# Supplementary material for: Eukaryotic Evolutionary Transitions Are Associated with Extreme Codon Bias in Functionally-Related Proteins
Source: PLoS One. 2011 Sep 23;6(9):e25457. doi: 10.1371/journal.pone.0025457 (PMC3179510; doi:10.1371/journal.pone.0025457)
Supplement: Table S1 — For all coding sequences for the six species explored, this file provides the entropy of real sequences and the average entropy of 20 random sequences coding for the same amino acids. These data allow for the reconstruction of all the analyses. (XLS) [file pone.0025457.s001.xls]

## Sheet: Yeast
CDS	Length, bp	Entropy of		Average Entropy of
		Real Sequences		20 Random Sequences
		Shannon	ApEn	Shannon	ApEn
AAC1	930	1.98508	1.33111	1.99324	1.34758
AAC3	924	1.9625	1.29705	1.99006	1.34384
AAD10	867	1.97074	1.32722	1.98823	1.34509
AAD14	1131	1.97039	1.33672	1.98974	1.35568
AAD15	432	1.97007	1.30273	1.97926	1.31419
AAD16	459	1.97576	1.2825	1.98359	1.32026
AAD3	1092	1.97076	1.336	1.9869	1.3524
AAD4	990	1.96317	1.32613	1.98219	1.34635
AAD6	639	1.97637	1.32409	1.99194	1.34292
AAH1	1044	1.96864	1.33079	1.99347	1.35387
AAP1	2571	1.96344	1.33515	1.98872	1.36375
AAR2	1068	1.95199	1.31603	1.97416	1.33355
AAT1	1356	1.95954	1.33002	1.98906	1.35755
AAT2	1257	1.9941	1.34604	1.99491	1.36452
ABC1	1506	1.94766	1.32043	1.98803	1.35517
ABD1	1311	1.9559	1.31866	1.98425	1.35296
ABF1	2196	1.94959	1.32029	1.96151	1.33091
ABF2	552	1.94171	1.28351	1.95575	1.30606
ABM1	372	1.9736	1.31114	1.98781	1.31245
ABP1	1779	1.97848	1.3013	1.97102	1.33297
ABP140	1887	1.93555	1.30263	1.9561	1.32936
ABZ1	2364	1.97751	1.35173	1.98983	1.36747
ABZ2	1125	1.95571	1.32808	1.98658	1.35306
ACA1	1470	1.95392	1.31821	1.97349	1.34516
ACB1	264	1.96775	1.21554	1.95181	1.2676
ACC1	6702	1.97474	1.33105	1.99211	1.37374
ACE2	2313	1.95881	1.33976	1.97313	1.35232
ACF2	2340	1.96142	1.33729	1.99208	1.36609
ACF4	930	1.9248	1.30865	1.95865	1.32569
ACH1	1581	1.99379	1.34766	1.99297	1.36661
ACK1	1872	1.97045	1.332	1.9891	1.36062
ACM1	630	1.92067	1.2882	1.97157	1.31998
ACN9	402	1.97048	1.29445	1.97716	1.31472
ACO1	2337	1.97727	1.30479	1.98926	1.36304
ACO2	2370	1.96633	1.33445	1.98871	1.36603
ACP1	378	1.99127	1.30925	1.98865	1.30946
ACS1	2142	1.99379	1.33506	1.99636	1.3711
ACS2	2052	1.98237	1.3228	1.99506	1.36953
ACT1	1128	1.98743	1.28788	1.99449	1.35941
ADA2	1305	1.96461	1.32283	1.98618	1.35287
ADD37	597	1.95837	1.28773	1.97804	1.3197
ADD66	804	1.97337	1.34022	1.98684	1.34278
ADE1	921	1.98045	1.32192	1.98503	1.34853
ADE12	1302	1.95525	1.29618	1.98592	1.35337
ADE13	1449	1.96653	1.32316	1.99424	1.36344
ADE16	1776	1.98358	1.34653	1.99466	1.36691
ADE17	1779	1.97819	1.3229	1.99451	1.36783
ADE2	1716	1.96935	1.33762	1.994	1.36978
ADE3	2841	1.99605	1.3408	1.99321	1.37268
ADE4	1533	1.96225	1.32562	1.99185	1.36509
ADE5,7	2409	1.9913	1.33812	1.99672	1.3722
ADE6	4077	1.97389	1.3351	1.99579	1.37344
ADE8	645	1.98973	1.33045	1.98788	1.34349
ADH1	1047	1.99512	1.27428	1.98643	1.35079
ADH2	1047	1.99653	1.31282	1.99016	1.35689
ADH3	1128	1.97886	1.32439	1.99179	1.35886
ADH4	1398	1.97251	1.28255	1.98661	1.35898
ADH5	1056	1.97367	1.3238	1.99053	1.35543
ADH6	1083	1.97825	1.31053	1.98672	1.35168
ADH7	1086	1.98175	1.33552	1.98915	1.35376
ADI1	540	1.96958	1.315	1.9825	1.33319
ADK1	669	1.98548	1.25612	1.98515	1.33555
ADK2	678	1.97563	1.34537	1.99011	1.34461
ADO1	1023	1.99763	1.32787	1.99673	1.36241
ADP1	3150	1.95273	1.33696	1.98887	1.36618
ADR1	3972	1.94342	1.32609	1.98014	1.36002
ADY2	852	1.95904	1.31014	1.99412	1.35088
ADY3	2373	1.90834	1.29221	1.95712	1.32947
ADY4	1482	1.91567	1.2963	1.97038	1.34234
AEP1	1557	1.9293	1.31556	1.97396	1.35233
AEP2	1743	1.94532	1.32847	1.98437	1.35556
AEP3	1821	1.94565	1.32363	1.98053	1.3505
AFG1	1530	1.97845	1.33946	1.99358	1.36367
AFG2	2343	1.97938	1.35046	1.99526	1.3697
AFG3	2286	1.98374	1.34728	1.99235	1.36567
AFI1	2682	1.94989	1.33511	1.97983	1.35819
AFR1	1863	1.94454	1.31516	1.97717	1.34923
AFT1	2073	1.95428	1.33384	1.97479	1.35263
AFT2	1251	1.93509	1.31462	1.96951	1.34065
AGA1	2178	1.93416	1.279	1.97576	1.31601
AGA2	264	1.96777	1.23882	1.98537	1.28755
AGC1	2709	1.92852	1.31002	1.97452	1.34949
AGE1	201	1.96116	1.02279	1.99324	1.21291
AGE2	897	1.96508	1.31944	1.98207	1.34789
AGP1	1902	1.98122	1.33861	1.99656	1.36871
AGP2	1791	1.96794	1.34295	1.99137	1.36299
AGP3	1677	1.97453	1.34036	1.99386	1.36356
AGX1	1158	1.9949	1.35813	1.99841	1.36411
AHA1	1053	1.9855	1.33811	1.98355	1.34028
AHC1	1701	1.96002	1.33686	1.96864	1.34994
AHC2	387	1.95833	1.25259	1.96751	1.29504
AHP1	531	1.99224	1.29161	1.99089	1.33807
AHT1	549	1.97962	1.22979	1.99156	1.28941
AI1	2505	1.79602	1.22242	1.96429	1.34713
AI2	2565	1.82577	1.24204	1.97405	1.35745
AI3	1248	1.74558	1.17209	1.95696	1.33482
AI4	1671	1.78276	1.18772	1.96901	1.34625
AI5_ALPHA	1893	1.77426	1.18515	1.96571	1.34627
AI5_BETA	1065	1.6452	1.08148	1.91591	1.28794
AIF1	1137	1.96431	1.32872	1.9918	1.35728
AIM1	357	1.9868	1.25232	1.98249	1.30777
AIM10	1731	1.94863	1.32745	1.98419	1.35816
AIM13	513	1.93481	1.25654	1.95383	1.29412
AIM14	1713	1.94539	1.32475	1.97451	1.35317
AIM17	1398	1.97082	1.33587	1.98653	1.35603
AIM18	966	1.9642	1.32104	1.98842	1.34966
AIM19	474	1.98896	1.31262	1.99491	1.3309
AIM2	741	1.97914	1.3334	1.99445	1.34839
AIM20	615	1.96312	1.31861	1.98701	1.34217
AIM21	2040	1.96093	1.32162	1.96592	1.33717
AIM22	1230	1.93049	1.31201	1.97508	1.34718
AIM23	1071	1.9097	1.28837	1.94782	1.32102
AIM24	1185	1.96023	1.32088	1.98157	1.34766
AIM25	984	1.95041	1.32349	1.99155	1.34927
AIM26	357	1.95374	1.28393	1.97293	1.30151
AIM27	762	1.9851	1.31838	1.99355	1.33973
AIM29	468	1.93119	1.26891	1.95338	1.28948
AIM3	2844	1.97317	1.33946	1.96839	1.34218
AIM31	480	1.94761	1.28431	1.95987	1.2946
AIM32	936	1.95815	1.31107	1.98764	1.35327
AIM33	939	1.96443	1.32831	1.98893	1.3516
AIM34	597	1.93605	1.30655	1.97874	1.33029
AIM36	768	1.95925	1.31516	1.98594	1.34039
AIM37	705	1.96008	1.30993	1.98667	1.3427
AIM38	675	1.98607	1.31084	1.98376	1.33799
AIM39	1188	1.95534	1.32541	1.98119	1.35026
AIM4	372	1.92063	1.23749	1.95863	1.28413
AIM41	558	1.93301	1.267	1.95238	1.30293
AIM43	549	1.94889	1.30343	1.97836	1.32316
AIM44	2277	1.93639	1.31324	1.97885	1.35216
AIM45	1035	1.97089	1.33047	1.99514	1.35872
AIM46	933	1.99638	1.34636	1.99474	1.34997
AIM5	321	1.97042	1.26007	1.98373	1.29229
AIM6	1173	1.96098	1.32397	1.99078	1.35325
AIM7	450	1.94429	1.30009	1.97181	1.31378
AIM9	1884	1.94232	1.31345	1.97143	1.3476
AIP1	1848	1.9741	1.3335	1.99405	1.36357
AIR1	1083	1.95259	1.32708	1.98289	1.34545
AIR2	1035	1.95756	1.32337	1.98015	1.35002
AKL1	3327	1.96226	1.32727	1.98164	1.35674
AKR1	2295	1.96971	1.34057	1.99413	1.36709
AKR2	2250	1.96754	1.34164	1.98952	1.36559
ALA1	2877	1.96726	1.3147	1.98237	1.35713
ALB1	528	1.95678	1.29186	1.96643	1.31131
ALD2	1521	1.97982	1.33669	1.99335	1.3632
ALD3	1521	1.97568	1.34017	1.98961	1.36228
ALD4	1560	1.98939	1.33955	1.98995	1.36376
ALD5	1563	1.98543	1.34316	1.99236	1.36333
ALD6	1503	1.98673	1.29585	1.98779	1.36096
ALE1	1860	1.95115	1.31028	1.98842	1.3519
ALF1	765	1.97488	1.33855	1.98253	1.34148
ALG1	1350	1.94333	1.31595	1.98433	1.35637
ALG11	1647	1.9419	1.31271	1.98175	1.3516
ALG12	1656	1.961	1.33127	1.98398	1.3585
ALG13	609	1.98037	1.3089	1.9937	1.34571
ALG14	714	1.96229	1.32666	1.9887	1.34228
ALG2	1512	1.94238	1.31898	1.98311	1.35322
ALG3	1377	1.99283	1.33672	1.9894	1.35705
ALG5	1005	1.94073	1.30561	1.98609	1.35082
ALG6	1635	1.9559	1.32494	1.97986	1.35442
ALG7	1347	1.96503	1.33076	1.9871	1.35628
ALG8	1734	1.93747	1.30938	1.97666	1.34922
ALG9	1668	1.94702	1.31906	1.98332	1.35552
ALK1	2283	1.94431	1.31782	1.97976	1.35466
ALK2	2031	1.95526	1.32235	1.9821	1.35551
ALO1	1581	1.97243	1.32461	1.99331	1.36392
ALP1	1722	1.98145	1.34641	1.99235	1.36401
ALR1	2580	1.97787	1.35233	1.99286	1.36729
ALR2	2577	1.96411	1.3435	1.99326	1.36764
ALT1	1779	1.97366	1.34045	1.99341	1.36615
ALT2	1524	1.98136	1.34108	1.99368	1.36173
ALY1	2748	1.96066	1.34117	1.98588	1.36149
ALY2	3141	1.95312	1.33388	1.97967	1.35667
AMA1	1782	1.95933	1.33247	1.99009	1.36175
AMD1	2433	1.96992	1.34494	1.99015	1.3662
AMD2	1650	1.96045	1.34073	1.99293	1.36331
AME1	975	1.94085	1.3086	1.97242	1.3248
AMN1	1650	1.95445	1.33041	1.99014	1.35997
AMS1	3252	1.96068	1.33323	1.98932	1.36576
ANB1	474	1.994	1.23458	1.98457	1.32348
ANP1	1503	1.98798	1.33103	1.98964	1.34654
ANS1	480	1.98594	1.31953	1.9945	1.33114
ANT1	987	1.96892	1.32431	1.99245	1.35353
AOS1	1044	1.94069	1.31144	1.9797	1.34644
APA1	966	1.96168	1.29988	1.98233	1.3442
APA2	978	1.98438	1.33187	1.98913	1.3482
APC1	5247	1.96129	1.34325	1.99161	1.37123
APC11	498	1.97839	1.32216	1.9928	1.32203
APC2	2562	1.92792	1.31677	1.97276	1.35195
APC4	117	1.95114	1.12295	1.98232	1.1497
APC5	2058	1.92624	1.31221	1.97517	1.3488
APC9	798	1.95773	1.32848	1.98207	1.34082
APD1	951	1.96732	1.32987	1.98948	1.3521
APE2	2808	1.96625	1.34167	1.99071	1.36574
APE3	1614	1.98334	1.337	1.98643	1.36123
API2	240	1.95687	1.25747	1.96528	1.26533
APJ1	1587	1.97251	1.35317	1.98466	1.35486
APL1	2103	1.94631	1.32731	1.98335	1.35938
APL2	2181	1.94591	1.32331	1.98628	1.36159
APL3	3078	1.95369	1.33687	1.98351	1.36426
APL4	2499	1.94257	1.31792	1.97646	1.3542
APL5	2799	1.92553	1.30927	1.97475	1.34904
APL6	2430	1.95348	1.33278	1.98725	1.36317
APM1	1428	1.93855	1.3214	1.97715	1.35232
APM2	1818	1.96023	1.33856	1.97166	1.34615
APM3	1452	1.93725	1.31835	1.98242	1.35596
APM4	1476	1.97147	1.33605	1.99009	1.36122
APN1	1104	1.94211	1.32683	1.97452	1.34687
APN2	1563	1.94493	1.31774	1.98395	1.35477
APP1	1764	1.96998	1.3364	1.98925	1.35651
APQ12	417	1.93838	1.28384	1.95869	1.29689
APQ13	417	1.94613	1.24936	1.98508	1.29106
APS1	471	1.95245	1.30794	1.96728	1.31563
APS2	444	1.95864	1.3044	1.97985	1.31918
APS3	585	1.95112	1.29589	1.98701	1.33326
APT1	564	1.97662	1.29034	1.99343	1.32951
APT2	546	1.97686	1.30483	1.9938	1.33202
AQR1	1761	1.9681	1.33456	1.99448	1.36637
AQY1	918	1.99269	1.32606	1.99634	1.35722
AQY2	450	1.97489	1.28917	1.98938	1.32215
ARA1	1035	1.97365	1.33294	1.98962	1.35621
ARA2	1008	1.96658	1.33387	1.99026	1.35569
ARB1	1833	1.9746	1.31163	1.99027	1.36169
ARC1	1131	1.97456	1.30393	1.97886	1.34385
ARC15	465	1.98696	1.30679	1.99459	1.3379
ARC18	537	1.97415	1.33464	1.98496	1.33695
ARC19	516	1.9603	1.30258	1.98849	1.32426
ARC35	1029	1.97888	1.31114	1.98661	1.34903
ARC40	1155	1.98039	1.33813	1.99431	1.36252
ARD1	717	1.96068	1.3172	1.98061	1.33426
ARE1	1833	1.99904	1.33332	1.98833	1.35569
ARE2	1929	1.97497	1.34384	1.9862	1.35846
ARF1	546	1.96174	1.2584	1.98538	1.33533
ARF2	546	1.97802	1.29201	1.98353	1.33239
ARF3	552	1.9412	1.28328	1.97266	1.31819
ARG1	1263	1.98867	1.316	1.99343	1.35878
ARG2	1725	1.95728	1.33484	1.9832	1.35847
ARG3	1017	1.94468	1.29796	1.98186	1.34469
ARG4	1392	1.97166	1.33026	1.99249	1.36093
ARG5,6	2592	1.97146	1.34145	1.99254	1.37048
ARG7	1326	1.9701	1.33638	1.98784	1.35715
ARG8	1272	1.96794	1.32352	1.98675	1.35561
ARG80	534	1.96708	1.31633	1.97584	1.32249
ARG81	2643	1.95947	1.33455	1.98928	1.36552
ARG82	1068	1.94558	1.31161	1.98283	1.33258
ARH1	1482	1.95588	1.3302	1.9853	1.35319
ARK1	1917	1.9596	1.33618	1.98017	1.35794
ARL1	552	1.94716	1.28913	1.98359	1.32836
ARL3	597	1.92239	1.27664	1.97783	1.33103
ARN1	1884	1.96656	1.32832	1.99432	1.36341
ARN2	1914	1.96877	1.33627	1.99328	1.36579
ARO1	4767	1.97033	1.3391	1.99277	1.37516
ARO10	1908	1.96193	1.33822	1.98828	1.36376
ARO2	1131	1.99728	1.324	1.99216	1.35905
ARO3	1113	1.97284	1.31478	1.98091	1.35032
ARO4	1113	1.98763	1.29508	1.98896	1.35909
ARO7	771	1.93739	1.28401	1.97606	1.32836
ARO8	1503	1.98028	1.32056	1.99373	1.36239
ARO80	2853	1.95215	1.33721	1.98375	1.36143
ARO9	1542	1.97482	1.33011	1.99138	1.35924
ARP1	1155	1.96274	1.32969	1.98913	1.35745
ARP10	855	1.93799	1.30707	1.97787	1.33615
ARP2	1176	1.97317	1.33583	1.99578	1.36049
ARP3	1350	1.98172	1.33146	1.99617	1.36284
ARP4	1470	1.96132	1.33147	1.98816	1.35845
ARP5	2268	1.9409	1.30939	1.97553	1.34789
ARP6	1317	1.97227	1.33752	1.99133	1.35929
ARP7	1434	1.97613	1.34099	1.98534	1.35445
ARP8	2646	1.95347	1.32963	1.9812	1.35536
ARP9	1404	1.93309	1.31828	1.97808	1.35019
ARR1	885	1.95993	1.3262	1.98832	1.34711
ARR2	393	1.94716	1.27902	1.98539	1.31953
ARR3	1215	1.94976	1.32415	1.98358	1.35314
ART10	1557	1.94123	1.321	1.98061	1.3497
ART5	1761	1.98566	1.35817	1.99208	1.36521
ARV1	966	1.92231	1.31035	1.96031	1.33213
ARX1	1782	1.96424	1.3275	1.9928	1.36943
ASA1	1332	1.9509	1.32943	1.98002	1.35134
ASC1	960	1.99034	1.25838	1.996	1.35225
ASE1	2658	1.9151	1.30495	1.96754	1.34364
ASF1	840	1.93633	1.28404	1.95497	1.30579
ASF2	1578	1.95634	1.32393	1.9722	1.34143
ASG1	2895	1.94182	1.32993	1.97125	1.34703
ASG7	630	1.9817	1.32519	1.98411	1.32271
ASH1	1767	1.95663	1.32995	1.98257	1.35636
ASI1	375	1.90913	1.26023	1.97354	1.31027
ASI2	870	1.96189	1.32478	1.99242	1.34543
ASI3	2010	1.93706	1.32931	1.98364	1.36169
ASK1	879	1.97283	1.3276	1.97759	1.33877
ASK10	3441	1.96632	1.34633	1.97885	1.36087
ASM4	1587	1.94425	1.3127	1.96821	1.33677
ASN1	1719	1.98741	1.32603	1.99533	1.36067
ASN2	1719	1.98878	1.32519	1.9952	1.3624
ASP1	1146	1.97502	1.32387	1.99265	1.36059
ASP3-1	1089	1.99	1.34925	1.9986	1.3599
ASP3-2	1323	1.9513	1.32469	1.97245	1.34576
ASP3-3	1089	1.99	1.34925	1.99797	1.35943
ASP3-4	1089	1.99	1.34925	1.99796	1.35918
ASR1	867	1.98704	1.34158	1.98712	1.35008
AST1	1290	1.96932	1.33948	1.98429	1.35214
AST2	1293	1.9582	1.33588	1.98673	1.35723
ATC1	885	1.91656	1.29081	1.95651	1.31711
ATE1	1512	1.97389	1.34227	1.98729	1.35789
ATF1	1578	1.95472	1.32555	1.98708	1.35852
ATF2	1608	1.97325	1.34685	1.98675	1.3602
ATG1	2694	1.94509	1.3256	1.98436	1.3608
ATG10	504	1.9554	1.27623	1.98501	1.33012
ATG11	3537	1.93431	1.3202	1.97289	1.3528
ATG12	561	1.93346	1.29183	1.97452	1.3184
ATG13	2217	1.95468	1.3275	1.98368	1.35491
ATG14	1035	1.94981	1.33447	1.97123	1.34297
ATG15	1563	1.99667	1.35314	1.99709	1.36491
ATG16	453	1.88112	1.23226	1.94137	1.28463
ATG17	1254	1.90567	1.28334	1.95456	1.32451
ATG18	1503	1.98459	1.35118	1.99144	1.36198
ATG19	1248	1.96218	1.3278	1.97581	1.34772
ATG2	4779	1.95564	1.34023	1.98528	1.36567
ATG20	1923	1.93486	1.31777	1.96824	1.34534
ATG21	1491	1.94716	1.32202	1.98354	1.35572
ATG22	1587	1.95385	1.33194	1.98624	1.36016
ATG23	1362	1.93682	1.31784	1.96672	1.3348
ATG26	3597	1.95444	1.33061	1.98792	1.36442
ATG27	816	1.9757	1.33866	1.98593	1.34276
ATG29	642	1.90302	1.26589	1.96388	1.31793
ATG3	933	1.94984	1.32	1.98283	1.34235
ATG32	1590	1.96588	1.33083	1.98519	1.35506
ATG33	594	1.97864	1.33056	1.99678	1.34801
ATG4	1485	1.95337	1.32573	1.99363	1.36176
ATG5	885	1.96258	1.31466	1.98759	1.34808
ATG7	1893	1.94645	1.33074	1.99375	1.3662
ATG8	354	1.96111	1.25583	1.9791	1.28446
ATG9	2994	1.94893	1.33415	1.97838	1.35495
ATH1	3636	1.96024	1.34058	1.98636	1.36542
ATM1	2073	1.9756	1.35245	1.99284	1.3669
ATO2	849	1.99021	1.34772	1.99306	1.34835
ATO3	828	1.97865	1.33914	1.98884	1.34811
ATP1	1638	1.9842	1.29336	1.99502	1.36431
ATP10	840	1.97945	1.32381	1.99038	1.34312
ATP11	957	1.96132	1.30677	1.981	1.34283
ATP12	978	1.95169	1.31586	1.98503	1.34899
ATP14	375	1.96652	1.2567	1.98238	1.29781
ATP15	189	1.9673	1.22611	1.98415	1.24091
ATP16	483	1.96858	1.27544	1.996	1.32264
ATP17	306	1.96941	1.2594	1.99207	1.30098
ATP2	1536	1.9846	1.29985	1.99316	1.36659
ATP20	348	1.92728	1.26026	1.97711	1.29202
ATP22	1836	1.94962	1.32076	1.98146	1.35322
ATP23	813	1.95376	1.32181	1.98485	1.34287
ATP25	1839	1.94053	1.32395	1.98245	1.35674
ATP3	936	1.96231	1.28785	1.97719	1.34286
ATP4	735	1.96484	1.2911	1.98769	1.33936
ATP5	639	1.97128	1.30081	1.98983	1.33327
ATP6	780	1.77065	1.15264	1.95743	1.32382
ATP7	525	1.95703	1.30195	1.96495	1.31427
ATP8	147	1.66513	0.971053	1.89653	1.12954
ATR1	303	1.98681	1.26685	1.98727	1.29075
ATS1	1002	1.97989	1.32524	1.98702	1.34609
ATX1	222	1.91707	1.25512	1.96473	1.26104
ATX2	942	1.94908	1.31765	1.98601	1.35566
AUR1	1206	1.9575	1.32772	1.98147	1.35037
AUS1	4185	1.95822	1.33836	1.98954	1.36783
AVL9	2295	1.95115	1.31692	1.97827	1.34383
AVO1	3531	1.94692	1.33173	1.97565	1.35498
AVO2	1281	1.97467	1.35385	1.99017	1.35914
AVT1	1809	1.97579	1.3576	1.99597	1.36863
AVT2	1443	1.95157	1.329	1.98748	1.35607
AVT3	2079	1.99325	1.36263	1.99742	1.36977
AVT4	2142	1.95728	1.33569	1.98848	1.36206
AVT5	1380	1.95921	1.34154	1.98434	1.35682
AVT6	1347	1.98924	1.35074	1.99013	1.36203
AVT7	1473	1.95817	1.33593	1.98736	1.36109
AXL1	3627	1.94665	1.33133	1.97905	1.35678
AXL2	2472	1.97071	1.34776	1.99016	1.36699
AYR1	894	1.9722	1.32846	1.99135	1.3554
AYT1	1425	1.98042	1.34472	1.99407	1.36403
AZF1	2745	1.94686	1.3225	1.96956	1.34265
AZR1	1842	1.96916	1.33585	1.98865	1.36074
BAG7	1230	1.95674	1.33232	1.98771	1.35784
BAP2	1830	1.96731	1.33846	1.99295	1.36498
BAP3	1815	1.97439	1.34665	1.99245	1.3661
BAR1	1764	1.97187	1.34921	1.99398	1.36476
BAS1	2436	1.94955	1.32768	1.98019	1.35571
BAT1	1182	1.98348	1.30483	1.99338	1.36062
BAT2	1131	1.98801	1.32903	1.99177	1.35695
BBC1	3474	1.97107	1.33168	1.98111	1.35397
BBP1	1158	1.95492	1.32294	1.97488	1.34036
BCD1	1101	1.96637	1.31532	1.97627	1.34237
BCH1	2175	1.96293	1.34434	1.98542	1.36306
BCH2	2298	1.9522	1.33654	1.98415	1.35963
BCK1	4437	1.95318	1.33386	1.98126	1.3583
BCK2	2556	1.9574	1.33827	1.9809	1.35581
BCP1	852	1.93924	1.28589	1.96982	1.32164
BCS1	1371	1.97461	1.33926	1.98933	1.35911
BCY1	1251	1.98929	1.33243	1.98951	1.35288
BDF1	2061	1.9639	1.34119	1.97534	1.34947
BDF2	1917	1.93502	1.30829	1.968	1.34016
BDH1	1149	1.98799	1.32996	1.99099	1.35613
BDH2	1254	1.9887	1.33337	1.99137	1.36145
BDP1	1785	1.93692	1.31447	1.96104	1.33683
BDS1	1941	1.98799	1.35902	1.99321	1.36953
BEM1	1656	1.9549	1.32638	1.98135	1.35468
BEM2	6504	1.93922	1.32691	1.97818	1.36029
BEM3	3387	1.94965	1.33415	1.9834	1.36216
BEM4	1902	1.9365	1.31856	1.9756	1.35097
BER1	825	1.93746	1.30027	1.97433	1.33108
BET1	429	1.95237	1.28842	1.99136	1.30981
BET2	978	1.96067	1.32064	1.99372	1.35614
BET3	582	1.94542	1.29402	1.97683	1.32902
BET4	984	1.91305	1.28307	1.95944	1.32653
BET5	480	1.94836	1.29285	1.97926	1.32294
BFA1	1725	1.93577	1.31082	1.97682	1.3441
BFR1	1413	1.92015	1.24676	1.92212	1.30086
BFR2	1605	1.92021	1.28889	1.95447	1.32498
BGL2	942	1.98088	1.30214	1.99588	1.35474
BI2	1272	1.72194	1.15362	1.94451	1.31939
BI3	1554	1.69614	1.1404	1.93224	1.3159
BI4	1917	1.76841	1.19513	1.95758	1.34057
BIG1	1008	1.95218	1.31911	1.97701	1.3388
BIK1	1323	1.94937	1.30795	1.96919	1.33557
BIM1	1035	1.94406	1.31805	1.97453	1.33895
BIO2	1128	1.9711	1.33126	1.98446	1.3507
BIO3	1443	1.98474	1.34163	1.99058	1.36069
BIO4	714	1.99025	1.34374	1.99359	1.34832
BIO5	1686	1.95949	1.33045	1.98178	1.35759
BIR1	2865	1.92334	1.31461	1.96935	1.34907
BIT2	1638	1.97161	1.34958	1.9875	1.36002
BIT61	1632	1.95075	1.33296	1.98501	1.35498
BLM10	6432	1.95766	1.3417	1.98776	1.36816
BMH1	804	1.99224	1.31182	1.98241	1.33734
BMH2	822	1.96352	1.28208	1.97772	1.32843
BMS1	3552	1.9407	1.31349	1.97134	1.34823
BNA1	534	1.96451	1.30841	1.98522	1.33301
BNA2	1362	1.98646	1.34509	1.99302	1.36303
BNA3	1335	1.96511	1.32775	1.98762	1.35627
BNA4	1383	1.96092	1.32815	1.98899	1.35802
BNA5	1362	1.97868	1.33672	1.99701	1.36726
BNA6	888	1.98122	1.33533	1.99058	1.35568
BNA7	786	1.94356	1.31465	1.98334	1.347
BNI1	5862	1.95517	1.33521	1.98029	1.35814
BNI4	2679	1.94483	1.32149	1.97901	1.34951
BNI5	1347	1.95278	1.33017	1.96407	1.33857
BNR1	4128	1.93832	1.3201	1.97701	1.35374
BNS1	414	1.94314	1.27508	1.96685	1.30567
BOI1	2943	1.95459	1.33148	1.97929	1.35602
BOI2	3123	1.96879	1.34722	1.98308	1.3585
BOP2	1713	1.94089	1.30929	1.96236	1.33932
BOP3	258	1.98302	1.29526	1.9904	1.27847
BOR1	1731	1.96316	1.3409	1.98717	1.36247
BOS1	735	1.95533	1.31873	1.97681	1.33612
BPH1	6504	1.93268	1.32306	1.97377	1.35696
BPL1	2073	1.972	1.34316	1.9954	1.36886
BPT1	4680	1.94623	1.32852	1.98671	1.36694
BRE1	2103	1.91802	1.30471	1.95642	1.32787
BRE2	1518	1.94523	1.32616	1.97649	1.35111
BRE4	3378	1.96855	1.3385	1.99204	1.36676
BRE5	1548	1.93989	1.31425	1.96161	1.33607
BRF1	1791	1.95457	1.31153	1.97977	1.34899
BRL1	1416	1.96275	1.32753	1.98745	1.35422
BRN1	2265	1.92746	1.30896	1.96956	1.34146
BRO1	2535	1.94033	1.31435	1.97987	1.35137
BRP1	378	1.98806	1.26542	1.99462	1.31953
BRR1	1026	1.95074	1.31231	1.96981	1.34145
BRR2	6492	1.94687	1.3309	1.98526	1.36661
BRR6	594	1.94949	1.31111	1.98995	1.33883
BRX1	876	1.94407	1.31034	1.97946	1.34234
BSC1	987	1.92514	1.22622	1.97896	1.30248
BSC2	708	1.9552	1.31039	1.97868	1.3406
BSC3	309	1.96292	1.29211	1.96776	1.27427
BSC4	396	1.95549	1.25407	1.97146	1.30421
BSC5	1470	1.96655	1.34102	1.98919	1.35629
BSC6	1494	1.94925	1.32879	1.98832	1.36104
BSD2	966	1.94039	1.30383	1.98333	1.34583
BSP1	1731	1.9466	1.3154	1.96605	1.33551
BST1	3090	1.94984	1.33396	1.98456	1.36451
BTN2	1233	1.92072	1.26418	1.96429	1.32142
BTS1	1008	1.9493	1.31109	1.96966	1.33986
BTT1	450	1.94017	1.26603	1.96162	1.30702
BUB1	3066	1.94006	1.32789	1.97808	1.35573
BUB2	921	1.98251	1.34508	1.98739	1.34892
BUB3	1026	1.96203	1.32636	1.97957	1.34451
BUD13	801	1.91737	1.28513	1.94516	1.31091
BUD14	2124	1.96406	1.33964	1.98371	1.35015
BUD16	939	1.95039	1.31443	1.98397	1.34861
BUD17	954	1.98553	1.34661	1.99157	1.35548
BUD19	309	1.94042	1.25132	1.98989	1.31145
BUD2	3315	1.92052	1.3101	1.9654	1.34582
BUD20	501	1.97718	1.31183	1.97463	1.32133
BUD21	645	1.90277	1.25228	1.94949	1.29333
BUD22	1560	1.89286	1.28228	1.93546	1.31593
BUD23	828	1.97267	1.32481	1.98842	1.34613
BUD26	288	1.863	1.24174	1.95346	1.26534
BUD27	2391	1.92872	1.31313	1.95378	1.32882
BUD28	378	1.98052	1.19761	1.98021	1.28837
BUD3	4911	1.94733	1.33255	1.97814	1.35694
BUD30	582	1.93255	1.28445	1.96592	1.31161
BUD31	474	1.9699	1.30146	1.97412	1.3151
BUD32	786	1.98105	1.33164	1.9943	1.34961
BUD4	4347	1.94872	1.3288	1.97454	1.35268
BUD5	1929	1.95142	1.32684	1.9781	1.35528
BUD6	2367	1.9456	1.3283	1.97596	1.35327
BUD7	2241	1.97445	1.35177	1.98907	1.36611
BUD8	1812	1.96982	1.35028	1.99065	1.36249
BUD9	1644	1.96583	1.3313	1.99242	1.35704
BUG1	1026	1.88504	1.27157	1.91734	1.29534
BUL1	2931	1.96971	1.34923	1.98519	1.36439
BUL2	2763	1.94084	1.32743	1.97472	1.35685
BUR2	1188	1.91703	1.29362	1.97241	1.34035
BUR6	429	1.9272	1.29544	1.97419	1.31902
BYE1	1785	1.94382	1.32066	1.96729	1.34004
BZZ1	1902	1.94638	1.32363	1.96732	1.34337
CAB1	1104	1.95394	1.31469	1.98128	1.34379
CAB2	1098	1.96068	1.32555	1.98307	1.35438
CAB3	1716	1.94645	1.31344	1.96293	1.33438
CAB4	918	1.97558	1.3401	1.99244	1.35446
CAB5	726	1.93742	1.30728	1.98791	1.34545
CAC2	1407	1.99213	1.35553	1.99726	1.36702
CAD1	1230	1.96364	1.33498	1.98022	1.35014
CAF120	3183	1.97765	1.35423	1.98701	1.36518
CAF130	3369	1.95354	1.33186	1.98533	1.35923
CAF16	870	1.95623	1.31027	1.98887	1.35091
CAF20	486	1.95659	1.24183	1.97171	1.31655
CAF4	1932	1.95751	1.33529	1.98605	1.35984
CAF40	1122	1.98425	1.34305	1.99615	1.3561
CAJ1	1176	1.94031	1.29906	1.95405	1.32055
CAK1	1107	1.97374	1.33756	1.98443	1.34815
CAM1	1248	1.99354	1.32163	1.98893	1.35177
CAN1	1773	1.97148	1.3245	1.99377	1.36063
CAP1	807	1.95209	1.30684	1.97332	1.3374
CAP2	864	1.97441	1.32643	1.99091	1.34891
CAR1	1002	1.99558	1.33726	1.99369	1.36077
CAR2	1275	1.99553	1.33799	1.99843	1.36433
CAT2	2013	1.96629	1.33139	1.98396	1.35739
CAT5	702	1.98346	1.33	1.99394	1.35011
CAT8	4302	1.94972	1.33223	1.98012	1.36041
CAX4	720	1.95628	1.31764	1.97559	1.33895
CBC2	627	1.9661	1.31808	1.99428	1.34282
CBF1	1056	1.93566	1.30525	1.94805	1.31962
CBF2	2871	1.93609	1.31348	1.97396	1.34887
CBF5	1452	1.9498	1.29175	1.96269	1.33405
CBK1	2271	1.95952	1.32088	1.98393	1.34914
CBP1	1965	1.94526	1.32793	1.97637	1.35423
CBP2	1893	1.95906	1.33296	1.97775	1.35008
CBP3	1008	1.95159	1.31248	1.99028	1.35308
CBP4	513	1.95867	1.29939	1.97198	1.3194
CBP6	489	1.90534	1.26629	1.96297	1.31269
CBR1	855	1.99336	1.31117	1.99079	1.34841
CBS1	690	1.90954	1.27713	1.94958	1.3171
CBS2	1170	1.94345	1.31907	1.98019	1.35228
CBT1	816	1.97673	1.34196	1.98421	1.34591
CCA1	1641	1.95376	1.32672	1.97738	1.35164
CCC1	969	1.97317	1.33002	1.99009	1.34939
CCC2	3015	1.96268	1.34622	1.98964	1.36923
CCE1	1062	1.92189	1.29681	1.96501	1.33197
CCH1	6120	1.95457	1.33699	1.98813	1.36724
CCL1	1182	1.92932	1.30596	1.97149	1.33892
CCM1	2595	1.92598	1.31071	1.97292	1.34834
CCP1	1086	1.99736	1.33323	1.99368	1.35196
CCR4	2514	1.98176	1.34508	1.98515	1.35609
CCS1	750	1.98599	1.33513	1.98334	1.34727
CCT2	1584	1.98204	1.33376	1.98725	1.36046
CCT3	1605	1.96065	1.32031	1.98356	1.35841
CCT4	1587	1.97653	1.32585	1.98574	1.35897
CCT5	1689	1.96592	1.32312	1.98403	1.35069
CCT6	1641	1.99202	1.33708	1.99003	1.36203
CCT7	1653	1.95393	1.31385	1.98634	1.35837
CCT8	1707	1.96759	1.33382	1.98441	1.36157
CCW12	402	1.95714	1.16111	1.98162	1.30296
CCZ1	2115	1.95145	1.3303	1.97901	1.35046
CDA1	906	1.96538	1.32749	1.99235	1.35102
CDA2	939	1.96049	1.32106	1.99193	1.35394
CDC1	204	1.95175	1.25536	1.98958	1.25658
CDC10	969	1.94881	1.30033	1.98556	1.34909
CDC11	1248	1.95701	1.31276	1.98218	1.34796
CDC12	1224	1.96557	1.31778	1.98186	1.35244
CDC123	1083	1.96327	1.33156	1.98758	1.35088
CDC13	2775	1.98284	1.35467	1.98888	1.36502
CDC14	1656	1.98038	1.34691	1.99142	1.36521
CDC15	2925	1.96796	1.3456	1.98241	1.36252
CDC16	2523	1.95743	1.33801	1.98271	1.35865
CDC19	1503	1.99469	1.25274	1.98945	1.36052
CDC20	1833	1.96658	1.34175	1.9908	1.36415
CDC21	915	1.96213	1.31054	1.99173	1.34935
CDC23	1881	1.95553	1.3344	1.98188	1.35255
CDC24	2565	1.95869	1.33419	1.97593	1.34927
CDC25	4770	1.94732	1.3311	1.98049	1.36066
CDC26	651	1.93927	1.29201	1.95515	1.30727
CDC27	2277	1.94812	1.32582	1.97294	1.35188
CDC28	897	1.97178	1.33748	1.99437	1.35327
CDC3	1563	1.94166	1.31391	1.95799	1.33082
CDC31	486	1.90611	1.25239	1.96717	1.2861
CDC33	642	1.96678	1.28772	1.99024	1.34331
CDC34	888	1.96779	1.30917	1.98563	1.31996
CDC36	576	1.97679	1.30103	1.9955	1.33916
CDC37	1521	1.92159	1.29105	1.95247	1.32314
CDC39	6327	1.94511	1.32683	1.986	1.36643
CDC4	2340	1.96831	1.34765	1.99196	1.36784
CDC40	1368	1.95768	1.33017	1.98734	1.35168
CDC42	576	1.97906	1.31061	1.99741	1.34733
CDC43	1131	1.96597	1.33215	1.99139	1.35755
CDC45	1953	1.95031	1.32918	1.98826	1.35807
CDC48	2508	1.97188	1.32778	1.98768	1.36401
CDC5	231	1.88833	1.15527	1.95171	1.24559
CDC50	1176	1.94506	1.31467	1.98082	1.34803
CDC53	2448	1.94442	1.32682	1.9763	1.35275
CDC55	1581	1.92606	1.31239	1.97457	1.34438
CDC6	1542	1.97168	1.3345	1.98424	1.35405
CDC60	3273	1.9641	1.32065	1.98467	1.35905
CDC7	1524	1.95387	1.32205	1.98574	1.35693
CDC73	1182	1.95713	1.32901	1.98586	1.35413
CDC8	651	1.94139	1.2992	1.97337	1.32918
CDC9	2268	1.96635	1.33274	1.98817	1.36126
CDD1	429	1.98798	1.3224	1.99132	1.32746
CDH1	1701	1.98013	1.35341	1.99663	1.37015
CDS1	1374	1.95933	1.3264	1.97994	1.35084
CEF1	1773	1.94498	1.32838	1.9619	1.33959
CEG1	1380	1.96337	1.32636	1.99099	1.3561
CEM1	1329	1.97582	1.34319	1.99534	1.3622
CEP3	1827	1.94954	1.33065	1.98349	1.35803
CET1	1650	1.9311	1.31641	1.97119	1.34701
CEX1	2286	1.95354	1.32639	1.98724	1.35893
CFD1	882	1.97246	1.33027	1.98984	1.34826
CFT1	4074	1.95028	1.33161	1.98392	1.36471
CFT2	2580	1.94655	1.33112	1.9797	1.35912
CGI121	546	1.94887	1.3048	1.97844	1.32188
CGR1	363	1.80139	1.11642	1.86766	1.19135
CHA1	1083	1.96261	1.32946	1.98809	1.35792
CHA4	1947	1.95461	1.3262	1.98422	1.35679
CHC1	4962	1.95255	1.3207	1.98492	1.36541
CHD1	4407	1.95274	1.32702	1.97598	1.35384
CHK1	1584	1.95527	1.33287	1.9882	1.36055
CHL1	2586	1.94453	1.32716	1.97881	1.35773
CHL4	1377	1.92546	1.31221	1.98181	1.3508
CHO1	831	1.96552	1.32308	1.99423	1.35252
CHO2	2610	1.92955	1.30598	1.98105	1.35785
CHS1	3396	1.94811	1.32792	1.98657	1.36204
CHS2	2892	1.97257	1.33801	1.99401	1.36966
CHS3	3498	1.96445	1.3404	1.99246	1.3685
CHS5	2016	1.95106	1.3128	1.9653	1.34113
CHS6	2241	1.95311	1.33618	1.9788	1.35555
CHS7	951	1.95761	1.32302	1.97644	1.34344
CHZ1	462	1.85646	1.19393	1.89401	1.24231
CIA1	993	1.95938	1.31862	1.9806	1.33965
CIC1	195	1.95313	1.09246	1.97746	1.24419
CIK1	1785	1.92646	1.30834	1.95358	1.33398
CIN1	3045	1.95832	1.33305	1.97953	1.35591
CIN2	807	1.94685	1.31493	1.96835	1.31807
CIN4	576	1.95908	1.32802	1.97938	1.33097
CIN5	888	1.95439	1.32352	1.97688	1.34189
CIN8	3003	1.91513	1.3101	1.95424	1.33994
CIS1	591	1.93714	1.26943	1.97389	1.31419
CIS3	684	1.98466	1.28159	1.99566	1.34162
CIT1	1440	1.96722	1.311	1.99366	1.35852
CIT2	1383	1.96883	1.31396	1.99494	1.36079
CIT3	1461	1.97475	1.3329	1.99498	1.36497
CKA1	1119	1.92548	1.30058	1.97032	1.34181
CKA2	1020	1.96115	1.33303	1.98258	1.34911
CKB1	837	1.97623	1.31434	1.98983	1.33455
CKB2	777	1.95442	1.29989	1.99215	1.34641
CKI1	1749	1.97368	1.34437	1.98719	1.36062
CKS1	453	1.97849	1.31424	1.98051	1.29897
CLA4	2529	1.96345	1.34164	1.98425	1.36207
CLB1	1416	1.94036	1.31375	1.96803	1.3411
CLB2	1476	1.93427	1.31685	1.97844	1.34951
CLB3	1284	1.9727	1.34233	1.99091	1.35768
CLB4	1383	1.95016	1.31683	1.98687	1.35293
CLB5	1308	1.94436	1.31359	1.98019	1.35137
CLB6	1143	1.92257	1.2928	1.97256	1.34467
CLC1	702	1.94782	1.28983	1.95615	1.29385
CLD1	1338	1.96487	1.32607	1.99213	1.35584
CLF1	2064	1.93355	1.31079	1.9734	1.34401
CLG1	1359	1.94713	1.30717	1.97293	1.333
CLN1	1641	1.94936	1.33366	1.97972	1.35266
CLN2	1638	1.96175	1.32926	1.98278	1.35217
CLN3	1743	1.95654	1.32082	1.97586	1.35139
CLP1	1338	1.96833	1.32884	1.99163	1.36397
CLU1	3834	1.94904	1.32109	1.97956	1.35928
CMC1	336	1.91113	1.21537	1.94947	1.26921
CMD1	444	1.9611	1.26574	1.98151	1.29897
CMK1	1341	1.95781	1.32108	1.97912	1.34617
CMK2	1344	1.95923	1.3218	1.9817	1.35432
CMP2	1815	1.98351	1.35288	1.99048	1.36305
CMS1	876	1.90791	1.26236	1.96494	1.31121
CNA1	1662	1.95696	1.33345	1.98794	1.35358
CNB1	528	1.95183	1.28435	1.97781	1.30943
CNE1	1509	1.9839	1.353	1.99166	1.35958
CNM67	1746	1.91179	1.28855	1.95633	1.32929
CNN1	1086	1.95068	1.31304	1.97429	1.33686
CNS1	1158	1.92914	1.29204	1.96606	1.32926
COA1	594	1.98594	1.33723	1.99206	1.34187
COB	1158	1.83293	1.21806	1.96832	1.3412
COF1	432	1.96856	1.26745	1.98791	1.3161
COG1	1254	1.93911	1.31054	1.9629	1.33086
COG2	789	1.93621	1.29699	1.9723	1.32219
COG3	2406	1.94041	1.3215	1.97548	1.34961
COG4	2586	1.94006	1.32401	1.97717	1.3546
COG5	1212	1.91683	1.29912	1.96583	1.33875
COG6	2520	1.9256	1.30926	1.96671	1.34135
COG7	840	1.92377	1.29601	1.97672	1.33446
COG8	1824	1.92158	1.30514	1.95982	1.33267
COP1	3606	1.96975	1.33532	1.99178	1.37142
COQ1	1422	1.97297	1.34056	1.99425	1.36331
COQ10	624	1.95989	1.31822	1.98993	1.34813
COQ2	1119	1.9866	1.34263	1.99547	1.35833
COQ3	939	1.9638	1.32636	1.98596	1.35018
COQ4	1008	1.98414	1.3285	1.99157	1.34646
COQ5	924	1.96922	1.33368	1.98774	1.35196
COQ6	1440	1.97097	1.33946	1.99581	1.36516
COQ9	783	1.96114	1.33207	1.98803	1.35121
COR1	1374	1.9809	1.32064	1.99245	1.35966
COS1	1146	1.95397	1.30227	1.97701	1.33016
COS10	1125	1.96706	1.32456	1.99222	1.34987
COS111	2775	1.96145	1.33962	1.98677	1.36229
COS12	1143	1.94298	1.3046	1.98168	1.34522
COS2	1140	1.95224	1.30194	1.97808	1.33139
COS3	1140	1.95224	1.30194	1.97945	1.3334
COS4	1140	1.95427	1.3049	1.98145	1.33262
COS5	1152	1.95879	1.29678	1.98165	1.33179
COS6	1146	1.96136	1.30691	1.98118	1.33224
COS7	1152	1.95434	1.29581	1.98042	1.33334
COS8	1146	1.96127	1.30164	1.97722	1.32953
COS9	1224	1.96213	1.315	1.98207	1.34371
COT1	210	1.98403	1.23567	1.98494	1.27149
COX1	1605	1.87148	1.22992	1.98007	1.35313
COX10	1389	1.9715	1.34736	1.99544	1.36141
COX11	903	1.96514	1.3159	1.99609	1.3474
COX12	252	1.96643	1.26795	1.98294	1.27953
COX13	390	1.97887	1.29352	1.99195	1.31748
COX14	213	1.97318	1.19748	1.98222	1.24502
COX15	1461	1.97284	1.33675	1.99747	1.36361
COX16	357	1.93415	1.24361	1.9796	1.29527
COX17	210	1.91757	1.20037	1.92237	1.20675
COX18	951	1.98395	1.34274	1.99447	1.35175
COX2	756	1.83121	1.2007	1.98702	1.34997
COX20	618	1.98614	1.31831	1.98342	1.32168
COX23	456	1.96406	1.30181	1.97453	1.30123
COX3	810	1.87013	1.21137	1.98402	1.34503
COX4	468	1.97749	1.26777	1.99405	1.34008
COX5A	462	1.98654	1.32203	1.9893	1.32301
COX5B	456	1.9601	1.30474	1.98257	1.31795
COX6	447	1.95555	1.26173	1.99319	1.31105
COX7	183	1.95161	1.2094	1.98537	1.22493
COX8	237	1.9629	1.23261	1.9862	1.27393
COX9	180	1.98042	1.18927	1.96358	1.22636
COY1	2040	1.91503	1.30051	1.95676	1.33457
CPA1	1236	1.98062	1.33694	1.99609	1.36403
CPA2	3357	1.963	1.33019	1.99136	1.37122
CPD1	720	1.98605	1.32385	1.99721	1.3446
CPR1	489	1.99842	1.26865	1.99012	1.32615
CPR2	618	1.98316	1.30657	1.98198	1.32607
CPR3	549	1.97905	1.30379	1.98711	1.32796
CPR4	957	1.98526	1.34099	1.98864	1.35245
CPR5	678	1.98194	1.30936	1.9867	1.33979
CPR6	1116	1.95246	1.29121	1.97113	1.33615
CPR7	1182	1.94009	1.30768	1.97434	1.34181
CPR8	927	1.9616	1.32532	1.98539	1.34838
CPS1	1731	1.97777	1.32819	1.99361	1.36394
CPT1	1182	1.94467	1.30871	1.98035	1.34792
CRC1	984	1.97924	1.3338	1.99573	1.35003
CRD1	852	1.96418	1.32735	1.99016	1.35243
CRF1	1404	1.96152	1.3351	1.98512	1.3526
CRG1	876	1.94312	1.30652	1.9862	1.34989
CRH1	1524	1.9798	1.32133	1.99839	1.35098
CRM1	3255	1.93966	1.31517	1.98499	1.36481
CRN1	1956	1.97516	1.3348	1.98043	1.3544
CRP1	1398	1.95689	1.30682	1.96229	1.32672
CRR1	1269	1.98172	1.34788	1.99328	1.3618
CRS5	210	1.9596	1.15196	1.97188	1.16478
CRT10	2874	1.96487	1.34609	1.99012	1.36622
CRZ1	2037	1.94229	1.32964	1.97101	1.34255
CSE1	2883	1.9309	1.31247	1.98045	1.35957
CSE2	450	1.93718	1.26318	1.95651	1.29444
CSE4	690	1.92823	1.26274	1.98059	1.33193
CSF1	8877	1.952	1.33916	1.98686	1.36827
CSG2	1233	1.98315	1.34773	1.98997	1.35972
CSH1	1131	1.95879	1.31923	1.97936	1.34193
CSI1	888	1.89413	1.28199	1.95018	1.31711
CSI2	1026	1.9587	1.32824	1.98319	1.34881
CSL4	879	1.97051	1.32827	1.98577	1.35001
CSM1	573	1.96707	1.3134	1.9685	1.31574
CSM2	642	1.94383	1.30212	1.97221	1.31697
CSM3	954	1.94978	1.30683	1.9819	1.33745
CSM4	471	1.93027	1.25739	1.97049	1.31013
CSN12	1272	1.96813	1.35198	1.98818	1.35615
CSN9	489	1.86797	1.23109	1.95029	1.29861
CSR1	1227	1.98555	1.33031	1.98141	1.34844
CSR2	3366	1.96843	1.35002	1.98493	1.36517
CST26	1194	1.95092	1.31458	1.98168	1.3481
CST6	1764	1.95732	1.33195	1.96863	1.34768
CST9	1449	1.95108	1.3216	1.9726	1.3447
CTA1	1548	1.98123	1.34455	1.99179	1.36044
CTF13	1437	1.92395	1.31028	1.97625	1.34875
CTF18	2226	1.94777	1.33403	1.97822	1.35509
CTF19	1110	1.95511	1.32965	1.97353	1.34113
CTF3	2202	1.96087	1.34201	1.9816	1.35988
CTF4	2784	1.95764	1.33348	1.98906	1.36456
CTF8	402	1.95244	1.31807	1.98276	1.31324
CTH1	978	1.94542	1.32725	1.96508	1.33816
CTI6	1521	1.94366	1.31234	1.96809	1.34139
CTK1	1587	1.92804	1.31152	1.97009	1.34425
CTK2	972	1.93633	1.31343	1.97902	1.34191
CTK3	891	1.96644	1.31899	1.97082	1.32937
CTL1	963	1.95747	1.33052	1.97478	1.34489
CTM1	1758	1.95291	1.32266	1.98366	1.35051
CTP1	900	1.97731	1.32102	1.99695	1.35612
CTR1	1221	1.97505	1.33436	1.99178	1.34223
CTR2	150	1.86977	1.12844	1.89946	1.16917
CTR3	726	1.95923	1.31337	1.98856	1.34647
CTR86	1692	1.94197	1.31526	1.97908	1.35153
CTR9	3234	1.93134	1.30623	1.96811	1.34328
CTS1	1689	1.97072	1.31378	1.9951	1.35928
CTS2	1536	1.92833	1.30756	1.97521	1.34995
CTT1	1689	1.97381	1.32919	1.99065	1.36121
CUE1	612	1.98058	1.32448	1.99198	1.33757
CUE2	1332	1.94168	1.31614	1.97105	1.34458
CUE3	1875	1.9349	1.31219	1.97689	1.34989
CUE4	318	1.9928	1.31832	1.99622	1.30624
CUE5	1236	1.95478	1.31711	1.96446	1.33316
CUL3	2235	1.93633	1.32416	1.9781	1.35504
CUP1-1	186	1.95529	1.07216	1.96395	1.14592
CUP1-2	186	1.95529	1.07216	1.96394	1.15664
CUP2	678	1.98586	1.33777	1.99031	1.3441
CUP5	483	1.91343	1.22302	1.9806	1.32437
CUP9	921	1.96203	1.32319	1.96994	1.33733
CUR1	759	1.93809	1.32045	1.97019	1.32866
CUS1	1311	1.94013	1.31646	1.95871	1.33234
CUS2	858	1.92087	1.27327	1.95415	1.31757
CWC15	528	1.90248	1.27989	1.94669	1.30181
CWC2	1020	1.94704	1.30867	1.98242	1.34661
CWC21	408	1.94265	1.28169	1.94865	1.28277
CWC22	1734	1.94651	1.32073	1.97856	1.34896
CWC23	852	1.95072	1.30412	1.96657	1.33374
CWC24	780	1.94184	1.29065	1.95733	1.31248
CWC25	540	1.93369	1.28655	1.94844	1.27908
CWC27	906	1.9283	1.30122	1.96199	1.32809
CWH41	2502	1.95896	1.33264	1.98674	1.35794
CWH43	2862	1.96108	1.33604	1.99261	1.3664
CWP1	720	1.99073	1.32744	1.99819	1.3368
CYB2	1776	1.9734	1.33384	1.98806	1.36198
CYB5	363	1.95053	1.26485	1.97726	1.31641
CYC1	330	1.966	1.24964	1.96312	1.2777
CYC2	1101	1.95497	1.33259	1.98186	1.35135
CYC3	810	1.9944	1.34335	1.99501	1.34364
CYC7	342	1.94245	1.27012	1.95372	1.28389
CYC8	2901	1.95212	1.29555	1.97019	1.33078
CYK3	2658	1.95583	1.33362	1.98691	1.36299
CYM1	2970	1.96068	1.33696	1.9876	1.36363
CYR1	6081	1.95914	1.34603	1.98566	1.36752
CYS3	1185	1.99361	1.31078	1.99509	1.36663
CYS4	1524	1.97201	1.30184	1.98022	1.35104
CYT1	930	1.99387	1.31026	1.99646	1.35598
CYT2	675	1.97927	1.32706	1.9852	1.33547
DAD1	285	1.95078	1.25184	1.97105	1.25622
DAD2	402	1.88166	1.18925	1.94087	1.26813
DAK1	1755	1.97492	1.33623	1.99136	1.36265
DAK2	1776	1.99015	1.33692	1.98994	1.36374
DAL1	1383	1.99379	1.35409	1.99707	1.36958
DAL2	1032	1.96538	1.32818	1.98643	1.35188
DAL3	588	1.98721	1.33819	1.99302	1.34423
DAL4	1908	1.96698	1.33661	1.98988	1.36151
DAL5	1632	1.96271	1.3335	1.99157	1.36179
DAL7	1665	1.96907	1.33235	1.99252	1.36302
DAL80	810	1.97298	1.31563	1.97917	1.33878
DAL81	2913	1.95761	1.32662	1.97909	1.35344
DAL82	768	1.9756	1.32965	1.98815	1.34338
DAM1	1032	1.95615	1.33195	1.97612	1.34512
DAN1	897	1.98605	1.29086	1.99591	1.34217
DAN4	3486	1.95068	1.27277	1.97958	1.33483
DAP1	459	1.98693	1.33167	1.99314	1.33044
DAP2	2457	1.95865	1.33105	1.98905	1.36257
DAS1	1992	1.9501	1.3272	1.96715	1.34445
DAS2	699	1.93105	1.30852	1.9632	1.32541
DAT1	747	1.97241	1.28759	1.97467	1.32933
DBF2	1719	1.95596	1.32339	1.99088	1.35942
DBF20	1695	1.95099	1.3218	1.99035	1.35912
DBF4	2115	1.93159	1.3194	1.9668	1.34654
DBP1	1854	1.97587	1.34332	1.99462	1.36295
DBP10	2988	1.94737	1.31593	1.97537	1.34905
DBP2	1641	1.97911	1.29438	1.98471	1.35488
DBP3	1572	1.94856	1.29642	1.97155	1.34225
DBP5	1449	1.94881	1.31114	1.98209	1.3526
DBP6	1890	1.95418	1.32803	1.9779	1.35527
DBP7	2229	1.96143	1.34185	1.98694	1.36264
DBP8	1296	1.97626	1.34638	1.99027	1.36232
DBP9	1785	1.92894	1.30794	1.97251	1.34882
DBR1	1218	1.95118	1.31769	1.98026	1.34688
DCC1	1143	1.9804	1.33027	1.9861	1.35315
DCD1	939	1.95173	1.3239	1.99177	1.35559
DCG1	735	1.93514	1.29327	1.97553	1.33223
DCI1	816	1.9561	1.31466	1.98499	1.34516
DCN1	810	1.967	1.32491	1.97718	1.33569
DCP1	696	1.92131	1.29673	1.97139	1.33513
DCP2	2913	1.94324	1.32185	1.9762	1.34962
DCR2	1737	1.96535	1.33907	1.98941	1.36141
DCS1	1053	1.95871	1.32216	1.97661	1.34726
DCS2	1062	1.9706	1.33885	1.98432	1.34974
DCW1	1350	1.97966	1.32845	1.99585	1.3569
DDC1	1839	1.94383	1.32856	1.97431	1.35261
DDI1	1287	1.97523	1.33442	1.99203	1.35787
DDI2	678	1.98825	1.34052	1.99759	1.3531
DDI3	678	1.98888	1.34199	1.99744	1.35541
DDP1	567	1.96214	1.31259	1.96727	1.32615
DDR48	1185	1.96097	1.04629	1.98723	1.26836
DED1	1815	1.99519	1.32966	1.9947	1.36188
DED81	1665	1.98969	1.33053	1.9912	1.36302
DEF1	2217	1.91408	1.25581	1.93363	1.28988
DEG1	1329	1.95637	1.32918	1.98047	1.35004
DEP1	1263	1.96375	1.32152	1.9712	1.34222
DER1	636	1.95842	1.32245	1.97949	1.33166
DET1	1005	1.94461	1.31464	1.98542	1.34565
DFG10	762	1.92204	1.29345	1.95657	1.32245
DFG16	1860	1.93554	1.32308	1.97818	1.35438
DFG5	1377	1.96496	1.31413	1.99097	1.35041
DFM1	1026	1.98951	1.33871	1.99753	1.35254
DFR1	636	1.96498	1.31741	1.98506	1.3343
DGA1	1257	1.95561	1.3177	1.99054	1.35772
DGK1	873	1.96315	1.33001	1.98897	1.3532
DGR2	2559	1.9547	1.32798	1.98657	1.36223
DHH1	243	1.9455	1.2912	1.97116	1.25728
DHR2	2208	1.96003	1.33957	1.99105	1.3661
DIA1	1011	1.95534	1.33337	1.98181	1.35103
DIA2	2241	1.92179	1.31353	1.97085	1.35164
DIA3	1407	1.96883	1.33783	1.99149	1.3593
DIA4	1341	1.94775	1.32769	1.98071	1.3516
DIB1	432	1.94292	1.30462	1.9798	1.30967
DIC1	897	1.99452	1.34004	1.99646	1.35501
DID4	699	1.94235	1.28701	1.96586	1.32157
DIE2	1578	1.93879	1.31927	1.97008	1.34629
DIF1	228	1.94748	1.23417	1.94553	1.24463
DIG1	1359	1.97958	1.35149	1.98186	1.35036
DIG2	972	1.95672	1.31935	1.97693	1.34059
DIM1	957	1.96498	1.32036	1.98792	1.35271
DIN7	1293	1.93676	1.30667	1.98045	1.35329
DIP2	2832	1.95005	1.32972	1.98588	1.36121
DIP5	1827	1.95835	1.32263	1.98852	1.3611
DIS3	3006	1.97506	1.35134	1.99389	1.37042
DIT1	1611	1.94937	1.32254	1.98738	1.35681
DIT2	1470	1.9568	1.32566	1.99059	1.35825
DJP1	1299	1.93066	1.29418	1.95446	1.32008
DLD1	1764	1.98711	1.34197	1.98878	1.36324
DLD2	1593	1.95588	1.32074	1.98814	1.36114
DLD3	1491	1.96951	1.33766	1.98936	1.36237
DLS1	504	1.98671	1.3153	1.98419	1.31985
DLT1	1029	1.94116	1.31543	1.98773	1.35626
DMA1	1251	1.9805	1.3527	1.98731	1.3571
DMA2	1569	1.98318	1.35036	1.99233	1.36336
DMC1	1005	1.95074	1.31516	1.98725	1.35373
DML1	1428	1.94902	1.31026	1.98637	1.35211
DNA2	4569	1.94361	1.33563	1.979	1.36134
DNF1	4716	1.96237	1.34042	1.9917	1.37072
DNF2	4839	1.97314	1.346	1.99182	1.37107
DNF3	4971	1.95205	1.33802	1.98655	1.3677
DNL4	2835	1.94749	1.33056	1.98413	1.3607
DNM1	2274	1.95343	1.33137	1.98449	1.36079
DOA1	2148	1.96341	1.34012	1.98741	1.36388
DOA4	2781	1.93534	1.32144	1.97128	1.35473
DOC1	753	1.98195	1.32661	1.99263	1.34438
DOG1	741	1.97204	1.32203	1.99316	1.35111
DOG2	741	1.96432	1.30915	1.9902	1.34451
DOM34	1161	1.91857	1.29133	1.96194	1.32866
DON1	1098	1.94048	1.31538	1.96456	1.33075
DOP1	5097	1.94305	1.32947	1.98472	1.36273
DOS2	933	1.88971	1.26732	1.92739	1.28821
DOT1	1749	1.94345	1.32815	1.97641	1.35132
DOT5	648	1.95365	1.30514	1.97916	1.32578
DOT6	324	1.94923	1.25481	1.96924	1.28163
DPB11	2295	1.92979	1.31775	1.96727	1.34718
DPB2	2070	1.96245	1.33825	1.98865	1.36161
DPB3	606	1.9505	1.29636	1.97073	1.31472
DPB4	591	1.93538	1.29584	1.96008	1.31456
DPH1	1278	1.94865	1.32616	1.98418	1.3562
DPH2	1605	1.99375	1.36067	1.99536	1.37064
DPH5	903	1.97969	1.33695	1.99041	1.35463
DPL1	1770	1.97851	1.34728	1.99497	1.36765
DPM1	804	1.99504	1.34476	1.99421	1.35633
DPP1	870	1.96614	1.32259	1.988	1.34809
DPS1	297	1.97613	1.28929	1.9878	1.28864
DRE2	1047	1.94536	1.30589	1.97442	1.33091
DRS1	2259	1.95112	1.31564	1.96348	1.33766
DRS2	438	1.91092	1.27767	1.94659	1.29983
DSD1	1287	1.96451	1.33794	1.99407	1.36313
DSE1	1722	1.93276	1.31606	1.97573	1.34782
DSE2	213	1.97387	1.24976	1.99291	1.27876
DSE3	1293	1.95346	1.326	1.98253	1.34596
DSE4	3354	1.96185	1.32866	1.99335	1.36692
DSF1	1509	1.99183	1.34092	1.99396	1.36392
DSF2	2211	1.94453	1.32554	1.97644	1.35283
DSK2	1122	1.986	1.34497	1.99208	1.33811
DSL1	2265	1.93116	1.31876	1.97028	1.34478
DSN1	1731	1.95585	1.32621	1.97363	1.34672
DSS1	2910	1.94599	1.3316	1.98467	1.36497
DSS4	432	1.95094	1.28344	1.98472	1.31879
DST1	930	1.94197	1.30633	1.96328	1.33495
DTD1	453	1.92767	1.26098	1.96471	1.30027
DTR1	1719	1.96605	1.32944	1.99452	1.36577
DUG1	1446	1.98352	1.31747	1.99318	1.3599
DUG2	2637	1.95079	1.32277	1.98849	1.36286
DUG3	1074	1.97626	1.33547	1.99605	1.35894
DUN1	1542	1.9468	1.3254	1.97958	1.35287
DUO1	744	1.92884	1.29347	1.97136	1.33451
DUR1,2	5508	1.973	1.33828	1.99491	1.374
DUR3	2208	1.96719	1.34084	1.99555	1.36884
DUS1	1272	1.96286	1.3331	1.98541	1.35307
DUS3	2007	1.97227	1.34035	1.98425	1.35826
DUS4	1104	1.97316	1.33581	1.99039	1.35611
DUT1	444	1.99566	1.30636	1.9892	1.31995
DYN1	12279	1.9456	1.33026	1.98305	1.3645
DYN2	279	1.96134	1.28919	1.96899	1.27695
DYN3	939	1.93	1.30907	1.97356	1.3356
DYS1	1164	1.96985	1.2881	1.98615	1.35412
EAF1	2949	1.95343	1.33753	1.97929	1.35562
EAF3	1206	1.97252	1.33457	1.98641	1.34854
EAF5	840	1.93628	1.29378	1.96168	1.32584
EAF6	342	1.94011	1.26845	1.96509	1.28339
EAF7	1278	1.87069	1.24869	1.91566	1.29488
EAP1	1899	1.9507	1.30917	1.97606	1.34042
EAR1	1653	1.9612	1.33327	1.98853	1.35511
EBP2	1284	1.89222	1.23584	1.91446	1.28725
EBS1	2655	1.95446	1.32865	1.98258	1.35618
ECI1	843	1.9542	1.32279	1.98199	1.34486
ECL1	162	1.87511	1.15958	1.90415	1.1584
ECM1	639	1.93956	1.27404	1.9571	1.3113
ECM10	1935	1.97246	1.34143	1.98581	1.36096
ECM11	909	1.90636	1.28365	1.95008	1.31659
ECM13	774	1.9786	1.33991	1.98531	1.33793
ECM14	1293	1.98099	1.33792	1.99383	1.3612
ECM15	315	1.95824	1.2945	1.9831	1.29934
ECM16	3804	1.93997	1.3201	1.97634	1.35413
ECM18	1362	1.93305	1.30969	1.97694	1.34619
ECM19	717	1.95376	1.23867	1.99564	1.30196
ECM2	1095	1.94151	1.32607	1.9724	1.34014
ECM21	3354	1.96979	1.35066	1.98856	1.36632
ECM22	2445	1.97125	1.34577	1.98895	1.36139
ECM23	564	1.96178	1.31972	1.98684	1.32777
ECM25	1800	1.94495	1.32664	1.97813	1.35187
ECM27	2178	1.96466	1.33693	1.98713	1.36279
ECM29	5607	1.95639	1.33423	1.98555	1.36701
ECM3	1842	1.97283	1.34245	1.9938	1.37018
ECM30	3825	1.95445	1.33355	1.97206	1.35416
ECM31	939	1.96692	1.33405	1.98454	1.34882
ECM32	3366	1.94327	1.32518	1.96778	1.34907
ECM33	1407	1.9534	1.25661	1.99269	1.35248
ECM34	513	1.96956	1.30189	1.988	1.32842
ECM38	1983	1.98254	1.35581	1.99533	1.36762
ECM4	1113	1.97174	1.3295	1.98918	1.35526
ECM5	4236	1.94131	1.32906	1.98195	1.36114
ECM7	1347	1.97445	1.34625	1.99349	1.36015
ECM8	1020	1.93197	1.30564	1.96889	1.33685
ECM9	1134	1.91075	1.28742	1.97059	1.33648
ECO1	846	1.95651	1.32946	1.97933	1.34255
EDC1	528	1.93646	1.27458	1.94477	1.29812
EDC2	438	1.96832	1.31374	1.95828	1.29654
EDC3	1656	1.95736	1.32295	1.9824	1.35033
EDE1	4146	1.96676	1.3327	1.98211	1.35765
EDS1	2760	1.95787	1.33894	1.98655	1.36348
EEB1	1371	1.97432	1.34148	1.99573	1.36253
EFB1	621	1.98964	1.2299	1.98294	1.3259
EFR3	2349	1.93527	1.3179	1.97291	1.35174
EFT1	2529	1.99079	1.28766	1.99211	1.36791
EFT2	2529	1.99043	1.28785	1.99219	1.3677
EGD1	474	1.98268	1.2317	1.97072	1.30637
EGD2	375	1.9788	1.31558	1.98871	1.31534
EGT2	3126	1.96176	1.32812	1.98769	1.3566
EHD3	1503	1.96232	1.33522	1.98761	1.3584
EHT1	1356	1.97695	1.3407	1.99569	1.363
EKI1	1605	1.93731	1.31977	1.98062	1.35368
ELA1	1140	1.95336	1.31446	1.97199	1.34183
ELC1	300	1.95566	1.26459	1.97925	1.28177
ELF1	438	1.93118	1.27436	1.96516	1.28895
ELG1	2376	1.94089	1.31827	1.97634	1.3511
ELM1	1923	1.95228	1.33461	1.98449	1.35906
ELO1	933	1.9521	1.31558	1.98725	1.34995
ELP2	2367	1.95452	1.32397	1.99237	1.36423
ELP3	1674	1.95093	1.31884	1.98961	1.36325
ELP4	1371	1.97798	1.3464	1.9892	1.35898
ELP6	822	1.95138	1.32718	1.97405	1.34202
EMC1	2283	1.96118	1.32954	1.98215	1.35772
EMC2	879	1.93249	1.29521	1.96625	1.32841
EMC4	573	1.94455	1.28063	1.98376	1.33069
EMC6	327	1.95444	1.28673	1.97345	1.29681
EMG1	759	1.97874	1.33151	1.99375	1.35268
EMI1	564	1.94595	1.30999	1.97876	1.32645
EMI2	1503	1.98614	1.34285	1.99343	1.3636
EMI5	489	1.96624	1.30501	1.97154	1.31897
EMP24	612	1.9897	1.33484	1.99005	1.34168
EMP46	1335	1.93906	1.30171	1.97533	1.33783
EMP47	1338	1.95496	1.31721	1.98051	1.3455
EMP70	2004	1.94982	1.32565	1.98553	1.35996
ENA1	3276	1.97575	1.34559	1.99342	1.37109
ENA2	3276	1.97578	1.34678	1.99391	1.37132
ENA5	3276	1.97569	1.34641	1.99389	1.3711
ENB1	1821	1.9776	1.34318	1.99213	1.36493
END3	1050	1.91892	1.28371	1.96392	1.32736
ENO1	1314	1.99382	1.24675	1.99075	1.35849
ENO2	1314	1.99748	1.2438	1.98969	1.3582
ENP1	1452	1.95844	1.31222	1.98392	1.34747
ENP2	2124	1.93456	1.30578	1.97128	1.34583
ENT1	1365	1.93718	1.28434	1.97131	1.32334
ENT2	1842	1.94673	1.26854	1.95745	1.29465
ENT3	1227	1.96649	1.32838	1.98314	1.34386
ENT4	744	1.97171	1.31886	1.97819	1.3307
ENT5	1236	1.94752	1.31489	1.96592	1.33251
EOS1	1101	1.98678	1.34835	1.99497	1.35908
EPL1	2499	1.9417	1.31795	1.96876	1.34254
EPS1	2106	1.94441	1.32463	1.97241	1.34947
EPT1	1176	1.95575	1.33907	1.97977	1.35171
ERB1	2424	1.95735	1.32037	1.98075	1.35338
ERD1	1089	1.94985	1.31935	1.97812	1.34619
ERD2	660	1.9416	1.30048	1.97063	1.32719
ERF2	1080	1.97093	1.32479	1.99122	1.35049
ERG1	1491	1.97197	1.31207	1.99377	1.36513
ERG10	1197	1.98536	1.30676	1.99004	1.35923
ERG11	1593	1.97012	1.30519	1.99356	1.36204
ERG12	1332	1.97396	1.34201	1.99308	1.36365
ERG13	1476	1.96756	1.30794	1.98572	1.35903
ERG2	669	1.98902	1.31043	1.9945	1.33917
ERG20	1059	1.97662	1.31006	1.9794	1.34818
ERG24	1317	1.96123	1.32441	1.98625	1.35439
ERG25	930	1.97203	1.2912	1.9937	1.34812
ERG26	1050	1.96409	1.32328	1.99259	1.35425
ERG27	1044	1.97621	1.34326	1.97974	1.34829
ERG28	1227	1.9258	1.29792	1.96478	1.33136
ERG3	1098	1.98264	1.33309	1.98887	1.35322
ERG4	1422	1.97032	1.31733	1.98653	1.34542
ERG5	1617	1.95974	1.31453	1.99127	1.36054
ERG6	1152	1.96894	1.31939	1.98572	1.35321
ERG7	2196	1.98147	1.34735	1.99693	1.36937
ERG8	1356	1.9644	1.3376	1.99448	1.36356
ERG9	1335	1.97214	1.31451	1.9833	1.35211
ERJ5	888	1.93021	1.27928	1.96574	1.32617
ERO1	1692	1.94922	1.32261	1.97762	1.35014
ERP2	648	1.95011	1.30395	1.97923	1.3371
ERP3	678	1.95336	1.31394	1.98415	1.33235
ERP4	624	1.95383	1.3228	1.97859	1.33355
ERP5	639	1.96646	1.32136	1.98334	1.33129
ERP6	651	1.95217	1.31509	1.98074	1.33641
ERR1	1314	1.99273	1.35606	1.99149	1.36536
ERR2	1314	1.99273	1.35606	1.99172	1.3619
ERR3	1314	1.99298	1.35687	1.99141	1.36377
ERS1	783	1.98139	1.31684	1.98208	1.33763
ERT1	1590	1.96813	1.33497	1.98184	1.35675
ERV1	570	1.96529	1.30509	1.9794	1.33118
ERV14	417	1.92536	1.24995	1.97223	1.31139
ERV15	429	1.93789	1.29154	1.96074	1.30819
ERV2	591	1.98191	1.33466	1.98159	1.33552
ERV25	636	1.97316	1.29211	1.99003	1.34236
ERV29	933	1.94211	1.28561	1.97939	1.34225
ERV41	1059	1.95523	1.32939	1.98659	1.3517
ERV46	1248	1.99672	1.35205	1.99507	1.36313
ESA1	1338	1.93492	1.30203	1.97381	1.3436
ESBP6	2022	1.9865	1.35524	1.99663	1.36937
ESC1	4977	1.92854	1.31151	1.95991	1.3386
ESC2	270	1.87946	1.19308	1.93028	1.23615
ESC8	2145	1.94403	1.32434	1.98173	1.35557
ESF1	1887	1.91557	1.28483	1.93831	1.31442
ESF2	951	1.92678	1.29518	1.93976	1.30945
ESP1	4893	1.93156	1.32544	1.97261	1.35595
ESS1	513	1.98029	1.3189	1.98728	1.33431
EST1	2100	1.94051	1.31444	1.98016	1.35638
EST2	2655	1.92116	1.31348	1.96846	1.35168
ETP1	1758	1.94023	1.31463	1.96991	1.34372
ETR1	1143	1.95895	1.32589	1.98188	1.35187
EUG1	1554	1.95942	1.33381	1.98744	1.36106
EXG1	1347	1.97968	1.31385	1.99455	1.36072
EXG2	4815	1.94481	1.33125	1.97832	1.36279
EXO1	2109	1.94695	1.33188	1.98034	1.3553
EXO5	1758	1.94051	1.32918	1.97514	1.35065
EXO70	1872	1.9353	1.32162	1.97447	1.35273
EXO84	2262	1.94851	1.32893	1.97836	1.35439
FAA1	2103	1.9694	1.32562	1.98576	1.36339
FAA2	2235	1.96331	1.33389	1.99259	1.3676
FAA3	2085	1.96756	1.33301	1.9839	1.36083
FAA4	2085	1.98175	1.3342	1.98604	1.36247
FAB1	6837	1.95568	1.34323	1.97885	1.36371
FAD1	921	1.96364	1.32859	1.9904	1.34948
FAF1	1041	1.92184	1.29986	1.95281	1.32229
FAL1	1200	1.92271	1.29824	1.9771	1.34816
FAP1	2898	1.97178	1.33529	1.99314	1.35969
FAP7	594	1.96314	1.31639	1.97925	1.33301
FAR1	2493	1.96063	1.33677	1.98927	1.36247
FAR10	1437	1.92518	1.31095	1.96676	1.34215
FAR11	2862	1.94717	1.32606	1.98454	1.36009
FAR3	615	1.90316	1.28066	1.94453	1.29323
FAR7	666	1.92775	1.2868	1.958	1.31127
FAR8	1572	1.9374	1.32168	1.96871	1.34252
FAS1	6156	1.97062	1.3194	1.99377	1.37299
FAS2	5664	1.98107	1.32125	1.98858	1.36888
FAT1	2010	1.95516	1.32887	1.99141	1.36405
FAU1	636	1.97133	1.31938	1.99408	1.34408
FBA1	1080	1.99209	1.26092	1.98636	1.35154
FBP1	1047	1.98934	1.34139	1.99616	1.35808
FBP26	1359	1.93961	1.31609	1.97504	1.34661
FCF1	570	1.9437	1.31184	1.97839	1.33285
FCF2	654	1.90682	1.26777	1.93944	1.29951
FCJ1	1623	1.93729	1.31111	1.97021	1.34126
FCP1	2199	1.97109	1.34171	1.98411	1.35603
FCY1	477	1.95934	1.28815	1.96311	1.3073
FCY2	1602	1.96352	1.324	1.99054	1.35567
FCY21	1587	1.96708	1.33941	1.99311	1.35921
FDC1	1512	1.97008	1.3321	1.99484	1.36218
FDH1	1131	1.97625	1.3324	1.98094	1.35308
FEN1	1044	1.94797	1.29411	1.98677	1.35095
FEN2	408	1.95826	1.26013	1.97691	1.31175
FES1	873	1.95186	1.31827	1.98058	1.34109
FET3	1911	1.99014	1.34204	1.99103	1.35798
FET4	1659	1.96271	1.33093	1.99177	1.36378
FET5	192	1.95909	1.2008	1.96591	1.21925
FHL1	2811	1.941	1.32887	1.96819	1.34971
FIG1	897	1.93132	1.29702	1.97405	1.3423
FIG2	4830	1.95689	1.32765	1.98452	1.35109
FIG4	2640	1.93847	1.32366	1.98155	1.35943
FIN1	876	1.9334	1.31382	1.9596	1.32704
FIP1	984	1.96395	1.32713	1.98743	1.34222
FIR1	2631	1.94472	1.32037	1.97154	1.34757
FIS1	468	1.98823	1.33875	1.98327	1.32623
FIT1	1587	1.98215	1.28264	1.99081	1.34898
FIT2	462	1.9746	1.3033	1.99383	1.32033
FIT3	615	1.97306	1.15583	1.98412	1.31138
FKH1	1455	1.97721	1.34136	1.98985	1.36344
FKH2	2589	1.95078	1.33003	1.97313	1.34951
FKS1	5631	1.96221	1.31987	1.99642	1.37334
FKS3	5358	1.96201	1.32927	1.98839	1.36408
FLC1	2382	1.98387	1.35102	1.99194	1.36569
FLC2	2352	1.97804	1.34648	1.98832	1.36249
FLC3	2409	1.96205	1.33461	1.99126	1.36656
FLD1	858	1.94662	1.3244	1.98206	1.34923
FLO1	4614	1.97121	1.27684	1.98473	1.33878
FLO10	3510	1.97988	1.33338	1.99491	1.35512
FLO5	3228	1.9785	1.30655	1.99027	1.35099
FLO8	2400	1.96309	1.33585	1.97397	1.35045
FLO9	291	1.85746	1.20489	1.94914	1.27035
FLP1	1272	1.94212	1.32343	1.98008	1.35354
FLR1	1647	1.9649	1.3294	1.99037	1.35849
FLX1	936	1.98285	1.34088	1.99473	1.35805
FMC1	468	1.92579	1.2661	1.95923	1.31181
FMN1	657	1.96159	1.30917	1.9933	1.3471
FMO1	1299	1.97681	1.34237	1.98896	1.35652
FMP10	735	1.95616	1.3188	1.98647	1.34401
FMP16	282	1.95462	1.2297	1.96226	1.25996
FMP21	417	1.9877	1.33817	1.98406	1.3138
FMP23	528	1.94141	1.27873	1.97547	1.32584
FMP25	1752	1.9705	1.32994	1.98922	1.36015
FMP27	7887	1.92854	1.31853	1.97506	1.35758
FMP30	1407	1.97362	1.34322	1.99464	1.36294
FMP32	624	1.93654	1.29333	1.97783	1.32898
FMP33	543	1.97092	1.32663	1.98741	1.33178
FMP37	393	1.9476	1.27401	1.98202	1.31177
FMP40	2067	1.99101	1.35418	1.99377	1.36425
FMP41	780	1.97744	1.33634	1.98778	1.35036
FMP43	441	1.9881	1.31995	1.99572	1.32568
FMP45	930	1.99657	1.33405	1.99667	1.35008
FMP46	402	1.99188	1.27025	1.98538	1.31561
FMP48	1110	1.96644	1.33497	1.98128	1.35125
FMP52	696	1.99391	1.32203	1.99396	1.3535
FMS1	1527	1.96433	1.33101	1.99392	1.36464
FMT1	1206	1.99769	1.35924	1.99755	1.36474
FOB1	1701	1.94222	1.32598	1.98219	1.35654
FOL1	2475	1.95318	1.3281	1.98677	1.3665
FOL2	732	1.95637	1.30313	1.98854	1.34409
FOL3	1284	1.96199	1.32831	1.99186	1.36304
FOX2	2703	1.97286	1.33984	1.99202	1.36736
FPK1	2682	1.96704	1.33206	1.9856	1.35707
FPR1	345	1.99474	1.24886	1.99387	1.30947
FPR2	408	1.96808	1.30373	1.98829	1.32252
FPR3	1236	1.93646	1.26016	1.93585	1.29858
FPR4	1179	1.94701	1.29631	1.95384	1.32329
FPS1	2010	1.98054	1.34749	1.99618	1.36637
FRA1	2250	1.97946	1.35241	1.98997	1.36628
FRA2	363	1.9643	1.3107	1.97208	1.30558
FRE1	2061	1.94886	1.33345	1.98735	1.36234
FRE2	2136	1.96257	1.33434	1.99367	1.36557
FRE3	168	1.89376	1.18055	1.95554	1.20235
FRE4	2160	1.97013	1.33647	1.99257	1.36468
FRE5	2085	1.97332	1.34461	1.9911	1.36184
FRE6	2139	1.96673	1.34263	1.98166	1.36005
FRE7	1863	1.96692	1.3338	1.99121	1.36322
FRE8	2061	1.96029	1.33229	1.99001	1.36636
FRK1	2598	1.9466	1.33137	1.98234	1.36189
FRQ1	573	1.9479	1.27212	1.98325	1.32422
FRS1	1788	1.9769	1.32876	1.9874	1.3617
FRS2	1512	1.98397	1.31948	1.98423	1.35238
FRT1	1809	1.97527	1.35075	1.99172	1.36145
FRT2	1587	1.97995	1.33004	1.9881	1.35175
FSF1	984	1.99738	1.33889	1.99805	1.36166
FSH1	732	1.97272	1.29966	1.98588	1.33839
FSH2	672	1.99667	1.34359	1.99822	1.34638
FSH3	801	1.95709	1.31385	1.98845	1.34669
FSP2	1770	1.98118	1.31885	1.98688	1.3531
FTH1	1398	1.97312	1.34951	1.9913	1.35961
FTR1	1215	1.97982	1.31577	1.98856	1.35391
FUI1	1920	1.97666	1.34868	1.99142	1.36227
FUM1	1467	1.98839	1.32785	1.99065	1.35796
FUN12	3009	1.95587	1.27589	1.96093	1.33456
FUN14	597	1.94084	1.29299	1.98666	1.33608
FUN19	1242	1.97489	1.33884	1.98312	1.35077
FUN26	1554	1.99435	1.35429	1.98899	1.35984
FUN30	570	1.96491	1.31852	1.98283	1.33093
FUR1	651	1.97117	1.2996	1.98894	1.33848
FUR4	1902	1.96229	1.32792	1.99028	1.36117
FUS1	1539	1.96528	1.34342	1.97805	1.35502
FUS2	2034	1.915	1.302	1.96469	1.34397
FUS3	1062	1.99016	1.35451	1.99104	1.35615
FYV1	486	1.97117	1.31607	1.98051	1.32261
FYV10	1551	1.92115	1.29947	1.96611	1.33818
FYV12	390	1.96514	1.30391	1.99294	1.32066
FYV4	393	1.95282	1.27318	1.96702	1.28664
FYV5	459	1.90003	1.25071	1.93594	1.2928
FYV6	522	1.87475	1.24547	1.92564	1.27945
FYV7	456	1.81596	1.17263	1.87206	1.23679
FYV8	2454	1.93492	1.32168	1.96352	1.33783
FZF1	900	1.96919	1.32627	1.98787	1.35042
FZO1	2568	1.94301	1.32409	1.97772	1.35591
GAA1	1845	1.9507	1.3246	1.9924	1.36016
GAB1	1185	1.93311	1.30092	1.96498	1.33921
GAC1	2382	1.94907	1.32808	1.97381	1.35197
GAD1	1758	1.97897	1.33619	1.99354	1.36411
GAL1	1587	1.9773	1.34426	1.99553	1.36673
GAL10	2100	1.96872	1.3348	1.99117	1.36717
GAL11	3246	1.94132	1.30045	1.95434	1.31704
GAL2	1725	1.97154	1.32841	1.98997	1.36128
GAL3	1563	1.97735	1.3466	1.99605	1.36921
GAL4	2646	1.97228	1.35256	1.98745	1.36551
GAL7	1101	1.95968	1.31201	1.9928	1.35901
GAL80	1308	1.973	1.3424	1.99033	1.35874
GAL83	1254	1.97602	1.33409	1.98366	1.34636
GAP1	1809	1.97347	1.30902	1.99369	1.3638
GAR1	618	1.97704	1.25622	1.96608	1.28525
GAS1	1680	1.97717	1.31116	1.99567	1.36163
GAS2	1668	1.95664	1.32334	1.98841	1.35714
GAS3	1575	1.96867	1.3256	1.99006	1.35556
GAS4	1416	1.95455	1.31839	1.98548	1.35396
GAS5	1455	1.98153	1.33242	1.99677	1.36458
GAT1	1533	1.97543	1.32949	1.97378	1.34865
GAT2	1683	1.9392	1.32129	1.95693	1.33789
GAT3	426	1.95551	1.29315	1.98237	1.31836
GAT4	366	1.99128	1.30674	1.99156	1.30952
GBP2	1284	1.96546	1.33909	1.98587	1.35038
GCD1	1737	1.9605	1.33339	1.98403	1.35217
GCD10	1437	1.95123	1.3264	1.97849	1.35155
GCD11	1584	1.97079	1.31464	1.98638	1.35946
GCD14	1152	1.95869	1.31831	1.98742	1.35149
GCD2	1956	1.95255	1.32203	1.98246	1.35575
GCD6	2139	1.94247	1.31782	1.98132	1.35711
GCD7	1146	1.96147	1.33571	1.99158	1.36221
GCN1	8019	1.9606	1.33169	1.99295	1.37221
GCN2	4980	1.9371	1.32083	1.9829	1.3616
GCN20	258	1.92729	1.182	1.94895	1.24095
GCN3	918	1.96492	1.33548	1.99424	1.36082
GCN4	408	1.94178	1.25356	1.96764	1.28832
GCN5	1320	1.93538	1.31475	1.96899	1.34281
GCR1	2358	1.95673	1.33409	1.98123	1.35587
GCR2	1605	1.9538	1.3319	1.98059	1.34909
GCS1	1059	1.97848	1.33069	1.98461	1.34529
GCV1	1203	1.97054	1.32685	1.9906	1.35825
GCV2	3105	1.97046	1.34218	1.99448	1.37316
GCV3	513	1.99468	1.33169	1.98481	1.33699
GCY1	939	1.9685	1.32456	1.98478	1.34929
GDA1	1557	1.97616	1.33443	1.99561	1.36678
GDB1	4611	1.97758	1.3545	1.9946	1.37133
GDE1	3672	1.9506	1.33595	1.98583	1.36667
GDH1	1365	1.99059	1.28919	1.98841	1.35779
GDH2	3279	1.94749	1.3237	1.98146	1.35917
GDH3	1374	1.99225	1.34962	1.98637	1.35895
GDI1	1356	1.95396	1.32045	1.98611	1.35305
GDS1	1569	1.94853	1.31649	1.97684	1.34498
GDT1	843	1.97332	1.3129	1.9928	1.34725
GEA1	4227	1.94393	1.33056	1.98327	1.36162
GEA2	4380	1.93426	1.31823	1.97486	1.3548
GEF1	2340	1.96146	1.34058	1.99077	1.36739
GEM1	1989	1.96894	1.34202	1.98824	1.36322
GEP3	1671	1.95161	1.3206	1.9806	1.35259
GEP4	558	1.96962	1.31371	1.9849	1.33193
GEP5	882	1.98337	1.34506	1.98875	1.35387
GEP7	864	1.95239	1.31518	1.98192	1.33844
GET1	708	1.96455	1.31497	1.98308	1.33182
GET2	858	1.99234	1.34418	1.99312	1.35199
GET3	1065	1.96732	1.31966	1.98454	1.35096
GET4	939	1.93039	1.29749	1.97947	1.34184
GFA1	2154	1.96171	1.32711	1.99349	1.37032
GFD1	567	1.89238	1.25666	1.91332	1.25973
GFD2	1701	1.98365	1.35064	1.98938	1.36104
GGA1	1674	1.95403	1.3276	1.98108	1.35244
GGA2	1758	1.97147	1.3274	1.98642	1.3566
GGC1	903	1.9816	1.32332	1.99511	1.3523
GIC1	945	1.96642	1.30876	1.97886	1.3381
GIC2	1152	1.96199	1.3224	1.97621	1.34228
GID7	2238	1.98562	1.35904	1.98783	1.36433
GID8	1368	1.9711	1.32585	1.97055	1.34015
GIM3	390	1.96544	1.29772	1.95412	1.28486
GIM4	336	1.82806	1.18402	1.90489	1.25512
GIM5	492	1.93408	1.25672	1.95632	1.29515
GIN4	3429	1.93972	1.31588	1.97336	1.35046
GIP1	1722	1.93281	1.30871	1.97613	1.34244
GIP2	1647	1.94576	1.3227	1.97786	1.35066
GIP3	3831	1.968	1.34491	1.98556	1.36495
GIP4	2283	1.96611	1.33874	1.98256	1.35961
GIR2	798	1.93264	1.29618	1.95582	1.31528
GIS1	2685	1.94654	1.32669	1.97432	1.34898
GIS2	462	1.97823	1.24137	1.98711	1.30585
GIS3	1509	1.9849	1.34844	1.98742	1.35615
GIS4	2325	1.94231	1.32506	1.97565	1.34951
GIT1	1557	1.9473	1.31311	1.98801	1.35651
GLC3	2115	1.97348	1.34309	1.99432	1.36444
GLC7	939	1.93143	1.29547	1.99158	1.34841
GLC8	690	1.91138	1.28698	1.94422	1.29668
GLE1	1617	1.94923	1.32538	1.97397	1.33925
GLE2	1098	1.97605	1.32782	1.99649	1.35924
GLG1	1851	1.95193	1.33216	1.97684	1.34873
GLG2	1143	1.96229	1.32576	1.98449	1.35006
GLK1	1503	1.9992	1.35499	1.99498	1.36485
GLN1	1113	1.98747	1.29379	1.98867	1.35417
GLN3	2193	1.95306	1.33206	1.97482	1.34346
GLN4	2430	1.95028	1.31191	1.98117	1.35765
GLO1	981	1.97061	1.34163	1.98414	1.347
GLO2	825	1.95107	1.31728	1.97694	1.33952
GLO3	1482	1.94674	1.3193	1.97393	1.34127
GLO4	858	1.97013	1.33748	1.98818	1.35352
GLR1	1452	1.96357	1.31588	1.98228	1.35425
GLT1	6438	1.96838	1.33325	1.99089	1.37252
GLY1	1164	1.99749	1.33968	1.99345	1.36062
GMH1	822	1.9265	1.26774	1.95991	1.31999
GNA1	480	1.96164	1.31686	1.96015	1.31811
GND1	1470	1.98863	1.28862	1.9933	1.36264
GND2	1479	1.9817	1.33616	1.99454	1.36311
GNP1	1992	1.97002	1.33782	1.99402	1.36905
GNT1	1476	1.93797	1.31496	1.96693	1.34307
GON7	372	1.95166	1.27353	1.96781	1.29289
GOR1	1053	1.97377	1.32978	1.98941	1.35565
GOS1	672	1.97723	1.33141	1.97821	1.3333
GOT1	417	1.92297	1.22704	1.95883	1.28365
GPA1	282	1.95493	1.26019	1.96923	1.2723
GPA2	1350	1.98329	1.35044	1.98536	1.35582
GPB1	2694	1.96633	1.34269	1.99235	1.36981
GPB2	2643	1.96325	1.34221	1.99165	1.36555
GPD1	1176	1.98748	1.30103	1.9911	1.36214
GPD2	1323	1.99069	1.34419	1.99381	1.36758
GPG1	381	1.97963	1.28479	1.99365	1.31517
GPH1	2709	1.96934	1.33105	1.98869	1.36443
GPI1	1830	1.93151	1.3188	1.97471	1.3521
GPI10	1851	1.94965	1.32065	1.97937	1.3487
GPI11	660	1.93246	1.29875	1.98366	1.33477
GPI12	915	1.95342	1.328	1.9785	1.34847
GPI13	3054	1.95194	1.32663	1.98436	1.36151
GPI14	1212	1.95934	1.30888	1.9807	1.34576
GPI15	690	1.9183	1.28949	1.97084	1.32943
GPI16	1833	1.98833	1.35693	1.99497	1.36596
GPI17	1605	1.94419	1.32788	1.98994	1.36449
GPI18	1302	1.91736	1.28883	1.96767	1.3388
GPI19	423	1.98034	1.30297	1.98619	1.31321
GPI2	843	1.93046	1.30102	1.96946	1.33164
GPI8	1236	1.95881	1.32596	1.98258	1.35277
GPM1	744	1.98963	1.26933	1.98804	1.3428
GPM2	936	1.9448	1.30926	1.97337	1.33894
GPM3	912	1.96302	1.32804	1.97713	1.34612
GPR1	2886	1.94112	1.32859	1.97246	1.3465
GPT2	2232	1.97275	1.34154	1.99214	1.36577
GPX1	504	1.94692	1.29084	1.97242	1.31129
GPX2	489	1.94553	1.25984	1.96882	1.30453
GRC3	1899	1.9639	1.33265	1.98926	1.36106
GRE1	507	1.97137	1.30293	1.95397	1.27474
GRE2	1029	1.97816	1.33309	1.98854	1.35109
GRE3	984	1.97272	1.32512	1.98835	1.34944
GRH1	1119	1.99572	1.35117	1.99699	1.35955
GRR1	3456	1.9386	1.32593	1.97976	1.35741
GRS1	2004	1.9613	1.29634	1.98682	1.3599
GRS2	1857	1.95621	1.32501	1.98467	1.35609
GRX1	333	1.97077	1.27146	1.97267	1.29734
GRX2	432	1.9588	1.28487	1.97666	1.31567
GRX3	858	1.96555	1.31939	1.98886	1.34364
GRX4	735	1.96172	1.31561	1.98783	1.33751
GRX5	453	1.97648	1.27457	1.99232	1.31728
GRX6	696	1.94196	1.31996	1.97293	1.32979
GRX7	612	1.95694	1.32664	1.98335	1.34148
GRX8	330	1.96889	1.29993	1.98726	1.30513
GSC2	5688	1.96355	1.33477	1.99629	1.37397
GSF2	1212	1.97458	1.33403	1.98559	1.35237
GSG1	2097	1.95021	1.32319	1.9857	1.35852
GSH1	2037	1.96907	1.34093	1.99133	1.36254
GSH2	1476	1.95203	1.32674	1.98099	1.35177
GSM1	1857	1.94598	1.33345	1.97769	1.35491
GSP1	660	1.97842	1.2557	1.98808	1.346
GSP2	663	1.97109	1.31898	1.98861	1.34542
GSY1	2127	1.97884	1.34115	1.99349	1.36854
GSY2	2118	1.97535	1.34406	1.99597	1.37012
GTB1	2109	1.95651	1.33917	1.98185	1.35697
GTO1	1071	1.95361	1.33125	1.98508	1.35231
GTO3	1101	1.98689	1.35591	1.99205	1.35928
GTR1	933	1.95369	1.32131	1.96605	1.32608
GTR2	1026	1.94912	1.30877	1.98285	1.3519
GTS1	1191	1.98274	1.3165	1.99188	1.34095
GTT1	705	1.97465	1.29926	1.99199	1.33594
GTT2	702	1.98964	1.33242	1.98989	1.34536
GTT3	1014	1.9865	1.33787	1.98407	1.34198
GUA1	1578	1.97841	1.30439	1.98894	1.36218
GUD1	1470	1.98326	1.35524	1.99047	1.36344
GUF1	1938	1.94995	1.33767	1.98811	1.36452
GUK1	564	1.97137	1.30915	1.98471	1.33243
GUP1	1683	1.95109	1.3277	1.98126	1.35699
GUP2	1830	1.95268	1.33263	1.98301	1.35789
GUS1	2127	1.96786	1.28937	1.98231	1.35234
GUT1	2130	1.9947	1.35519	1.99522	1.36769
GUT2	1950	1.99787	1.35377	1.99597	1.36725
GVP36	981	1.98354	1.30868	1.98207	1.33956
GWT1	1473	1.93985	1.31265	1.97859	1.34898
GYL1	2163	1.94433	1.31532	1.98007	1.35013
GYP1	1914	1.97039	1.34362	1.98667	1.35955
GYP5	2685	1.94385	1.31998	1.97466	1.34948
GYP6	1377	1.95322	1.3145	1.97334	1.34335
GYP7	2241	1.95354	1.32729	1.98318	1.34901
GYP8	1494	1.94883	1.32224	1.98187	1.35298
GZF3	1656	1.95399	1.33714	1.98024	1.35462
HAA1	2085	1.95186	1.33009	1.98152	1.35592
HAC1	717	1.99317	1.3062	1.99059	1.33599
HAL1	885	1.94694	1.31038	1.97608	1.33889
HAL5	2568	1.95712	1.33353	1.98326	1.35937
HAL9	3093	1.93781	1.32374	1.97982	1.36001
HAM1	594	1.97153	1.32218	1.98043	1.33087
HAP1	4509	1.97331	1.34891	1.98674	1.36616
HAP2	798	1.96479	1.30814	1.96944	1.32223
HAP3	435	1.97214	1.3039	1.97921	1.3132
HAP4	1665	1.94921	1.31089	1.96552	1.33444
HAP5	729	1.96937	1.31643	1.97745	1.32385
HAS1	1518	1.9517	1.31931	1.98699	1.35898
HAT1	1125	1.93737	1.30917	1.97982	1.34272
HAT2	1206	1.97077	1.34066	1.9927	1.35945
HBS1	1836	1.96045	1.32758	1.9867	1.3585
HBT1	3141	1.96778	1.3405	1.96725	1.34955
HCA4	2313	1.9455	1.3153	1.97756	1.35042
HCH1	462	1.96723	1.28817	1.97872	1.31099
HCM1	1695	1.9726	1.33208	1.98163	1.35376
HCR1	798	1.96171	1.2912	1.96418	1.31606
HCS1	2052	1.94015	1.32285	1.97083	1.35029
HDA1	2121	1.95518	1.3396	1.99025	1.36734
HDA2	2025	1.93691	1.32093	1.96815	1.34488
HDA3	1968	1.92384	1.30688	1.97384	1.35024
HEF3	3135	1.96359	1.3376	1.98749	1.36865
HEH2	1992	1.91694	1.28611	1.9631	1.33397
HEK2	1146	1.99045	1.33465	1.98028	1.34855
HEM1	1647	1.99605	1.35707	1.99661	1.3687
HEM12	1089	1.98086	1.32981	1.99102	1.35312
HEM13	987	1.98933	1.29448	1.99394	1.35238
HEM14	1620	1.96443	1.33508	1.98748	1.35917
HEM15	1182	1.97652	1.33525	1.98948	1.35783
HEM2	1029	1.98324	1.34786	1.99832	1.35991
HEM3	984	1.97017	1.31932	1.983	1.34488
HEM4	828	1.95461	1.3117	1.98692	1.34844
HER1	3741	1.95877	1.33904	1.98472	1.36375
HER2	1395	1.95832	1.33691	1.99181	1.36246
HES1	1305	1.95635	1.31506	1.98853	1.3507
HFA1	6372	1.95471	1.34146	1.9874	1.36907
HFD1	1599	1.95176	1.32182	1.98863	1.36066
HFI1	1467	1.94576	1.32054	1.98279	1.35318
HFM1	3564	1.93622	1.32231	1.9815	1.35976
HGH1	1185	1.92832	1.29472	1.98155	1.34562
HHF1	312	1.97045	1.2003	1.96598	1.28577
HHF2	312	1.96613	1.20848	1.96678	1.28078
HHO1	777	1.95971	1.27259	1.94487	1.28345
HHT1	411	1.97669	1.2234	1.97866	1.29931
HHT2	411	1.96936	1.24071	1.98	1.30745
HHY1	309	1.92635	1.23351	1.95752	1.27448
HIF1	1158	1.98192	1.31989	1.98049	1.33963
HIM1	1245	1.92591	1.30641	1.98238	1.35188
HIP1	1812	1.9679	1.33447	1.99609	1.37001
HIR1	240	1.91919	1.21403	1.94845	1.24706
HIR2	2628	1.95369	1.33932	1.98351	1.36244
HIR3	4947	1.94376	1.33021	1.97884	1.35945
HIS1	894	1.9698	1.31801	1.99242	1.35246
HIS2	1008	1.98069	1.34539	1.98571	1.35477
HIS3	663	1.99609	1.33329	1.99364	1.34755
HIS4	2400	1.98052	1.31852	1.98988	1.36383
HIS5	1158	1.96657	1.32933	1.98973	1.3593
HIS6	339	1.88864	1.2284	1.92781	1.26272
HIS7	1659	1.96747	1.33319	1.98689	1.36092
HIT1	495	1.90741	1.2641	1.96977	1.32025
HKR1	5409	1.96812	1.33656	1.98697	1.36022
HLJ1	675	1.97932	1.32782	1.99285	1.33213
HLR1	1272	1.9482	1.31975	1.98201	1.34523
HMF1	390	1.9858	1.2822	1.99357	1.32231
HMG1	3165	1.96973	1.3392	1.99615	1.37468
HMG2	3138	1.9662	1.34211	1.99332	1.37273
HMI1	2121	1.9404	1.32613	1.97741	1.35486
HMLALPHA1	528	1.95572	1.30366	1.98006	1.31304
HMLALPHA2	633	1.8996	1.27222	1.95204	1.31223
HMO1	741	1.97678	1.27636	1.96672	1.31599
HMRA1	381	1.86478	1.22839	1.93962	1.27452
HMRA2	360	1.89997	1.23958	1.95275	1.29065
HMS1	1305	1.95114	1.3287	1.97262	1.34654
HMS2	1077	1.9813	1.35137	1.98224	1.3511
HMT1	1047	1.97259	1.32803	1.98253	1.35056
HMX1	954	1.98701	1.32985	1.97743	1.34232
HNM1	1692	1.95944	1.32448	1.9921	1.36165
HNT1	477	1.98556	1.29431	1.98324	1.32106
HNT2	654	1.94961	1.31011	1.98483	1.34312
HNT3	654	1.92765	1.28374	1.96619	1.3219
HO	1761	1.96267	1.33268	1.98681	1.36126
HOC1	1191	1.96938	1.32098	1.98375	1.34765
HOF1	2010	1.95343	1.33444	1.97847	1.35393
HOG1	1308	1.985	1.33859	1.99547	1.35943
HOL1	1761	1.97831	1.34136	1.99539	1.36349
HOM2	1098	1.98616	1.29375	1.99458	1.36013
HOM3	1584	1.96637	1.32091	1.99169	1.36619
HOM6	1080	1.96596	1.28688	1.99297	1.35686
HOP1	1818	1.94926	1.32201	1.98019	1.35075
HOP2	657	1.89713	1.26111	1.95339	1.30835
HOR2	753	1.98852	1.32056	1.98775	1.33948
HOS1	1413	1.94902	1.31879	1.98066	1.35076
HOS2	1359	1.95547	1.32398	1.98852	1.35741
HOS3	2094	1.9592	1.32827	1.98839	1.36376
HOS4	3252	1.93118	1.31281	1.96216	1.34131
HOT1	2160	1.96216	1.33378	1.97333	1.34857
HOT13	351	1.97507	1.28936	1.98704	1.30209
HPA2	471	1.96649	1.30668	1.97731	1.31711
HPA3	540	1.98374	1.33108	1.98629	1.33253
HPC2	1878	1.91809	1.30442	1.95268	1.33363
HPF1	2904	1.96864	1.29668	1.99783	1.35383
HPR1	2259	1.93877	1.3091	1.97094	1.344
HPT1	666	1.97173	1.32121	1.97735	1.33716
HRB1	1365	1.95552	1.33273	1.98586	1.3524
HRD1	1656	1.95632	1.32724	1.98242	1.35288
HRD3	2502	1.97326	1.34738	1.99113	1.36416
HRK1	2280	1.9538	1.33264	1.97442	1.35468
HRP1	1605	1.95925	1.30624	1.96856	1.33298
HRQ1	3234	1.95194	1.33347	1.98764	1.36428
HRR25	1485	1.97067	1.32789	1.98544	1.35415
HRT1	366	1.96251	1.26531	1.98563	1.29188
HRT3	1035	1.93726	1.30954	1.97777	1.33865
HSC82	2118	1.95402	1.26264	1.96948	1.33721
HSE1	1359	1.95972	1.33302	1.98094	1.35238
HSF1	2502	1.94883	1.32988	1.96893	1.34433
HSH155	2916	1.95556	1.34086	1.99178	1.37093
HSH49	642	1.90951	1.28431	1.96243	1.31687
HSL1	4557	1.95104	1.3323	1.97846	1.3588
HSL7	2484	1.97359	1.34958	1.9876	1.36595
HSM3	1443	1.93971	1.31879	1.98141	1.35112
HSP10	321	1.98247	1.26326	1.98159	1.29272
HSP104	2727	1.96406	1.31682	1.98173	1.35691
HSP12	330	1.96646	1.20433	1.92787	1.26262
HSP150	1242	1.98699	1.21789	1.979	1.31974
HSP26	645	1.9787	1.29189	1.98473	1.337
HSP30	999	1.97174	1.32702	1.99345	1.35769
HSP31	714	1.97389	1.29853	1.9918	1.33416
HSP32	714	1.98276	1.32201	1.99347	1.34177
HSP33	714	1.98298	1.32149	1.99244	1.33967
HSP42	1128	1.96771	1.32532	1.97641	1.33961
HSP60	1719	1.97626	1.30243	1.98142	1.35679
HSP78	2436	1.95351	1.31872	1.98203	1.35753
HSP82	2130	1.95555	1.27164	1.96719	1.33866
HST1	1512	1.95121	1.33215	1.97832	1.35109
HST2	1074	1.98557	1.33374	1.9934	1.35552
HST3	1344	1.97891	1.34542	1.98697	1.35588
HST4	1113	1.96953	1.32266	1.99123	1.35709
HSV2	1347	1.96983	1.33924	1.98421	1.35313
HTA1	399	1.98166	1.21409	1.9824	1.31782
HTA2	399	1.97415	1.17941	1.98335	1.31132
HTB1	396	1.96444	1.23944	1.95982	1.29141
HTB2	396	1.96946	1.24252	1.97316	1.2912
HTD2	843	1.96668	1.31861	1.99006	1.34516
HTS1	1641	1.96599	1.31289	1.98609	1.35644
HTZ1	405	1.96903	1.28742	1.98284	1.30439
HUA1	597	1.9892	1.32309	1.98393	1.33746
HUA2	732	1.94206	1.31435	1.97252	1.33209
HUL4	2679	1.94266	1.32893	1.98299	1.35886
HUL5	2733	1.94602	1.32199	1.98227	1.35682
HUR1	333	1.90731	1.25271	1.94871	1.27528
HUT1	1020	1.96766	1.3271	1.98609	1.34414
HVG1	219	1.98006	1.27248	1.97638	1.26455
HXK1	1458	1.97969	1.30848	1.98692	1.35718
HXK2	1461	1.97983	1.2869	1.99007	1.35788
HXT1	1713	1.96458	1.30799	1.99022	1.36217
HXT10	1641	1.96541	1.32485	1.98854	1.35922
HXT11	1704	1.98633	1.34882	1.99086	1.36029
HXT13	1695	1.96956	1.32251	1.99025	1.36103
HXT14	1623	1.93924	1.31798	1.98111	1.35354
HXT15	1704	1.97274	1.33273	1.99139	1.36148
HXT16	1704	1.97329	1.33368	1.99039	1.36023
HXT17	1695	1.96779	1.31413	1.98977	1.36189
HXT2	1626	1.9575	1.30387	1.98913	1.35825
HXT3	1704	1.95171	1.28024	1.99051	1.36104
HXT4	1683	1.94759	1.28063	1.99085	1.36101
HXT5	1779	1.97114	1.32821	1.9926	1.36197
HXT6	1713	1.95579	1.28105	1.99118	1.36271
HXT7	1713	1.95687	1.28034	1.9912	1.36336
HXT8	1710	1.95671	1.32224	1.98979	1.36137
HXT9	1704	1.98739	1.34946	1.99085	1.3611
HYM1	1200	1.93919	1.32004	1.97645	1.35142
HYP2	474	1.99008	1.24717	1.98466	1.32058
HYR1	492	1.97278	1.30006	1.97495	1.31501
IAH1	717	1.96906	1.31231	1.9844	1.34007
IBA57	1494	1.9544	1.32644	1.9861	1.35481
IBD2	1056	1.95348	1.32212	1.9853	1.3457
ICE2	1476	1.94898	1.32794	1.98012	1.35194
ICL1	1674	1.98548	1.33416	1.99054	1.36323
ICL2	1728	1.97267	1.33095	1.99117	1.36236
ICP55	1536	1.96335	1.3367	1.99039	1.36433
ICS2	768	1.94872	1.30167	1.98468	1.33419
ICS3	396	1.96563	1.30636	1.97753	1.31316
ICT1	1185	1.99011	1.35697	1.98333	1.3549
ICY1	384	1.98447	1.30922	1.98821	1.32014
ICY2	411	1.99405	1.29708	1.99484	1.32015
IDH1	1083	1.98558	1.33369	1.98551	1.35689
IDH2	1110	1.97431	1.32857	1.9966	1.36506
IDI1	867	1.94422	1.2957	1.98142	1.33962
IDP1	1287	1.98158	1.32109	1.9831	1.35593
IDP2	1239	1.97048	1.333	1.98261	1.35223
IDP3	1263	1.9305	1.30863	1.97302	1.34131
IDS2	1410	1.97145	1.33761	1.98983	1.35538
IES1	2079	1.94809	1.32494	1.97203	1.3481
IES2	963	1.91193	1.28677	1.94422	1.30687
IES3	753	1.93684	1.30393	1.96412	1.32513
IES4	351	1.91685	1.2629	1.96285	1.28757
IES5	378	1.93239	1.25132	1.9692	1.28577
IES6	501	1.98086	1.31413	1.98266	1.32118
IFA38	1044	1.95773	1.30543	1.99039	1.35911
IFH1	3258	1.92027	1.2955	1.95672	1.32898
IFM1	2031	1.93832	1.31821	1.97214	1.35223
IGO1	507	1.94351	1.31102	1.96974	1.32011
IKI1	930	1.96138	1.33976	1.98099	1.34481
IKI3	4050	1.96099	1.33948	1.98898	1.36823
IKS1	2004	1.956	1.33106	1.98955	1.36505
ILM1	612	1.91588	1.27994	1.96717	1.31549
ILS1	3219	1.96241	1.31714	1.98739	1.36331
ILV1	1731	1.97558	1.32861	1.99563	1.36982
ILV2	2064	1.98651	1.34106	1.99367	1.36841
ILV3	1758	1.99086	1.3135	1.99051	1.36294
ILV5	1188	1.99545	1.25435	1.99011	1.35343
ILV6	930	1.99561	1.3213	1.99692	1.3621
IMD1	1212	1.98218	1.31828	1.98983	1.35425
IMD2	1572	1.9812	1.3255	1.99176	1.36314
IMD3	1572	1.97287	1.29838	1.99125	1.36323
IMD4	1575	1.97373	1.29565	1.99068	1.36179
IME1	1083	1.90437	1.28317	1.95563	1.32353
IME2	1938	1.94681	1.31954	1.98675	1.36137
IME4	1803	1.96331	1.33106	1.98222	1.35612
IMG1	510	1.98852	1.31732	1.99122	1.33624
IMG2	441	1.95178	1.29513	1.97249	1.31087
IMH1	2736	1.88024	1.27234	1.92404	1.30278
IML1	4755	1.94015	1.32409	1.98184	1.36194
IML2	2196	1.96796	1.33085	1.99349	1.36078
IML3	738	1.97288	1.33706	1.98581	1.34524
IMP1	573	1.97199	1.31191	1.99154	1.33394
IMP2	1041	1.97222	1.31348	1.98883	1.34606
IMP2	534	1.98352	1.32734	1.99288	1.33576
IMP3	552	1.9528	1.32053	1.97382	1.32928
IMP4	873	1.9486	1.31203	1.991	1.35353
INH1	258	1.97557	1.2261	1.9728	1.25143
INM1	888	1.95612	1.3157	1.98504	1.34626
INM2	879	1.95809	1.31735	1.98945	1.35306
INN1	1230	1.96338	1.33075	1.98418	1.35179
INO1	1602	1.98362	1.35278	1.98724	1.36311
INO2	915	1.96151	1.32933	1.9741	1.33929
INO4	456	1.91401	1.25697	1.95634	1.29342
INO80	4470	1.94765	1.31873	1.96725	1.34705
INP1	1263	1.93793	1.32165	1.97377	1.34327
INP2	2118	1.93696	1.32275	1.97862	1.35581
INP51	2841	1.94477	1.3341	1.98613	1.36136
INP52	3552	1.96498	1.34518	1.98983	1.36782
INP53	3324	1.95874	1.33499	1.9905	1.36758
INP54	1155	1.95744	1.32816	1.99006	1.3558
IOC2	2439	1.96622	1.34338	1.98184	1.35854
IOC3	2364	1.95449	1.32701	1.9801	1.3521
IOC4	1428	1.9278	1.29798	1.95329	1.3222
IPI1	1005	1.94989	1.32463	1.97734	1.34345
IPI3	1668	1.94906	1.33097	1.98359	1.35877
IPK1	846	1.91838	1.29955	1.96046	1.32954
IPL1	1104	1.92377	1.30504	1.96925	1.34128
IPP1	864	1.97881	1.27788	1.97754	1.33728
IPT1	1584	1.968	1.33475	1.98325	1.35399
IQG1	4488	1.93959	1.32473	1.98021	1.36084
IRA1	9279	1.94412	1.33213	1.98265	1.36695
IRA2	9240	1.95101	1.33855	1.98287	1.36562
IRC10	1761	1.9351	1.31859	1.98153	1.35448
IRC11	471	1.99454	1.30411	1.99319	1.32845
IRC13	315	1.89842	1.20813	1.94117	1.25565
IRC14	342	1.95553	1.26655	1.97675	1.29575
IRC15	1500	1.99473	1.36139	1.9957	1.3682
IRC16	360	1.93114	1.27452	1.96341	1.29784
IRC18	675	1.94987	1.30749	1.97654	1.33236
IRC19	693	1.93525	1.29694	1.97034	1.3272
IRC2	309	1.92225	1.23234	1.96044	1.2824
IRC20	4671	1.94111	1.33117	1.97496	1.3566
IRC21	606	1.9623	1.33904	1.98367	1.34249
IRC22	678	1.96594	1.30696	1.99234	1.34818
IRC23	474	1.94672	1.30877	1.9786	1.32696
IRC24	792	1.99542	1.3395	1.99388	1.35574
IRC25	540	1.95218	1.30649	1.98362	1.33584
IRC3	2070	1.93776	1.32095	1.98153	1.35756
IRC4	540	1.90074	1.25247	1.95326	1.30308
IRC5	2562	1.94774	1.32104	1.97407	1.35114
IRC6	714	1.94357	1.30687	1.97581	1.3366
IRC7	1023	1.97924	1.33359	1.99501	1.35184
IRC8	2469	1.95637	1.33379	1.98335	1.35887
IRC9	393	1.9455	1.2883	1.96234	1.30286
IRE1	276	1.84979	1.17758	1.88692	1.21777
IRR1	3453	1.94225	1.32144	1.97443	1.34981
IRS4	1848	1.97229	1.34715	1.98228	1.35743
ISA1	753	1.97799	1.33487	1.98686	1.33951
ISA2	558	1.9509	1.31752	1.97591	1.32623
ISC1	1434	1.99959	1.36264	1.99777	1.36895
ISC10	804	1.94886	1.31652	1.97509	1.32919
ISF1	1017	1.95849	1.30961	1.98275	1.3418
ISM1	3009	1.95757	1.34056	1.98533	1.36355
ISN1	1353	1.97167	1.33941	1.99432	1.36242
ISR1	1332	1.96138	1.3415	1.98712	1.36023
IST1	897	1.93163	1.29696	1.95015	1.31261
IST2	2841	1.95523	1.32677	1.98144	1.35904
IST3	447	1.90598	1.2763	1.96078	1.31127
ISU1	498	1.99138	1.32818	1.99292	1.33382
ISU2	471	1.9918	1.33629	1.99007	1.33133
ISW1	3390	1.94321	1.30563	1.97376	1.34805
ISW2	3363	1.92707	1.3134	1.97038	1.35111
ISY1	708	1.91756	1.27696	1.95541	1.31033
ITC1	3795	1.94069	1.32689	1.97672	1.3551
ITR1	1755	1.98146	1.33695	1.99522	1.36823
ITR2	1323	1.94986	1.3239	1.97181	1.34648
ITT1	1395	1.94179	1.3062	1.98241	1.34618
IVY1	1362	1.96187	1.33156	1.98158	1.35084
IWR1	1062	1.92322	1.29078	1.9721	1.32867
IXR1	1794	1.94272	1.28671	1.94907	1.29182
IZH1	951	1.96569	1.32128	1.97394	1.34254
IZH2	954	1.93958	1.29775	1.98146	1.34334
IZH3	1632	1.96385	1.32762	1.98875	1.36089
IZH4	939	1.92776	1.30017	1.95582	1.32463
JAC1	555	1.95932	1.27926	1.97612	1.32019
JEM1	1938	1.94168	1.32145	1.96972	1.34625
JEN1	1851	1.97515	1.33369	1.99657	1.36582
JHD1	1479	1.94579	1.31645	1.97776	1.35158
JHD2	2187	1.94393	1.32524	1.9797	1.35521
JID1	906	1.95489	1.32644	1.97678	1.3409
JIP3	378	1.91717	1.20779	1.94143	1.23252
JIP4	2631	1.97504	1.35301	1.98677	1.35908
JIP5	1479	1.94787	1.32058	1.97119	1.3394
JJJ1	1773	1.90644	1.29244	1.94629	1.32494
JJJ2	1752	1.91895	1.30421	1.96537	1.34011
JJJ3	519	1.93499	1.2895	1.98067	1.32483
JLP1	1239	1.98077	1.33268	1.99362	1.3608
JLP2	627	1.89965	1.27331	1.9477	1.3145
JNM1	360	1.9778	1.27784	1.98558	1.30396
JSN1	3276	1.96395	1.33973	1.98229	1.35738
KAE1	1161	1.98418	1.34874	1.99132	1.35834
KAP104	2757	1.96098	1.3367	1.98887	1.36426
KAP114	3015	1.93865	1.32089	1.98333	1.36016
KAP120	3099	1.93448	1.31769	1.98429	1.35916
KAP122	3246	1.94005	1.31629	1.98171	1.36055
KAP123	3342	1.97021	1.31879	1.99372	1.36751
KAP95	2586	1.9768	1.33514	1.99626	1.36821
KAR1	1302	1.89504	1.29249	1.94907	1.32667
KAR2	2049	1.97068	1.2957	1.97994	1.35611
KAR3	2190	1.90275	1.29584	1.9509	1.33571
KAR4	1008	1.94986	1.31703	1.97963	1.34597
KAR5	1515	1.93466	1.30193	1.9737	1.33765
KAR9	1935	1.94051	1.31794	1.97172	1.34711
KCC4	3114	1.95706	1.34	1.98011	1.35781
KCS1	3153	1.95089	1.33657	1.9776	1.35735
KDX1	1302	1.9536	1.33034	1.98944	1.35614
KEG1	603	1.93779	1.29394	1.96573	1.31852
KEI1	666	1.93951	1.31006	1.97629	1.3386
KEL1	3495	1.95271	1.33549	1.97953	1.35874
KEL2	2649	1.95356	1.33775	1.97831	1.35679
KEL3	1956	1.95369	1.32442	1.97319	1.34077
KEM1	4587	1.95212	1.32041	1.98223	1.35981
KES1	1305	1.9678	1.30412	1.98697	1.34666
KEX1	2190	1.95759	1.33303	1.97928	1.34829
KEX2	2445	1.97791	1.34774	1.99514	1.37064
KGD1	3045	1.97276	1.33023	1.9944	1.36982
KGD2	1392	1.9829	1.33792	1.98403	1.35443
KHA1	2622	1.957	1.33859	1.98892	1.36623
KIC1	3243	1.96797	1.34556	1.98281	1.3629
KIN1	3195	1.96862	1.34418	1.98489	1.36385
KIN2	3444	1.96048	1.34236	1.98531	1.36664
KIN28	921	1.96167	1.3387	1.99359	1.35594
KIN3	1308	1.95328	1.32578	1.98024	1.3474
KIN4	2403	1.96653	1.34973	1.98435	1.3659
KIN82	2163	1.95904	1.33859	1.98396	1.35864
KIP1	3336	1.92713	1.31847	1.95899	1.34423
KIP2	2121	1.97022	1.35068	1.98759	1.362
KIP3	2418	1.96956	1.35067	1.98577	1.36371
KKQ8	2175	1.9665	1.34181	1.99146	1.36595
KNH1	807	1.97923	1.32449	1.99343	1.35062
KNS1	2214	1.97238	1.34857	1.97992	1.35814
KOG1	4674	1.96009	1.33753	1.99005	1.36792
KRE1	942	1.98729	1.32367	1.99375	1.33558
KRE11	1683	1.94345	1.32392	1.97452	1.34797
KRE2	1329	1.96914	1.31433	1.9858	1.3506
KRE27	426	1.93238	1.28349	1.97133	1.31692
KRE29	1395	1.92813	1.30604	1.97098	1.33423
KRE33	3171	1.9594	1.32661	1.98748	1.36429
KRE5	4098	1.94112	1.32643	1.98482	1.36372
KRE6	2163	1.97755	1.34041	1.99768	1.36372
KRE9	831	1.98426	1.32337	1.99319	1.34649
KRI1	1776	1.89539	1.25402	1.92	1.29497
KRR1	951	1.93221	1.28824	1.96638	1.33003
KRS1	1776	1.97094	1.3021	1.98705	1.35699
KSP1	3090	1.94254	1.32474	1.97436	1.35162
KSS1	1107	1.96135	1.33577	1.98938	1.35501
KTI12	942	1.96317	1.3264	1.97647	1.34606
KTR1	1182	1.97579	1.33436	1.99197	1.35444
KTR2	1278	1.95897	1.32696	1.98806	1.35118
KTR3	1215	1.97359	1.32411	1.98714	1.34848
KTR4	1395	1.95612	1.32678	1.98328	1.35099
KTR5	1569	1.97204	1.3347	1.98438	1.35335
KTR6	1341	1.94413	1.31335	1.98175	1.34572
KTR7	1554	1.96	1.32234	1.98359	1.34838
LAA1	6045	1.93181	1.32312	1.97399	1.35755
LAC1	1257	1.94903	1.3217	1.98395	1.35012
LAG1	1236	1.9406	1.31245	1.98384	1.34872
LAG2	1983	1.95376	1.33249	1.98026	1.35453
LAP2	2016	1.97269	1.32929	1.9918	1.36396
LAP3	1365	1.97646	1.32539	1.98632	1.35623
LAP4	1545	1.98733	1.34099	1.99045	1.36075
LAS1	1509	1.93519	1.31071	1.97914	1.3467
LAS17	1902	1.97767	1.33273	1.9711	1.34614
LAS21	258	1.99297	1.27115	1.9807	1.2781
LAT1	1449	1.99127	1.32321	1.98833	1.35804
LCB1	1677	1.99409	1.35397	1.99179	1.36629
LCB2	1686	1.96617	1.34286	1.9965	1.36946
LCB3	1230	1.97106	1.3378	1.98772	1.35786
LCB4	1875	1.9575	1.3359	1.98499	1.35878
LCB5	2064	1.95999	1.34066	1.98416	1.35969
LCD1	2244	1.92866	1.31817	1.97702	1.35458
LCP5	1074	1.95044	1.3133	1.96551	1.33682
LDB16	771	1.98502	1.33316	1.99111	1.34503
LDB17	1476	1.94566	1.32549	1.97767	1.35
LDB18	540	1.95327	1.30992	1.97427	1.32009
LDB19	2457	1.97596	1.35375	1.98997	1.36694
LDB7	543	1.99096	1.34616	1.99568	1.33595
LEA1	717	1.95394	1.32187	1.98816	1.34589
LEE1	906	1.95481	1.28859	1.97599	1.33343
LEM3	1245	1.95992	1.33048	1.98889	1.35609
LEO1	1395	1.91636	1.28332	1.95104	1.30685
LEU1	2340	1.97136	1.31809	1.98987	1.36546
LEU2	1095	1.98912	1.30183	1.99394	1.35944
LEU3	2661	1.95228	1.33122	1.98825	1.36501
LEU4	1860	1.98869	1.34827	1.99348	1.36995
LEU5	1074	1.94883	1.31901	1.99521	1.36109
LEU9	1815	1.9795	1.33813	1.99199	1.36822
LGE1	999	1.9581	1.32673	1.98251	1.34632
LHP1	828	1.95502	1.28545	1.96976	1.31537
LHS1	2646	1.94635	1.32558	1.97991	1.35671
LIA1	978	1.98787	1.31905	1.99104	1.35294
LIF1	1266	1.92283	1.30313	1.96566	1.33099
LIN1	1023	1.88776	1.27002	1.93946	1.30935
LIP1	453	1.96962	1.29189	1.98783	1.32543
LIP2	987	1.94124	1.31249	1.97651	1.34283
LIP5	1245	1.95916	1.33168	1.98586	1.35807
LOC1	615	1.88521	1.25089	1.91723	1.27553
LOH1	660	1.92462	1.29106	1.97558	1.3331
LOS1	3303	1.92046	1.30113	1.9593	1.34033
LOT5	921	1.98825	1.33517	1.99385	1.35204
LOT6	576	1.96216	1.3074	1.9889	1.33766
LPD1	1500	1.97619	1.32088	1.97905	1.35201
LPE10	1242	1.94619	1.32097	1.98375	1.3519
LPP1	825	1.96886	1.33335	1.98802	1.35149
LPX1	1164	1.99776	1.35721	1.99603	1.36426
LRE1	1752	1.97052	1.33267	1.98621	1.35792
LRG1	3054	1.94482	1.33333	1.98006	1.361
LRO1	1986	1.97445	1.3432	1.98977	1.36172
LRP1	555	1.89917	1.26387	1.93876	1.2914
LRS4	1044	1.92076	1.29624	1.95885	1.32509
LSB1	726	1.98121	1.31291	1.98739	1.33097
LSB5	1065	1.9933	1.34803	1.98963	1.34967
LSB6	1824	1.9832	1.34477	1.99267	1.36365
LSC1	1323	1.94859	1.32514	1.96874	1.3436
LSC2	1284	1.96905	1.32951	1.98423	1.35258
LSG1	1923	1.95201	1.31893	1.98322	1.35688
LSM1	519	1.95748	1.30309	1.965	1.30667
LSM12	564	1.93886	1.26448	1.96368	1.31374
LSM2	288	1.91352	1.20987	1.96544	1.28133
LSM4	564	1.88941	1.23087	1.92991	1.26269
LSM5	282	1.98807	1.29384	1.98366	1.29605
LSM6	261	1.9657	1.30771	1.97659	1.27397
LSM7	348	1.92579	1.262	1.96069	1.29478
LSM8	330	1.92839	1.25836	1.9508	1.28441
LSP1	1026	1.97972	1.32191	1.98444	1.34658
LST4	2487	1.96622	1.34128	1.98401	1.36009
LST7	729	1.92098	1.29236	1.97894	1.33786
LST8	912	1.98136	1.34965	1.99754	1.35405
LTE1	4308	1.93846	1.33113	1.97681	1.35657
LTP1	486	1.92244	1.26158	1.95441	1.29783
LTV1	1392	1.93266	1.29639	1.96323	1.32542
LUC7	786	1.97864	1.3355	1.98025	1.34498
LYP1	1836	1.97884	1.33691	1.99225	1.36489
LYS1	1122	1.98533	1.34005	1.99614	1.36152
LYS12	1116	1.98011	1.32028	1.99124	1.35996
LYS14	177	1.81474	1.12448	1.93163	1.19534
LYS2	4179	1.96978	1.33912	1.99527	1.3744
LYS20	1287	1.98629	1.32061	1.98817	1.35834
LYS21	1323	1.97972	1.3264	1.98708	1.36022
LYS4	2082	1.99068	1.34458	1.99099	1.36566
LYS5	819	1.96046	1.33123	1.98736	1.34968
LYS9	1341	1.97837	1.31848	1.99436	1.36028
MAC1	1254	1.96645	1.32633	1.98944	1.35805
MAD1	2250	1.87932	1.27657	1.94129	1.31412
MAD2	591	1.9539	1.30866	1.9828	1.33486
MAD3	1548	1.93467	1.30682	1.97496	1.34549
MAE1	2010	1.99492	1.3479	1.99587	1.37115
MAF1	1188	1.94433	1.30743	1.98021	1.34171
MAG1	891	1.92741	1.29846	1.97264	1.32643
MAG2	2013	1.96573	1.33935	1.98001	1.35649
[truncated: 4,416 more rows]

## Sheet: Worm
CDS	Length, bp	Entropy of		Average Entropy of
		Real Sequences		20 Random Sequences
		Shannon	ApEn	Shannon	ApEn
2L52.1	1284	1.91769	1.28256	1.96689	1.33524
2RSSE.1	1032	1.9979	1.33206	1.99853	1.36468
2RSSE.2	666	1.98465	1.30948	1.98825	1.33828
3HAO	846	1.94425	1.28256	1.98663	1.34382
3HIDH	900	1.99799	1.32905	1.99422	1.35459
6PGD	1455	1.99229	1.3033	1.992	1.36353
6PGD	1455	1.99229	1.3033	1.99259	1.36307
A0A9S0	393	1.96955	1.25432	1.98171	1.30625
A0A9S1	531	1.9846	1.3201	1.99383	1.33079
A0A9S2	1551	1.99371	1.34322	1.99569	1.36504
A0A9S2	3564	1.99376	1.35219	1.99336	1.37201
A0A9S4	237	1.99778	1.21626	1.98922	1.27707
A0A9S5	459	1.99176	1.29666	1.99436	1.31771
A0A9S7	300	1.98643	1.31385	1.99353	1.31645
A0A9S8	861	1.94947	1.3082	1.97583	1.3386
A0AAC0	2742	1.98225	1.34648	1.98836	1.36741
A0FLQ5	303	1.97764	1.29864	1.98593	1.29787
A0FLR2	204	1.97637	1.16363	1.97432	1.23528
A0FLR4	582	1.95414	1.2834	1.97462	1.32095
A0FLR5	303	1.93233	1.27844	1.97731	1.29398
A0FLR6	1104	1.98141	1.32245	1.99671	1.36025
A0FLR6	1104	1.98141	1.32245	1.99808	1.36152
A0FLS3	381	1.95604	1.25717	1.99061	1.30932
A0FLS4	954	1.92781	1.27057	1.97337	1.33721
A0PCJ1	333	1.97365	1.30756	1.99056	1.30418
A0PD34	927	1.9985	1.33918	1.99782	1.35562
A0PD37	300	1.99357	1.27541	1.99026	1.30636
A0PD38	225	1.94951	1.202	1.95634	1.24264
A0T4E6	648	1.96408	1.27605	1.98642	1.33002
A0T4E7	375	1.93042	1.27919	1.98249	1.31422
A0T4F4	900	1.9564	1.29287	1.98952	1.34395
A0T4F5	972	1.9858	1.33101	1.99121	1.35381
A0T4F6	846	1.87935	1.26359	1.93067	1.30802
A0T4F7	387	1.95419	1.29062	1.97858	1.31927
A0T4F7	672	1.96177	1.30682	1.99229	1.34661
A0T4F8	441	1.97574	1.30081	1.97034	1.30467
A0T4F8	441	1.97574	1.30081	1.97056	1.30206
A0T4F8	441	1.97574	1.30081	1.97247	1.30031
A0T4F8	441	1.97574	1.30081	1.97608	1.30479
A0T4F9	345	1.96522	1.25321	1.9845	1.30949
A0ZWU2	240	1.97275	1.21692	1.98389	1.26592
A1EHR1	255	1.88111	1.12844	1.93156	1.23262
A1EHR2	396	1.95466	1.25952	1.97284	1.30781
A1EHR5	1962	1.989	1.34585	1.99492	1.36502
A1EHR5	2031	1.98956	1.34567	1.99585	1.36517
A1IMB7	507	1.96208	1.29343	1.98376	1.33014
A1Z6A3	675	1.95795	1.30687	1.99079	1.34142
A1Z6A4	561	1.97124	1.28765	1.98091	1.32448
A1Z6D0	669	1.98396	1.26561	1.97761	1.32857
A1Z6D1	333	1.9144	1.11703	1.91899	1.1728
A1Z6D2	498	1.99183	1.31701	1.99789	1.3371
A1Z6D4	456	1.97533	1.29705	1.98889	1.32446
A1Z6D5	312	1.98018	1.23246	1.96438	1.2484
A2A266	5211	1.94389	1.29608	1.95744	1.33518
A2ID83	921	1.9794	1.31982	1.98514	1.34706
A2V8C3	420	1.96403	1.30583	1.98605	1.31896
A2V8C4	1227	1.9831	1.33427	1.98656	1.35535
A2V8C5	1098	1.98434	1.32268	1.9968	1.3569
A2V8C6	519	1.99114	1.27564	1.99664	1.32509
A2V8C7	204	1.97806	1.24333	1.99046	1.25405
A2V8C8	438	1.93922	1.27099	1.97956	1.30351
A2VA01	324	1.94981	1.20453	1.97035	1.26283
A2VA02	327	1.89774	1.20818	1.93532	1.26423
A3FPI3	546	1.93044	1.25859	1.96982	1.31686
A3FPI6	636	1.95249	1.30252	1.98539	1.33358
A3FPI7	483	1.97974	1.31401	1.98736	1.33292
A3FPI8	690	1.96849	1.31539	1.99239	1.34246
A3FPI9	405	1.95402	1.26593	1.96745	1.31114
A3FPJ0	150	1.93192	1.15023	1.94532	1.19333
A3FPJ3	321	1.97705	1.2918	1.99313	1.30383
A3FPJ4	270	1.96022	1.21604	1.98634	1.26419
A3FPJ5	270	1.9556	1.23422	1.98673	1.28529
A3FPJ6	522	1.99001	1.3155	1.98558	1.33048
A3FPJ7	165	1.97739	1.1971	1.98123	1.20372
A3FPK1	360	1.98894	1.28617	1.99305	1.31828
A3FPK4	789	1.99121	1.33167	1.99324	1.35293
A3FPK5	156	1.93456	1.19108	1.96764	1.19523
A3FPK6	675	1.93331	1.2767	1.97608	1.32922
A3FPK9	399	1.98714	1.32602	1.99266	1.31698
A3FPL3	1680	1.93903	1.17538	1.9043	1.22752
A3KFC9	1098	1.98837	1.33277	1.99116	1.35653
A3KFD0	765	1.96872	1.31671	1.98639	1.34044
A3KFD1	984	1.93763	1.30437	1.95853	1.33509
A3KFD4	1350	1.97602	1.33073	1.98603	1.35634
A3KFD5	1134	1.96299	1.30153	1.98051	1.3431
A3KFD7	615	1.9693	1.2828	1.98101	1.33318
A3KFD8	312	1.96589	1.26971	1.97794	1.29989
A3KFD9	1224	1.97914	1.32688	1.9862	1.35671
A3KFE0	1251	1.98244	1.31756	1.98932	1.35216
A3KFE1	660	1.96767	1.30241	1.99411	1.34041
A3KFE6	930	1.97273	1.30295	1.98627	1.35275
A3KFE7	837	1.97332	1.2979	1.98559	1.33924
A3KFE9	1128	1.9585	1.29983	1.9779	1.34334
A3KFF2	1413	1.96403	1.32506	1.98316	1.35391
A3KFF2	1413	1.96403	1.32506	1.98421	1.35389
A3KFF2	1413	1.96403	1.32506	1.98509	1.35561
A3KFF5	741	1.95969	1.30573	1.98677	1.34629
A3QM90	1122	1.99819	1.34396	1.99836	1.36591
A3QM91	834	1.99088	1.33322	1.9872	1.34731
A3QM98	846	1.94782	1.19233	1.95347	1.31064
A3QM99	369	1.98775	1.26224	1.98667	1.31168
A3QMA0	1086	1.98666	1.31942	1.98973	1.35186
A3QMA1	1104	1.95945	1.31924	1.96987	1.34291
A3QMA3	1086	1.94557	1.29855	1.96487	1.33572
A3QMA4	1098	1.96268	1.33302	1.97272	1.34575
A3QMA5	1092	1.93892	1.31327	1.96767	1.33755
A3QMA6	1089	1.95746	1.31868	1.97042	1.34163
A3QMA7	1074	1.94697	1.30591	1.97222	1.33983
A3QMA8	1056	1.93838	1.29891	1.97886	1.34629
A3QMA9	1062	1.95391	1.2932	1.96965	1.33627
A3QMB0	1044	1.9451	1.30049	1.96842	1.33908
A3QMB1	1623	1.98171	1.33142	1.99625	1.36634
A3QMB2	615	1.96213	1.29406	1.99195	1.34455
A3QMB3	342	1.98072	1.2412	1.99679	1.31019
A3QMB3	3780	1.9667	1.31786	1.99424	1.37209
A3QMB5	684	1.99159	1.31279	1.99455	1.34418
A3QMB6	2133	1.94873	1.31213	1.98153	1.35867
A3QMB7	1635	1.97996	1.32651	1.99501	1.36462
A3QMB8	759	1.96443	1.28971	1.97936	1.33922
A3QMC2	1827	1.9837	1.31761	1.99557	1.3667
A3QMC2	1827	1.9837	1.31761	1.99586	1.3682
A3QMC2	1830	1.98368	1.31734	1.99538	1.36806
A3QMC2	1830	1.98368	1.31734	1.99543	1.3674
A3QMC2	474	1.97711	1.31453	1.98935	1.33563
A3QMC3	360	1.96751	1.24562	1.98537	1.30094
A3QMC3	360	1.96751	1.24562	1.98682	1.31024
A3QMC4	504	1.95537	1.2627	1.97813	1.32117
A3QMC4	504	1.95537	1.2627	1.98265	1.32403
A3QMC4	621	1.95487	1.28821	1.98093	1.33354
A3QMC6	939	1.96525	1.29579	1.97861	1.34214
A3QMC7	903	1.96323	1.28928	1.98658	1.3483
A3QMD2	1599	1.92496	1.29189	1.97898	1.35354
A3QMD2	2079	1.92815	1.30241	1.97889	1.35919
A3QMD3	2088	1.93327	1.29603	1.98422	1.36065
A3QMD4	2922	1.98257	1.3151	1.97873	1.35428
A3QMD6	510	1.98427	1.25552	1.97501	1.30719
A3RMS6	1068	1.99584	1.33503	1.99234	1.35724
A3RMT5	933	1.93732	1.30175	1.97641	1.34308
A3RMT8	1164	1.95628	1.30975	1.97651	1.34838
A3RMT9	1659	1.94393	1.29739	1.96646	1.34329
A3RMU2	1173	1.97184	1.33082	1.98578	1.35287
A3RMU5	219	1.93721	1.12094	1.96049	1.23607
A4F2Z3	654	1.98257	1.30387	1.97949	1.31742
A4F2Z3	654	1.98257	1.30387	1.98067	1.31857
A4F2Z4	1320	1.97391	1.30635	1.98684	1.35102
A4F2Z4	1320	1.97391	1.30635	1.98694	1.34989
A4F2Z5	690	1.98829	1.3259	1.9924	1.34998
A4F2Z5	690	1.98829	1.3259	1.9939	1.34993
A4F301	909	1.97703	1.2636	1.98672	1.34407
A4F302	669	1.99299	1.28478	1.985	1.33246
A4F305	669	1.97403	1.31161	1.98251	1.33541
A4F305	702	1.97279	1.3156	1.98793	1.34318
A4F307	945	1.97056	1.32009	1.98873	1.34564
A4F308	1509	1.97912	1.34866	1.99306	1.36254
A4F309	384	1.98442	1.27946	1.99603	1.31353
A4F310	1308	1.95899	1.32603	1.9884	1.3553
A4F311	1428	1.97637	1.34226	1.99195	1.35694
A4F312	1878	1.97542	1.31295	1.97952	1.35394
A4F313	960	1.98016	1.3265	1.98801	1.34676
A4F314	489	1.95692	1.31616	1.98907	1.32963
A4F315	828	1.97316	1.32306	1.9943	1.35062
A4F316	1395	1.98459	1.34052	1.9943	1.35748
A4F317	312	1.98367	1.29351	1.99257	1.30861
A4F318	1488	1.96839	1.31891	1.99214	1.36092
A4F319	504	1.9813	1.29132	1.97504	1.31923
A4F320	954	1.98312	1.30403	1.98462	1.34648
A4F321	288	1.96093	1.23762	1.97762	1.28408
A4F322	978	1.96472	1.27799	1.97059	1.33334
A4F323	210	1.98793	1.21685	1.98017	1.23698
A4F324	1410	1.99443	1.32317	1.99254	1.36564
A4F325	1167	1.99328	1.26911	1.986	1.33783
A4F326	366	1.98559	1.25164	1.98849	1.29569
A4F327	894	1.99503	1.32164	1.99619	1.35343
A4F335	444	1.98311	1.29413	1.99012	1.32491
A4GZJ4	1176	1.97476	1.30957	1.98777	1.35248
A4GZK9	1032	1.95189	1.31153	1.98346	1.34637
A4GZU7	1065	1.95794	1.27691	1.97446	1.32641
A4GZU7	975	1.95565	1.27075	1.97215	1.3236
A4GZU9	99	1.93992	0.954456	1.97829	1.05941
A4Q8F6	558	1.99552	1.28986	1.99622	1.33392
A4UVJ7	984	1.95707	1.32	1.99131	1.3535
A4UVJ8	570	1.95994	1.2985	1.97815	1.33038
A4UVK3	8679	1.98269	1.31337	1.99753	1.36966
A4UVK3	9288	1.98276	1.31624	1.99785	1.37072
A4UVK7	1374	1.9333	1.28563	1.9835	1.3494
A4UVK8	225	1.96512	1.1722	1.97941	1.24944
A4UVK9	255	1.9618	1.16873	1.97253	1.24723
A4UVL0	627	1.97037	1.28646	1.98245	1.32492
A4UVL1	681	1.95704	1.30779	1.97312	1.32889
A4UVL2	693	1.99005	1.32698	1.99248	1.34331
A4UVL3	855	1.9602	1.32072	1.98899	1.34874
A4UVL4	195	1.99547	1.2619	1.99221	1.25303
A4UVL5	900	1.97877	1.29112	1.98498	1.33075
A4UVL6	1074	1.9906	1.32607	1.99582	1.35514
A4UVL7	216	1.96737	1.2534	1.978	1.25826
A4UVL8	837	1.94636	1.27733	1.97476	1.33564
A4UVL9	789	1.97555	1.30372	1.97734	1.33655
A4UVM0	1017	1.9605	1.32326	1.97018	1.34316
A4UVM2	387	1.99745	1.28697	1.99647	1.31491
A4UVM2	537	1.99744	1.30561	1.99668	1.3343
A4UVM3	492	1.97141	1.30651	1.98541	1.33103
A4UVM4	183	1.98231	1.20977	1.99033	1.25405
A4UZ34	735	1.99189	1.32624	1.99506	1.35455
A4UZ35	348	1.97023	1.27404	1.97155	1.29822
A4V4W1	273	1.96026	1.21307	1.9877	1.28357
A4V4W2	1950	1.93972	1.30486	1.9753	1.35189
A4V4W3	156	1.97672	1.14953	1.97852	1.14729
A4V4W5	405	1.97972	1.26246	1.9706	1.28609
A4V4W6	399	1.98961	1.27744	1.98337	1.30644
A4V4W7	501	1.98236	1.27753	1.98837	1.32088
A5A631	1926	1.96486	1.30594	1.99349	1.3673
A5A8N8	390	1.98422	1.24761	1.98084	1.30687
A5A8N8	390	1.98422	1.24761	1.98224	1.30357
A5A8N8	456	1.99095	1.28046	1.98943	1.32085
A5A8P1	1641	1.97166	1.33256	1.99089	1.35631
A5A8P1	1683	1.97171	1.33264	1.9902	1.35601
A5A8P1	1791	1.97457	1.33491	1.98946	1.35863
A5A8P5	339	1.9971	1.27256	1.99624	1.31287
A5A8P6	825	1.95036	1.29219	1.9805	1.33693
A5A8P7	294	1.93217	1.22919	1.95415	1.26505
A5A8P8	4785	1.99758	1.34715	1.99833	1.36736
A5A8P9	1086	1.99444	1.32164	1.99267	1.35698
A5A8P9	1566	1.99429	1.3342	1.99395	1.36246
A5A8Q1	255	1.94027	1.20131	1.96098	1.22377
A5A8Q3	1014	1.95795	1.31743	1.9883	1.35086
A5A8Q3	891	1.95179	1.30816	1.98556	1.34575
A5A8Q6	1425	1.94945	1.28778	1.97939	1.34847
A5A8Q6	1962	1.96123	1.31289	1.98516	1.35844
A5A8Q6	2571	1.9596	1.31033	1.98442	1.36
A5A8Q7	771	1.98195	1.30598	1.97904	1.33349
A5A8Q8	312	1.95104	1.24462	1.97133	1.28789
A5A8R3	501	1.94238	1.23067	1.97269	1.30929
A5A8R4	627	1.91519	1.21809	1.94853	1.30682
A5A8R5	387	1.88095	1.18747	1.92781	1.26185
A5HU91	384	1.97358	1.28364	1.99171	1.31538
A5HU91	384	1.97358	1.28364	1.9928	1.31782
A5HU92	453	1.94015	1.26466	1.94892	1.30769
A5HU93	660	1.95537	1.28708	1.98353	1.33765
A5HU97	1203	1.96548	1.28535	1.96465	1.31801
A5HU97	603	1.96902	1.26938	1.96528	1.29861
A5HU98	618	1.97401	1.27484	1.97764	1.32344
A5HU98	651	1.98429	1.2924	1.98241	1.33331
A5HW97	504	1.98969	1.28334	1.99255	1.33355
A5HWA1	222	1.95589	1.23997	1.96756	1.24845
A5HWA9	432	1.99853	1.27519	1.99736	1.32314
A5HWA9	651	1.99714	1.29944	1.99824	1.35139
A5HWB0	2754	1.97242	1.32705	1.99268	1.36762
A5HWB0	447	1.96203	1.28441	1.98983	1.32745
A5HWB2	390	1.96491	1.28761	1.97655	1.31454
A5HWB2	396	1.96654	1.28713	1.97931	1.31065
A5JYR0	291	1.95436	1.1877	1.95962	1.26166
A5JYR1	654	1.97806	1.30818	1.9958	1.34586
A5JYR2	1218	1.94168	1.2817	1.98885	1.3513
A5JYR5	249	1.98298	1.24846	1.99383	1.2914
A5JYR6	429	1.92036	1.24316	1.94917	1.27738
A5JYR8	822	1.99151	1.26385	1.97198	1.32228
A5JYR8	894	1.98995	1.25773	1.96596	1.32106
A5JYS1	1257	1.98201	1.31751	1.99342	1.35821
A5JYS1	1281	1.98174	1.31786	1.9934	1.35509
A5JYS3	1170	1.95055	1.31017	1.98105	1.3489
A5JYS5	3906	1.97811	1.32095	1.99337	1.37068
A5JYS5	3972	1.97657	1.32022	1.99402	1.37075
A5JYS5	4083	1.97747	1.32175	1.99369	1.37108
A5JYS5	4089	1.97749	1.32172	1.99296	1.36997
A5JYS8	891	1.92933	1.27083	1.96206	1.32651
A5JYS8	894	1.92983	1.27094	1.96091	1.32526
A5JYT3	408	1.94815	1.23899	1.99097	1.31151
A5JYT3	606	1.91252	1.22314	1.97107	1.30991
A5JYT6	1611	1.91481	1.27866	1.98102	1.35372
A5JYT6	1623	1.91427	1.27835	1.98133	1.35514
A5JYT7	1137	1.99333	1.31742	1.99069	1.34791
A5JYT7	1143	1.99314	1.31801	1.99143	1.34807
A5JYT8	390	1.95133	1.26165	1.99197	1.32606
A5JYU1	1416	1.94368	1.2906	1.97368	1.33986
A5JYU1	1416	1.94368	1.2906	1.97431	1.34048
A5JYU1	273	1.95779	1.22044	1.9659	1.2887
A5JYU1	273	1.95779	1.22044	1.96881	1.28615
A5JYU1	273	1.95779	1.22044	1.96907	1.28405
A5JYU7	429	1.93348	1.25963	1.97462	1.31764
A5JYU7	630	1.96912	1.31038	1.9912	1.34082
A5JYV2	1374	1.9531	1.3178	1.98457	1.35189
A5JYV2	1476	1.95248	1.31534	1.98325	1.35174
A5JYV3	1200	1.95347	1.30922	1.99097	1.35743
A5JYV3	1263	1.95572	1.31074	1.99181	1.35901
A5JYV6	648	1.96488	1.29819	1.99493	1.34744
A5JYV6	729	1.97246	1.29918	1.99616	1.35221
A5JYV7	747	1.97004	1.3147	1.98429	1.33425
A5JYV7	816	1.96634	1.3144	1.98002	1.33465
A5JYV8	1263	1.98473	1.31126	1.99599	1.35728
A5JYV8	1281	1.98539	1.31261	1.99573	1.3564
A5JYV9	8817	1.96551	1.3209	1.99373	1.37331
A5JYW3	276	1.97289	1.22648	1.97932	1.25869
A5JYW4	285	1.99205	1.24194	1.9922	1.27647
A5JYW5	675	1.93844	1.287	1.96186	1.3198
A5JYW7	546	1.92666	1.24798	1.97452	1.31347
A5JYW8	354	1.98078	1.28175	1.98665	1.29397
A5JYX7	1449	1.95751	1.30654	1.98923	1.35616
A5JYX7	384	1.9474	1.25501	1.98032	1.31316
A5JYX8	1674	1.98758	1.34252	1.99837	1.37004
A5JYX8	1692	1.98723	1.34239	1.99815	1.36957
A5JYX9	975	1.96727	1.29611	1.9757	1.33728
A5JYY0	1365	1.98891	1.30628	1.99408	1.35973
A5JYY0	1365	1.98891	1.30628	1.99445	1.36024
A5JYY0	1365	1.98891	1.30628	1.99528	1.3615
A5JYY0	345	1.99819	1.26546	1.99524	1.31872
A5JYY0	417	1.9877	1.25968	1.9885	1.32111
A5JYY0	501	1.99334	1.3005	1.99822	1.34331
A5JYY1	114	1.9602	1.07727	1.96526	1.11014
A5JYY6	423	1.96217	1.28414	1.98922	1.31567
A5JYY7	627	1.91398	1.23072	1.97947	1.3295
A5JYY7	672	1.91439	1.23969	1.98076	1.32854
A5JYZ0	1092	1.96336	1.30513	1.98804	1.35033
A5JYZ0	1101	1.96248	1.3037	1.98727	1.35125
A5PEW9	300	1.96431	1.24396	1.98262	1.29276
A5PEX1	372	1.97981	1.2826	1.98474	1.30317
A5PEX1	585	1.98581	1.29013	1.99041	1.33166
A5PEX1	585	1.98671	1.29474	1.99214	1.3352
A5PEX3	993	1.94067	1.28987	1.97202	1.339
A5PEX8	456	1.99715	1.2834	1.99677	1.3277
A5PEX8	687	1.98467	1.31047	1.98944	1.33945
A5PEX8	768	1.98292	1.31342	1.98781	1.34263
A5PEX9	750	1.94831	1.26067	1.9719	1.31137
A5PEY0	546	1.94176	1.25433	1.94212	1.2872
A5PEY1	432	1.9663	1.31077	1.97954	1.3208
A5PEY4	777	1.9814	1.17007	1.9383	1.28669
A5Z2S1	207	1.89619	1.15233	1.97099	1.23946
A5Z2S2	408	1.94928	1.25417	1.98328	1.30501
A5Z2S3	10692	1.96718	1.3215	1.99108	1.36957
A5Z2S3	10698	1.96716	1.32155	1.99091	1.36949
A5Z2S4	2154	1.99379	1.32769	1.99386	1.3636
A5Z2S4	2331	1.99376	1.33419	1.99367	1.36381
A5Z2S4	2337	1.99383	1.33388	1.99348	1.36327
A5Z2T1	657	1.93434	1.27066	1.98167	1.33024
A5Z2T1	687	1.94812	1.28598	1.9883	1.33919
A5Z2T3	225	1.94071	1.14502	1.99518	1.26219
A5Z2T9	1122	1.98354	1.27525	1.98228	1.33205
A5Z2U5	1944	1.98196	1.32771	1.99518	1.36836
A5Z2U5	2055	1.98315	1.3239	1.99478	1.36812
A5Z2U5	2142	1.98251	1.32531	1.99468	1.36895
A5Z2U5	2148	1.98242	1.32525	1.99549	1.36878
A5Z2U5	327	1.96871	1.25452	1.9883	1.30997
A5Z2U7	384	1.96312	1.30936	1.98034	1.31428
A5Z2U8	189	1.93652	1.09321	1.96355	1.20915
A5Z2U8	189	1.93652	1.09321	1.96657	1.20927
A5Z2U8	288	1.92451	1.20344	1.97635	1.26276
A5Z2U9	303	1.94725	1.20999	1.97964	1.2942
A5Z2V2	147	1.94172	1.1162	1.96611	1.15746
A5Z2V2	297	1.94797	1.20435	1.98335	1.28818
A5Z2V4	4131	1.96034	1.28681	1.97809	1.34684
A5Z2V4	5454	1.95965	1.30334	1.97974	1.35417
A5Z2V6	291	1.97903	1.27437	1.98835	1.29519
A5Z2V8	351	1.98829	1.2612	1.99206	1.29787
A5Z2V8	351	1.98829	1.2612	1.99341	1.29082
A5Z2V8	600	1.9874	1.29073	1.9931	1.33752
A5Z2W3	678	1.97781	1.29296	1.99275	1.31932
A5Z2W4	663	1.98232	1.30934	1.98652	1.3309
A5Z2W4	744	1.98463	1.32007	1.98758	1.34207
A5Z2X0	4755	1.97036	1.3333	1.98374	1.36316
A5Z2X0	4965	1.96955	1.33308	1.98319	1.363
A5Z2X4	669	1.98115	1.32276	1.98931	1.34071
A6PVA1	1617	1.96615	1.30267	1.98422	1.35452
A6PVA2	702	1.98127	1.28761	1.98858	1.34053
A6ZJ57	102	1.92294	1.01352	1.97328	1.09284
A6ZJ59	348	1.97258	1.28609	1.98061	1.29037
A6ZJ59	927	1.96406	1.31639	1.98462	1.3435
A6ZJ60	702	1.97791	1.29804	1.9978	1.34935
A6ZJ62	1302	1.98706	1.30911	1.99673	1.36019
A6ZJ62	1302	1.98706	1.30911	1.99723	1.36023
A6ZJ62	1302	1.98706	1.30911	1.99725	1.36155
A6ZJ62	1806	1.99005	1.32936	1.99781	1.36693
A6ZJ62	1806	1.99005	1.32936	1.99808	1.36498
A6ZJ65	2139	1.98764	1.34555	1.99603	1.36638
A6ZJ65	2202	1.98583	1.34399	1.99557	1.36464
A6ZJ65	2274	1.98742	1.34607	1.99574	1.36655
A6ZJ70	132	1.98561	1.21006	1.98429	1.19149
A6ZJ72	198	1.97813	1.19529	1.97221	1.23373
A6ZJ73	885	1.98685	1.33579	1.98852	1.34947
A6ZJ73	957	1.98393	1.33254	1.98833	1.34839
A7DT33	738	1.95165	1.31124	1.96704	1.32998
A7DT34	171	1.98563	1.23501	1.99244	1.25135
A7DT35	702	1.94845	1.29232	1.97839	1.33438
A7DT36	1023	1.94978	1.28178	1.97905	1.34178
A7DT37	1326	1.98778	1.33169	1.9891	1.35041
A7DT37	963	1.99085	1.32575	1.99383	1.34789
A7DT37	963	1.99085	1.32575	1.99413	1.34787
A7DT37	963	1.99085	1.32575	1.99417	1.34776
A7DT38	300	1.98092	1.21628	1.99506	1.29318
A7DT38	378	1.97289	1.2493	1.99527	1.31861
A7DT39	339	1.98368	1.24025	1.99033	1.30751
A7DT39	387	1.99011	1.26668	1.99432	1.32032
A7DT39	387	1.99011	1.26668	1.99474	1.31871
A7DT40	2184	1.98568	1.31202	1.99609	1.36916
A7DT40	2184	1.98568	1.31202	1.9964	1.36837
A7DT41	846	1.98167	1.29764	1.97866	1.33672
A7DT42	459	1.96195	1.29922	1.9814	1.31934
A7DT44	1020	1.95868	1.30047	1.97913	1.35044
A7DT45	489	1.97526	1.25054	1.99642	1.32481
A7DT48	1221	1.99119	1.34077	1.98915	1.35927
A7DTF1	1515	1.97667	1.31727	1.99101	1.35917
A7DTF1	1524	1.97701	1.31712	1.99133	1.35938
A7DTF6	468	1.97789	1.28174	1.98008	1.3242
A7DTF6	477	1.97892	1.28227	1.98051	1.32631
A7LPC6	462	1.94677	1.243	1.97015	1.30856
A7LPC7	612	1.9119	1.27723	1.96858	1.32639
A7LPC9	486	1.93049	1.23852	1.95331	1.28885
A7LPC9	777	1.95256	1.27615	1.97129	1.3288
A7LPD0	1536	1.98426	1.34272	1.99049	1.36111
A7LPD0	972	1.98485	1.34115	1.99103	1.35327
A7LPD2	1755	1.9684	1.31181	1.98017	1.3506
A7LPD2	1761	1.96831	1.31172	1.98164	1.35112
A7LPD9	435	1.99032	1.31071	1.9888	1.3193
A7LPE7	1464	1.95955	1.30691	1.99325	1.36314
A7LPE8	438	1.94654	1.25101	1.977	1.32003
A7LPE8	558	1.94988	1.26959	1.97344	1.31792
A7LPF5	567	1.96976	1.28092	1.99552	1.33555
A7LPF5	684	1.9644	1.30146	1.99331	1.34996
A7LPG0	579	1.94037	1.22885	1.95329	1.29239
A7LPG0	636	1.94844	1.2533	1.96059	1.30422
A7LPG2	573	1.9177	1.28131	1.97257	1.31961
A7LPG4	399	1.97026	1.2619	1.98339	1.3125
A7LPH3	1014	1.96202	1.2802	1.99379	1.34988
A7LPH3	1092	1.96322	1.2836	1.99572	1.35604
A7LPH6	288	1.94413	1.22266	1.96831	1.26333
A7LPH7	1185	1.94413	1.28992	1.98438	1.3508
A7LPH8	714	1.97948	1.30396	1.99544	1.33571
A7LPH9	342	1.96166	1.24106	1.9885	1.30263
A7LPI1	1074	1.9251	1.28539	1.9675	1.34083
A7LPI1	165	1.96193	1.17398	1.98792	1.22043
A7LPI3	594	1.95235	1.28687	1.98271	1.33011
A7LPI4	876	1.96561	1.25518	1.97974	1.30071
A7LPI4	876	1.96561	1.25518	1.98064	1.30281
A7LPI4	876	1.96561	1.25518	1.98222	1.30668
A7LPI4	876	1.96561	1.25518	1.98236	1.30398
A7LPI4	882	1.96649	1.25549	1.98226	1.3036
A7LPI4	882	1.96649	1.25549	1.98301	1.30587
A7LPI5	417	1.96632	1.26797	1.98681	1.31964
A7LPI6	876	1.98331	1.32873	1.9871	1.34103
A7LPJ0	720	1.97395	1.31267	1.98783	1.33447
A7LPJ0	783	1.97707	1.31895	1.98723	1.34362
A7LPJ1	1449	1.94918	1.31204	1.97346	1.34284
A7LPJ2	927	1.97161	1.31749	1.98175	1.34168
A7LPJ3	144	1.94766	1.15543	1.96989	1.19991
A7LPJ5	768	1.9268	1.2412	1.95606	1.31519
A7LPJ6	594	1.93997	1.29039	1.96913	1.31552
A7UQ08	1590	1.978	1.32806	1.99661	1.36402
A7UQ08	1617	1.97832	1.33049	1.99657	1.36524
A7WK41	495	1.98109	1.26078	1.97784	1.32407
A7WK42	864	1.96831	1.31141	1.97652	1.32891
A7WK43	363	1.99301	1.28169	1.9894	1.31276
A7WK43	363	1.99301	1.28169	1.99077	1.31922
A7YKU9	573	1.9468	1.28325	1.98547	1.33277
A7YNZ7	762	1.93604	1.27749	1.98655	1.3406
A7YPF2	546	1.98076	1.30605	1.98518	1.32993
A7YX59	1371	1.99072	1.34807	1.99137	1.35765
A8DJA7	1158	1.99835	1.3167	1.99841	1.36123
A8DJA7	1269	1.99742	1.31581	1.99733	1.36189
A8DZ30	390	1.9637	1.27674	1.98296	1.30509
A8DZ31	570	1.95624	1.28231	1.99085	1.33344
A8DZ32	1413	1.98797	1.34494	1.99285	1.35653
A8DZ32	1572	1.98761	1.34458	1.99437	1.36113
A8DZ40	303	1.98389	1.25789	1.99156	1.29224
A8DZ42	177	1.96632	1.18772	1.97801	1.23142
A8DZ43	1083	1.96023	1.30073	1.99091	1.3569
A8DZ43	798	1.95902	1.29345	1.98752	1.35081
A8DZ46	243	1.96831	1.24964	1.98283	1.27977
A8DZ47	309	1.94488	1.21828	1.9654	1.29546
A8DZ49	183	1.96322	1.22137	1.96561	1.18969
A8DZ50	270	1.9923	1.27348	1.99449	1.29926
A8DZ51	252	1.98169	1.21208	1.97409	1.25605
A8DZ52	393	1.92351	1.27713	1.981	1.31441
A8E0Q0	2151	1.94158	1.30762	1.98169	1.35606
A8VM98	2262	1.98196	1.32575	1.98849	1.36183
A8VM98	2298	1.97542	1.32328	1.98689	1.3606
A8VM98	2334	1.98274	1.32657	1.99025	1.36347
A8VM98	2340	1.98155	1.32723	1.98896	1.36236
A8VM98	2523	1.9806	1.3246	1.98623	1.35861
A8W5R2	126	1.9797	1.14253	1.96316	1.09413
A8W5R2	126	1.9797	1.14253	1.97023	1.10887
A8W765	3264	1.98763	1.34086	1.99629	1.37036
A8W765	3435	1.98863	1.34276	1.99583	1.36964
A8W7V8	591	1.96711	1.31047	1.9723	1.32251
A8W7V8	597	1.96747	1.31274	1.97281	1.32041
A8W7W0	261	1.93266	1.24356	1.94527	1.24925
A8W7W0	597	1.96901	1.28943	1.97541	1.33207
A8WFF5	1002	1.98171	1.32106	1.98992	1.35053
A8WFF5	1029	1.98091	1.32057	1.98837	1.35214
A8WFF5	990	1.98083	1.31662	1.989	1.35021
A8WFG2	252	1.92825	1.21334	1.99112	1.27049
A8WFG7	219	1.88242	1.1193	1.95665	1.22334
A8WFH1	798	1.92707	1.28407	1.9693	1.33428
A8WFH6	1128	1.96756	1.31797	1.99289	1.35988
A8WFH6	3951	1.98016	1.32939	1.99564	1.36333
A8WFH6	7335	1.97693	1.32779	1.9973	1.36464
A8WFJ0	105	1.89035	1.05295	1.94359	1.09698
A8WFJ0	435	1.97526	1.2797	1.98579	1.33087
A8WFJ5	306	1.93627	1.20869	1.97737	1.27328
A8WFJ5	933	1.94628	1.29673	1.96974	1.33113
A8WFK3	1023	1.97159	1.29833	1.98822	1.35051
A8WFK6	318	1.9473	1.24445	1.97431	1.29634
A8WFK6	318	1.9473	1.24445	1.98079	1.30987
A8WFK6	594	1.93818	1.28744	1.97865	1.33006
A8WFK8	1545	1.97516	1.32759	1.99278	1.36016
A8WFM8	276	1.9922	1.24749	1.99611	1.29795
A8WFM9	474	1.98878	1.30172	1.98623	1.30505
A8WFM9	678	1.98855	1.31243	1.98901	1.32903
A8WFM9	687	1.98815	1.31054	1.98963	1.32536
A8WFN5	1167	1.97717	1.30568	1.99255	1.3469
A8WFN5	1170	1.97739	1.30607	1.99298	1.34752
A8WFN6	1389	1.99141	1.32617	1.99135	1.3602
A8WFN6	1395	1.99154	1.3262	1.99109	1.35861
A8WFN6	1917	1.98597	1.32204	1.98776	1.36058
A8WFN7	600	1.9735	1.29453	1.98797	1.32285
A8WFN8	1557	1.91495	1.27758	1.9669	1.33311
A8WFP9	603	1.96015	1.31072	1.9817	1.33853
A8WHN2	111	1.93891	1.03956	1.97295	1.11484
A8WHN5	261	1.96986	1.25048	1.96998	1.27507
A8WHN6	81	1.96254	1.04633	1.96305	1.07125
A8WHP8	1158	1.98543	1.32041	1.98162	1.35011
A8WHP8	1158	1.98543	1.32041	1.98295	1.35063
A8WHP8	1248	1.98646	1.32535	1.98509	1.35365
A8WHP8	1257	1.98673	1.32622	1.9851	1.35441
A8WHP8	1257	1.98673	1.32622	1.98666	1.35524
A8WHR6	1104	1.9798	1.31819	1.98666	1.35553
A8WHR6	1158	1.98004	1.31873	1.98648	1.35529
A8WHR6	1158	1.98004	1.31873	1.98694	1.35454
A8WHR6	1407	1.98766	1.33255	1.99139	1.36181
A8WHR9	498	1.9783	1.31282	1.99191	1.33805
A8WHR9	552	1.97899	1.29954	1.99251	1.33798
A8WHS6	393	1.96643	1.30235	1.96748	1.30649
A8WHS7	240	1.97258	1.19676	1.97768	1.27084
A8WHS8	759	1.98503	1.31761	1.99731	1.35246
A8WHT1	1425	1.94565	1.2853	1.98355	1.35078
A8WHT2	321	1.95825	1.2601	1.98237	1.30238
A8WHT6	2547	1.97591	1.32829	1.99687	1.36804
A8WHT6	615	1.97626	1.3253	1.99124	1.3421
A8WHT6	615	1.97626	1.3253	1.99132	1.34057
A8WHT9	2619	1.97312	1.30735	1.98046	1.33836
A8WHT9	2646	1.97371	1.30904	1.98079	1.33909
A8WHT9	2763	1.97355	1.31356	1.98188	1.3411
A8WHY4	357	1.96304	1.22039	1.95414	1.28733
A8WI09	435	1.98002	1.28491	1.98815	1.31911
A8WI10	696	1.96685	1.25345	1.96908	1.3061
A8WI14	249	1.92588	1.20029	1.95014	1.23881
A8WI16	237	1.97955	1.26009	1.99093	1.28174
A8WI70	723	1.96319	1.2851	1.98328	1.34099
A8WIS8	546	1.99042	1.2655	1.9894	1.32114
A8WIS9	1836	1.97997	1.31752	1.99506	1.36858
A8WIS9	1926	1.97963	1.31968	1.99486	1.36876
A8WJ47	237	1.98395	1.23519	1.99023	1.25797
A8WJ48	333	1.96201	1.29415	1.98581	1.2944
A8XHS5	768	1.97837	1.29327	1.98213	1.34378
A8XJ47	750	1.99336	1.30313	1.98982	1.34093
A8XJ47	807	1.99319	1.31225	1.9899	1.3471
A8XJ47	885	1.99353	1.31709	1.99063	1.35032
A8XK66	741	1.96085	1.31492	1.98893	1.34966
A8XQE0	1461	1.97273	1.32695	1.98002	1.3472
A8XQE0	1467	1.97317	1.32697	1.98134	1.34605
A9D0C6	1557	1.97967	1.3089	1.97892	1.35123
A9D0C6	1623	1.98733	1.31502	1.9899	1.3566
A9D218	129	1.97417	1.15676	1.93993	1.16002
A9D218	162	1.98871	1.16833	1.95285	1.20864
A9D3J9	1221	1.9876	1.32853	1.98919	1.35697
A9D417	1317	1.95139	1.28507	1.97035	1.34036
A9D417	1347	1.95371	1.28991	1.96879	1.3401
A9D4E4	2073	1.98412	1.32582	1.99033	1.36255
A9D4E4	2085	1.98389	1.32565	1.99064	1.36275
A9DCC2	846	1.96787	1.31134	1.98158	1.34047
A9IEQ5	663	1.969	1.26836	1.9764	1.33073
A9IG05	291	1.97802	1.28207	1.9929	1.29279
A9IHM9	387	1.96451	1.24387	1.9738	1.29445
A9IJ84	177	1.97648	1.18408	1.97387	1.22386
A9QY27	3027	1.93621	1.29788	1.97679	1.35462
A9QY27	3027	1.93621	1.29788	1.97747	1.35465
A9QY27	3027	1.93621	1.29788	1.97789	1.35452
A9QY27	3627	1.93907	1.30292	1.98154	1.35916
A9QY28	252	1.97461	1.18547	1.9548	1.22479
A9QY29	867	1.94022	1.29824	1.98075	1.34503
A9QY30	855	1.95805	1.30708	1.98612	1.34557
A9QY36	459	1.96346	1.29052	1.96144	1.30156
A9UJN6	1029	1.92247	1.30073	1.98357	1.35149
A9UJP1	600	1.98891	1.28226	1.9922	1.3403
A9UJP1	600	1.98891	1.28226	1.99309	1.34421
A9UJP1	636	1.99017	1.28181	1.99542	1.35226
A9UJP1	714	1.98813	1.29679	1.99406	1.35157
A9UJP2	318	1.9388	1.20031	1.98636	1.27824
A9UJP3	1002	1.95153	1.31985	1.9825	1.34607
A9UJP5	303	1.97964	1.25042	1.99306	1.29821
A9UJP6	480	1.94924	1.28111	1.97573	1.32451
A9UJP7	483	1.98153	1.3111	1.98905	1.3248
A9Z1J9	264	1.87405	1.21097	1.94058	1.23695
A9Z1K3	753	1.96929	1.30385	1.99211	1.34994
A9Z1K3	762	1.96753	1.30436	1.99077	1.35021
A9Z1K5	1200	1.98866	1.32198	1.99145	1.35457
A9Z1K5	1203	1.98883	1.32346	1.99192	1.35449
A9Z1K5	918	1.98078	1.31107	1.98998	1.34394
A9Z1K9	1149	1.95997	1.29428	1.98713	1.3531
A9Z1L1	1098	1.97659	1.30362	1.99051	1.35181
A9Z1L1	1101	1.97632	1.30418	1.99221	1.35351
A9Z1L1	1101	1.97882	1.30179	1.99166	1.35171
A9Z1L1	1122	1.97796	1.3003	1.99011	1.35088
A9Z1L3	513	1.97895	1.28221	1.9968	1.32199
A9Z1L4	297	1.96878	1.25435	1.9923	1.3021
A9Z1L5	945	1.99677	1.30481	1.99177	1.35084
A9Z1L5	948	1.99657	1.30341	1.9934	1.35163
A9Z1L6	1137	1.96041	1.30713	1.98356	1.34759
A9Z1L6	1182	1.96837	1.3083	1.98533	1.35118
AATC	1227	1.99876	1.31819	1.99566	1.36375
ACASE	819	1.96978	1.30892	1.98424	1.34564
ACLY	3321	1.99753	1.33411	1.99399	1.37259
ACLY	3321	1.99753	1.33411	1.99421	1.37349
ACMSD	1059	1.99116	1.31473	1.99378	1.35306
ACMSD	1206	1.99043	1.31198	1.99379	1.35567
ACOX	1980	1.97818	1.31586	1.99289	1.36626
ACOX	1980	1.97818	1.31586	1.99311	1.3668
ACP1	1281	1.97002	1.32793	1.99111	1.3582
ACP1	1281	1.97002	1.32793	1.99231	1.36057
ADAL	1167	1.95615	1.31144	1.98039	1.34864
ADH1	1050	1.99623	1.28554	1.99104	1.36131
ADH2	1056	1.96364	1.30295	1.99103	1.36046
ADHX	1155	1.99338	1.30878	1.99201	1.35828
ADHX	1155	1.99338	1.30878	1.99215	1.35846
ADHX	1161	1.99379	1.30943	1.99117	1.35937
ADHX	1161	1.99379	1.30943	1.99267	1.3594
ADPGK	1509	1.98256	1.31556	1.99753	1.3674
ADPGK	1509	1.98256	1.31556	1.99759	1.3691
ADRL	1305	1.98146	1.33082	1.99648	1.36115
ADRL	1305	1.98146	1.33082	1.99658	1.3623
ADRM1	1125	1.99835	1.3084	1.98985	1.35363
AGT2L	1404	1.98419	1.29811	1.99391	1.36386
AGT2L	1404	1.98419	1.29811	1.99436	1.36601
AGT2L	483	1.97752	1.24812	1.99366	1.33476
AH9.3	765	1.94677	1.28242	1.94336	1.30344
AH9.6	801	1.97933	1.32212	1.98582	1.34484
AH9.7	54	1.95328	0.953095	1.90988	0.905712
ALG12	1479	1.96717	1.31666	1.98536	1.35827
ALG6	1512	1.9433	1.31166	1.97159	1.34942
ALG8	2277	1.98081	1.33683	1.98944	1.36576
ALG8	372	1.95768	1.26282	1.97754	1.31292
ALH13	2403	1.98917	1.33128	1.99408	1.37093
ALH13	2409	1.98911	1.33136	1.99419	1.37103
AMDL	1992	1.96566	1.30226	1.99716	1.36616
AMX1	2475	1.96874	1.31928	1.99083	1.3641
AN321	690	1.99104	1.26878	1.98359	1.3205
AN322	678	1.9768	1.2414	1.98141	1.31964
ANM5	2205	1.97616	1.32402	1.99395	1.3673
ANM5	2205	1.97616	1.32402	1.99414	1.36854
ANM5	2205	1.97616	1.32402	1.99421	1.36806
ANM7	1893	1.9519	1.30163	1.98835	1.36044
ANM7	1893	1.9519	1.30163	1.98889	1.36181
APT	558	1.99341	1.31209	1.99396	1.34359
APT	558	1.99341	1.31209	1.99438	1.34304
ARCH	468	1.98461	1.26919	1.98473	1.31432
ARI2	1449	1.96699	1.31534	1.99191	1.3571
ARP6	1257	1.96977	1.32524	1.98942	1.35543
ARPC5	441	1.96988	1.27419	1.98938	1.3184
ASF1L	738	1.98591	1.28719	1.98083	1.32597
ASIC2	1638	1.96565	1.31938	1.9931	1.36397
ASM3	1638	1.9883	1.33544	1.99074	1.35922
ASM3	1770	1.98971	1.33882	1.99023	1.36163
AT1B1	963	1.98113	1.29586	1.98311	1.34481
AT1B2	954	1.98927	1.32094	1.98903	1.34893
AT1B2	954	1.98927	1.32094	1.99052	1.35245
ATP5E	165	1.98413	1.17406	1.96567	1.19485
ATP6	597	1.76604	1.16222	1.95542	1.31555
ATPA	1512	1.99255	1.26815	1.99146	1.36444
ATPA	1536	1.99463	1.26631	1.98932	1.36416
ATPA	1536	1.99463	1.26631	1.98968	1.36173
ATPA	1536	1.99463	1.26631	1.98982	1.36078
ATPA	1536	1.99463	1.26631	1.98983	1.3638
ATPA	1536	1.99463	1.26631	1.99058	1.36446
ATPA	1536	1.99463	1.26631	1.99183	1.36237
ATPA	1617	1.99356	1.26834	1.99013	1.36318
ATPA	441	1.99456	1.23483	1.98049	1.3253
ATPK	462	1.99569	1.2882	1.9924	1.31972
ATPK	462	1.99569	1.2882	1.99489	1.32335
AUP1	1173	1.96871	1.30352	1.99624	1.3604
AUP1	1173	1.96871	1.30352	1.99705	1.36089
B0025.4	447	1.89103	1.22038	1.96252	1.30011
B0034.7	237	1.84232	1.16498	1.89418	1.17749
B0205.13	300	1.98077	1.20291	1.99117	1.27999
B0205.14	228	1.96731	1.23091	1.97975	1.25703
B0205.4	1200	1.94038	1.29994	1.99057	1.35486
B0207.11	822	1.94548	1.28918	1.97178	1.33947
B0212.6	228	1.95289	1.26825	1.96936	1.27872
B0222.11	1071	1.96812	1.30648	1.99393	1.35515
B0238.12	501	1.99897	1.29179	1.99391	1.31097
B0244.10	1749	1.93251	1.31227	1.97588	1.35287
B0244.5	1089	1.93669	1.31116	1.97279	1.34762
B0272.3	930	1.99824	1.29372	1.99245	1.35661
B0285.6	1734	1.95817	1.30953	1.99221	1.36178
B0294.3	207	1.96936	1.20932	1.9873	1.258
B0303.3	1347	1.99331	1.29428	1.99309	1.35977
B0303.3	1347	1.99331	1.29428	1.99354	1.3608
B0303.3	1347	1.99331	1.29428	1.99409	1.36098
B0310.1	795	1.96117	1.30073	1.98662	1.34764
B0310.1	879	1.96696	1.31262	1.99089	1.35276
B0336.7	1236	1.97595	1.31514	1.98946	1.35506
B0336.7	1236	1.97595	1.31514	1.98997	1.35563
B0336.7	1506	1.97294	1.31044	1.98323	1.34952
B0361.11	1737	1.94654	1.29804	1.98661	1.35487
B0361.4	978	1.97597	1.31633	1.99467	1.35362
B0395.3	1845	1.98342	1.34292	1.98833	1.36097
B0395.3	1845	1.98342	1.34292	1.98852	1.36029
B0491.7	825	1.97845	1.31668	1.98308	1.34541
B0511.12	4905	1.98159	1.32932	1.99884	1.37746
B0511.6	1635	1.97921	1.28991	1.98178	1.34933
B0511.6	1635	1.97921	1.28991	1.9826	1.35026
B0JCV6	798	1.92781	1.26406	1.95737	1.326
B0JCV7	189	1.94527	1.13589	1.95999	1.20772
B0JCV7	549	1.99173	1.28557	1.99406	1.33054
B0JD02	201	1.95254	1.15815	1.97703	1.22515
B0M0M4	504	1.96498	1.27426	1.98677	1.33036
B0M0M5	342	1.94283	1.22138	1.9774	1.29477
B0M0M6	744	1.93776	1.27468	1.98322	1.33181
B0M0M7	738	1.92165	1.297	1.97492	1.33967
B0M0M9	501	1.98098	1.29343	1.99319	1.33067
B0M0N0	255	1.9638	1.22865	1.97589	1.25992
B0M0N1	375	1.96959	1.28263	1.97265	1.30214
B0M0N2	312	1.99026	1.27439	1.98983	1.30445
B0M0N3	246	1.99233	1.23132	1.98108	1.24638
B0M0N3	291	1.98825	1.25895	1.98872	1.27257
B0M0N4	474	1.91441	1.24776	1.96612	1.31023
B0M0N6	639	1.94025	1.21989	1.94435	1.29605
B0M0N7	318	1.94233	1.2104	1.96469	1.27928
B0M0N9	2376	1.99729	1.33472	1.99269	1.36735
B0M0N9	2382	1.99717	1.33483	1.9927	1.36654
B0M0N9	2427	1.99591	1.33539	1.99231	1.36833
B0M0P1	3141	1.98195	1.31867	1.99498	1.36669
B0M0P1	3141	1.98195	1.31867	1.99557	1.3669
B0M0P1	4095	1.97787	1.32022	1.99479	1.36903
B0M0P1	4473	1.9803	1.32102	1.99473	1.36777
B0M0P1	4791	1.98067	1.32287	1.9953	1.36901
B0M0P3	213	1.98838	1.2922	1.98113	1.2424
B1GRJ7	669	1.99145	1.32771	1.99391	1.34123
B1GRJ7	675	1.99127	1.32696	1.99403	1.34727
B1GRK2	1917	1.96442	1.3195	1.98835	1.35928
B1GRK3	864	1.93619	1.29477	1.97985	1.34166
B1GRK6	1695	1.97535	1.30946	1.98396	1.35227
B1GRK6	1701	1.97557	1.30959	1.98411	1.35174
B1GRK7	1212	1.97818	1.31489	1.98429	1.34519
B1GRK7	1218	1.97812	1.31371	1.98344	1.34568
B1GRK8	327	1.99087	1.28258	1.99594	1.30986
B1GRL1	534	1.98706	1.27537	1.99335	1.32676
B1GRL4	2256	1.99774	1.35111	1.99732	1.37196
B1GRL4	2298	1.99753	1.3518	1.99752	1.37358
B1GRL5	177	1.81266	1.12751	1.9206	1.18649
B1GRN2	279	1.99841	1.27889	1.99624	1.27422
B1GRN3	576	1.93464	1.2859	1.97297	1.32131
B1GRN4	672	1.99576	1.31653	1.99384	1.33929
B1GRN5	345	1.92977	1.26188	1.97525	1.30289
B1GRN6	501	1.98028	1.29355	1.98272	1.31856
B1GRN7	156	1.92904	1.18157	1.96616	1.21998
B1Q234	285	1.96681	1.22014	1.98895	1.25616
B1Q235	324	1.94592	1.27523	1.97013	1.29579
B1Q237	2379	1.98656	1.32705	1.98601	1.35521
B1Q242	843	1.96421	1.31702	1.98636	1.3483
B1Q244	954	1.98437	1.33679	1.99653	1.35638
B1Q248	459	1.98235	1.3123	1.99325	1.32555
B1Q250	1587	1.95429	1.29856	1.9906	1.36011
B1Q250	1590	1.95467	1.29855	1.99114	1.36018
B1Q251	597	1.9769	1.28191	1.98085	1.32846
B1Q252	405	1.96007	1.30085	1.97635	1.3213
B1Q253	429	1.96863	1.28149	1.99107	1.3261
B1Q254	2205	1.98254	1.32595	1.99297	1.3674
B1Q254	2409	1.98382	1.32663	1.99226	1.36751
B1Q256	417	1.96245	1.2949	1.98163	1.32184
B1Q258	1011	1.94335	1.30634	1.97705	1.34196
B1Q259	2046	1.9666	1.30802	1.98752	1.35927
B1Q259	2190	1.96375	1.30719	1.98665	1.35868
B1Q260	291	1.94868	1.21541	1.98958	1.28104
B1Q261	300	1.96308	1.24729	1.98439	1.30236
B1Q262	840	1.975	1.3187	1.99572	1.35436
B1Q262	849	1.97667	1.31856	1.99643	1.34822
B1Q263	282	1.97258	1.27269	1.9869	1.30122
B1Q264	339	1.93964	1.21349	1.98807	1.29448
B1Q267	201	1.90521	1.10939	1.9436	1.14048
B1Q268	483	1.96	1.27712	1.96701	1.3114
B1Q269	267	1.9788	1.23062	1.99401	1.2907
B1Q270	828	1.98851	1.31514	1.98623	1.34038
B1Q270	876	1.98661	1.31783	1.98811	1.34256
B1Q271	249	1.98996	1.19978	1.98489	1.27406
B1Q273	534	1.97053	1.28845	1.98495	1.3279
B1Q273	585	1.96561	1.28066	1.98377	1.3285
B1Q275	828	1.96923	1.33109	1.98384	1.34103
B1Q276	696	1.96661	1.3073	1.98873	1.34071
B1Q277	573	1.92484	1.27014	1.96795	1.31308
B1Q278	894	1.92178	1.2892	1.96695	1.33298
B1Q283	606	1.99335	1.3118	1.99259	1.33662
B1Q285	1023	1.97655	1.3286	1.98375	1.34832
B1V898	1098	1.9501	1.29005	1.98986	1.35082
B1V899	1704	1.96957	1.29997	1.98534	1.35537
B1V899	1836	1.97096	1.29895	1.98575	1.35596
B1V8J1	498	1.99074	1.30539	1.99533	1.33414
B1V8J7	486	1.95357	1.27871	1.96807	1.30925
B1V8K0	1755	1.98457	1.29934	1.99572	1.36583
B1V8K0	1755	1.98457	1.29934	1.99604	1.3658
B1V8K0	1755	1.98457	1.29934	1.99609	1.36511
B1V8K0	2754	1.98779	1.31757	1.99542	1.3711
B1V8K0	2976	1.98802	1.31973	1.99477	1.37093
B1V8K0	2976	1.98802	1.31973	1.99501	1.37133
B1V8K0	3312	1.98879	1.32016	1.99467	1.37145
B1V8K0	5673	1.99003	1.33148	1.99518	1.3741
B1V8K4	636	1.95972	1.27148	1.97526	1.31876
B1V8K4	645	1.96122	1.27314	1.97334	1.32521
B1V8K6	1377	1.98933	1.33487	1.99168	1.3584
B1V8K6	225	1.95902	1.211	1.95073	1.24544
B1V8K6	225	1.95902	1.211	1.95173	1.23622
B2D6L6	621	1.95437	1.28532	1.98443	1.34007
B2D6L7	618	1.98144	1.31065	1.99711	1.35389
B2D6L8	660	1.90056	1.09793	1.89029	1.22424
B2D6M3	324	1.93864	1.19284	1.97716	1.30489
B2D6M6	1998	1.97663	1.3201	1.99587	1.36767
B2D6M6	2487	1.97661	1.33039	1.99365	1.36845
B2D6N0	603	1.96067	1.29949	1.97775	1.32772
B2D6N0	774	1.96186	1.31094	1.97829	1.33781
B2D6N2	1095	1.93256	1.29255	1.97775	1.34616
B2D6P0	453	1.91514	1.24055	1.97458	1.31165
B2D6P0	528	1.91405	1.24251	1.97426	1.31554
B2D6P1	678	1.99525	1.286	1.9751	1.32161
B2D6P1	678	1.99525	1.286	1.97539	1.32525
B2D6P1	678	1.99525	1.286	1.97547	1.32597
B2D6P1	678	1.99525	1.286	1.97608	1.32408
B2D6P1	678	1.99525	1.286	1.97687	1.32474
B2D6P1	678	1.99525	1.286	1.97729	1.3239
B2D6P1	819	1.99525	1.30778	1.98404	1.33998
B2D6P1	996	1.99272	1.30686	1.98331	1.34236
B2D6P2	1209	1.97798	1.30043	1.99774	1.36094
B2D6P2	1371	1.98392	1.31137	1.99871	1.36674
B2D6P2	1449	1.98464	1.3094	1.99912	1.36757
B2D6P2	495	1.97547	1.26835	1.99662	1.33728
B2D6P2	843	1.97631	1.2915	1.99614	1.35571
B2D6P2	843	1.97631	1.2915	1.99641	1.35729
B2D6P5	1212	1.98208	1.3207	1.99	1.35662
B2D6P5	1263	1.97931	1.31992	1.98774	1.35776
B2D6P5	1374	1.98212	1.3227	1.98982	1.35978
B2D6P6	414	1.99081	1.28316	1.98881	1.30937
B2D6P7	282	1.96794	1.24264	1.9845	1.2956
B2FD95	1263	1.98818	1.31758	1.98742	1.3533
B2FD95	1410	1.98713	1.31304	1.98591	1.34937
B2FDA6	285	1.88639	1.16721	1.91626	1.23628
B2FDA6	375	1.91335	1.20873	1.93992	1.26892
B2FDA8	3618	1.96443	1.3026	1.95747	1.33917
B2FDA8	3618	1.96443	1.3026	1.95767	1.33995
B2FDA8	3786	1.96284	1.30167	1.95806	1.34066
B2MZA5	2166	1.97103	1.33577	1.99185	1.3603
B2MZA9	1077	1.9952	1.33571	1.99524	1.35646
B2MZA9	1104	1.99628	1.3377	1.99572	1.35576
B2MZA9	1335	1.99763	1.33963	1.99668	1.35962
B2MZA9	1335	1.99763	1.33963	1.99703	1.36148
B2MZA9	954	1.99354	1.33652	1.99402	1.35735
B2MZA9	954	1.99354	1.33652	1.99468	1.35581
B2MZA9	954	1.99354	1.33652	1.99515	1.35588
B2MZA9	954	1.99354	1.33652	1.99516	1.35772
B2MZA9	954	1.99354	1.33652	1.99519	1.35636
B2MZA9	954	1.99354	1.33652	1.99533	1.35532
B2MZA9	954	1.99354	1.33652	1.99535	1.35769
B2MZA9	954	1.99354	1.33652	1.99552	1.35557
B2MZB3	69	1.95357	0.923402	1.95329	0.974641
B2MZB6	396	1.97655	1.25323	1.99312	1.30787
B2MZB6	729	1.98355	1.30023	1.99764	1.32695
B2MZB9	1083	1.94934	1.28909	1.96974	1.33047
B2MZB9	1101	1.94849	1.28777	1.96987	1.32605
B2MZC1	378	1.97789	1.23099	1.96296	1.25735
B2MZC4	168	1.99488	1.1873	1.99078	1.23181
B3CJ34	8043	1.99767	1.32431	1.99688	1.37522
B3CJ40	1386	1.9522	1.29688	1.97762	1.34841
B3CJ41	1578	1.95194	1.31255	1.9712	1.3468
B3CJ42	1419	1.96793	1.30974	1.98248	1.3505
B3CJ44	1407	1.95375	1.31422	1.98025	1.35107
B3CJ44	852	1.96004	1.30503	1.97995	1.33596
B3CJ45	1353	1.94891	1.30733	1.97101	1.33793
B3CJ52	651	1.94695	1.26456	1.98916	1.33164
B3GW98	381	1.94428	1.2937	1.98863	1.32076
B3GW98	435	1.955	1.30103	1.9886	1.31383
B3GWA4	1173	1.93078	1.29629	1.97744	1.34478
B3GWA5	1581	1.93461	1.30148	1.97136	1.34735
B3GWA6	1122	1.97925	1.31174	1.98939	1.35135
B3GWA6	1122	1.97925	1.31174	1.99014	1.35436
B3GWA6	1122	1.97925	1.31174	1.9904	1.35193
B3GWA6	1122	1.97925	1.31174	1.99071	1.35257
B3GWA6	1122	1.97925	1.31174	1.99092	1.35282
B3GWA6	1374	1.97888	1.30988	1.99024	1.3547
B3GWA6	1383	1.9792	1.31107	1.98994	1.35641
B3GWA6	1530	1.98216	1.31465	1.99152	1.35741
B3GWB1	1116	1.98526	1.31544	1.99787	1.36037
B3GWB1	840	1.98495	1.31114	1.99868	1.35611
B3GWB3	453	1.96502	1.25198	1.99631	1.3276
B3GWC3	1794	1.98669	1.32086	1.99229	1.36735
B3GWC3	1794	1.98669	1.32086	1.99349	1.36686
B3GWC3	1821	1.98619	1.3223	1.99305	1.36723
B3GWC3	1842	1.98545	1.32477	1.99299	1.3675
B3GWC3	2034	1.97911	1.32033	1.99421	1.36777
B3GWD0	540	1.98547	1.28791	1.98751	1.32241
B3GWD2	1086	1.94592	1.29708	1.9626	1.32165
B3GWD2	1278	1.94573	1.29543	1.96659	1.32747
B3GWD4	2613	1.97416	1.32219	1.9913	1.3667
B3GWD4	2613	1.97416	1.32219	1.99152	1.36605
B3GWD4	2721	1.97257	1.32348	1.99	1.36677
B3GWD6	765	1.95459	1.29294	1.95691	1.31101
B3GWD6	831	1.95952	1.29243	1.96903	1.32183
B3GWE1	600	1.97523	1.31983	1.98582	1.33863
B3GWE2	741	1.95716	1.28037	1.96415	1.31778
B3KLV7	270	1.98112	1.29243	1.97839	1.28349
B3KLZ8	774	1.98541	1.32363	1.9932	1.34063
B3KLZ9	1467	1.97114	1.31468	1.99068	1.35532
B3KLZ9	1599	1.97187	1.32088	1.99008	1.35972
B3KM01	1242	1.98369	1.33366	1.98997	1.35546
B3KM01	1269	1.98183	1.33291	1.98971	1.35488
B3KM01	1338	1.9842	1.33644	1.9902	1.35581
B3KYC0	1221	1.95288	1.28115	1.98193	1.34634
B3KYC0	1221	1.95288	1.28115	1.98239	1.34704
B3KYC0	1575	1.97258	1.3034	1.98971	1.35845
B3KYC2	1836	1.97968	1.31866	1.97118	1.34268
B3KYC2	1836	1.97968	1.31866	1.97232	1.34383
B3KYC2	1836	1.97968	1.31866	1.97247	1.34214
B3KYC2	327	1.91312	1.1675	1.87896	1.16772
B3WFT5	324	1.94417	1.19971	1.95354	1.24013
B3WFT6	201	1.95364	1.15718	1.98558	1.23966
B3WFT8	1143	1.96986	1.30958	1.97828	1.34379
B3WFT8	1155	1.96964	1.30978	1.9767	1.34532
B3WFU5	816	1.97094	1.29838	1.98883	1.33836
B3WFU9	432	1.99736	1.30442	1.99743	1.32778
B3WFV5	378	1.9887	1.28814	1.99431	1.31298
B3WFV6	192	1.92667	1.1554	1.94444	1.20329
B3WFV6	192	1.92667	1.1554	1.94706	1.21039
B3WFV7	183	1.97913	1.2271	1.9939	1.25455
B3WFW0	537	1.96803	1.2851	1.9878	1.32948
B3WFW0	744	1.96992	1.30287	1.99404	1.34888
B3WFW1	306	1.91664	1.19299	1.97907	1.2849
B3WFW2	165	1.95362	1.19993	1.98526	1.23903
B3WFW3	171	1.94868	1.12383	1.98292	1.2091
B3WFW4	468	1.96773	1.29812	1.96969	1.31089
B3WFX1	321	1.97344	1.27644	1.98822	1.31015
B3WFX2	186	1.93048	1.19744	1.93196	1.19365
B3WFX9	219	1.98521	1.24205	1.98672	1.23617
B3WFY0	159	1.96266	1.04746	1.96051	1.18001
B3WFY5	996	1.94564	1.30773	1.9744	1.34453
B3WFY5	996	1.94564	1.30773	1.97802	1.34288
B3WFY7	606	1.95697	1.28831	1.98455	1.33698
B3WFY7	627	1.95842	1.29187	1.98697	1.33378
B3WFY9	1008	1.99525	1.32446	1.99624	1.36091
B3WFZ3	1077	1.96654	1.30316	1.99539	1.35801
B3WFZ3	1299	1.96748	1.3102	1.99611	1.35852
B3WFZ3	1299	1.96748	1.3102	1.99619	1.35954
B4DCT0	648	1.99732	1.33564	1.99431	1.34768
B4DCT1	186	1.94288	1.18368	1.91862	1.17782
B4E3X3	900	1.9128	1.26631	1.9711	1.32292
B4E3X5	603	1.9867	1.32638	1.97813	1.32822
B5BM22	375	1.98633	1.3043	1.99669	1.32282
B5BM26	951	1.92241	1.28545	1.95716	1.31917
B5BM29	510	1.96175	1.28646	1.9841	1.32843
B5BM30	1218	1.94828	1.28748	1.98395	1.35446
B5BM30	1218	1.94828	1.28748	1.98509	1.35625
B5BM30	1338	1.95311	1.29554	1.98605	1.35543
B5BM31	1134	1.97841	1.30894	1.99206	1.358
B5BM31	453	1.98904	1.29388	1.99538	1.33179
B5BM34	240	1.94208	1.22338	1.98233	1.27307
B5BM36	276	1.97389	1.29376	1.98476	1.29942
B5BM37	1050	1.97628	1.33335	1.99074	1.35228
B5BM37	1296	1.96513	1.33291	1.98632	1.35278
B5BM38	249	1.9884	1.2814	1.99064	1.27906
B5BM39	792	1.98014	1.28832	1.98972	1.34162
B5BM40	318	1.97539	1.27042	1.98165	1.30204
B5BM41	219	1.99204	1.23033	1.99192	1.272
B5BM42	573	1.97488	1.28797	1.9944	1.34108
B5BM43	225	1.97402	1.22479	1.9794	1.23841
B5BM44	351	1.98053	1.25103	1.98875	1.28403
B5BM45	555	1.95767	1.27574	1.98482	1.32359
B5BM47	1737	1.97584	1.32274	1.99371	1.36162
B5BM47	1932	1.97654	1.32845	1.99369	1.3627
B5D5N6	1278	1.98027	1.31307	1.99041	1.35668
B5D5N6	1797	1.98889	1.33508	1.99582	1.36645
B5U8L0	1374	1.97125	1.32203	1.9909	1.35855
B5U8L3	411	1.98959	1.2965	1.99628	1.32157
B5U8L6	2118	1.96651	1.32555	1.98988	1.36578
B5U8L6	2199	1.96512	1.32502	1.98879	1.36298
B5U8L6	2262	1.95835	1.31662	1.98452	1.36093
B5U8L6	2385	1.96801	1.32939	1.99113	1.36758
B5U8L6	2538	1.96298	1.32414	1.98662	1.36132
B5U8L6	2595	1.96495	1.32839	1.98795	1.36275
B5U8M1	1728	1.97833	1.32977	1.98969	1.35788
B5U8M1	3261	1.97416	1.33155	1.98796	1.3641
B5U8N3	216	1.98896	1.24527	1.99336	1.25237
B5U8N3	288	1.99261	1.27836	1.99512	1.2851
B5U8N7	465	1.98937	1.31673	1.99567	1.32744
B5U8N9	447	1.9487	1.29741	1.97567	1.31173
B5U8P0	426	1.94068	1.2376	1.97816	1.30858
B5U8P0	549	1.95339	1.27162	1.98027	1.31918
B5U8P0	558	1.95559	1.27575	1.97973	1.32215
B5U8P4	255	1.89622	1.20046	1.9491	1.2224
B5U8P4	549	1.92962	1.24667	1.96777	1.29321
B5U8P5	234	1.9868	1.24204	1.99334	1.25551
B5U8P5	234	1.9868	1.24204	1.9943	1.26839
B5U8P5	396	1.97477	1.2862	1.98669	1.29406
B5WWL2	738	1.97539	1.29752	1.97678	1.33107
B6EU57	2067	1.95479	1.32809	1.98367	1.36115
B6EU63	2205	1.90441	1.27186	1.9503	1.32705
B6EU64	1242	1.91221	1.26052	1.9496	1.32403
B6EU65	714	1.9569	1.2931	1.9909	1.33891
B6EU66	381	1.97266	1.26906	1.9926	1.29567
B6EU67	312	1.97726	1.28304	1.98609	1.29243
B6EU68	804	1.98446	1.3174	1.99769	1.34097
B6EU69	276	1.92737	1.16808	1.98205	1.26821
B6EU70	471	1.97687	1.30923	1.98524	1.31831
B6GUQ2	1266	1.96599	1.30545	1.98705	1.34663
B6GUQ3	537	1.98775	1.25138	1.96414	1.28018
B6GUQ3	972	1.99692	1.29383	1.98664	1.33023
B6VQ41	1563	1.94231	1.28317	1.96607	1.33259
B6VQ41	1593	1.94386	1.28916	1.95858	1.331
B6VQ48	372	1.98077	1.29523	1.99018	1.30786
B6VQ53	3039	1.99445	1.31512	1.99493	1.36896
B6VQ53	3417	1.99423	1.32153	1.9967	1.37101
B6VQ63	291	1.96504	1.27633	1.98646	1.29188
B6VQ65	189	1.93446	1.19808	1.96567	1.21602
B6VQ69	366	1.96666	1.26426	1.98825	1.30922
B6VQ70	360	1.94991	1.2478	1.97341	1.30002
B6VQ70	735	1.96959	1.29496	1.98022	1.33541
B6VQ73	1008	1.98888	1.29717	1.99001	1.34946
B6VQ73	798	1.98546	1.26951	1.99035	1.34007
B6VQ77	975	1.95289	1.30437	1.97963	1.33332
B6VQ80	441	1.99136	1.31058	1.99337	1.31518
B6VQ81	660	1.97955	1.27685	1.97643	1.32146
B6VQ84	1821	1.94262	1.31805	1.98622	1.35995
B6VQ84	798	1.93476	1.29829	1.98321	1.34345
B6VQ85	3264	1.92823	1.29755	1.95906	1.342
B6VQ85	3414	1.93037	1.30002	1.96197	1.34402
B6VQ87	2067	1.99661	1.33711	1.995	1.36622
B6VQ87	2076	1.99685	1.33703	1.99507	1.36554
B6VQ95	585	1.9976	1.31178	1.99759	1.33938
B7E2K3	1098	1.96114	1.29866	1.98059	1.347
B7E2K3	303	1.9492	1.27932	1.97363	1.29033
B7E2K3	315	1.9542	1.27787	1.98225	1.29699
B7FAR7	1032	1.97394	1.30384	1.9869	1.34961
B7FAR7	1032	1.97394	1.30384	1.987	1.34951
B7FAR7	1155	1.9771	1.31045	1.98765	1.35346
B7FAR7	1233	1.98047	1.30897	1.99129	1.35634
B7FAS4	228	1.99248	1.24973	1.99149	1.24283
B7FAS6	1368	1.98919	1.32114	1.97803	1.32988
B7FAS6	1368	1.98919	1.32114	1.97873	1.32816
B7FAS6	756	1.98638	1.31189	1.97351	1.31377
B7WN56	1095	1.96804	1.30792	1.98329	1.3428
B7WN68	534	1.91805	1.28687	1.97668	1.31774
B7WN74	264	1.96014	1.2557	1.98158	1.28064
B7WN76	252	1.98783	1.21615	1.98572	1.27704
B7WN76	576	1.98855	1.30335	1.99581	1.31792
B7WN78	717	1.94822	1.29391	1.98185	1.3355
B7WN85	2178	1.97395	1.32937	1.9974	1.3711
B7WN85	2346	1.97511	1.33206	1.99786	1.3728
B7WN85	2583	1.97765	1.33431	1.99686	1.37219
B7WN88	1179	1.93985	1.28951	1.98327	1.34763
B7WN88	981	1.94723	1.29769	1.9827	1.34325
B7WN92	1191	1.9574	1.2925	1.98523	1.35362
B7WN92	1227	1.95558	1.29088	1.98393	1.3536
B7WN94	354	1.93845	1.20189	1.98022	1.30595
B7WN94	966	1.95715	1.30312	1.98777	1.35254
B7WNA3	1317	1.95126	1.27646	1.97723	1.32254
B7WNA3	966	1.95461	1.27307	1.98022	1.3197
B7WNA4	1272	1.99685	1.33619	1.99374	1.3592
B7WNB2	1083	1.99855	1.31763	1.99816	1.36021
B7WNB2	2151	1.99903	1.32708	1.99848	1.36977
B7WNB2	2652	1.99952	1.32881	1.99851	1.37153
B7WNB2	2652	1.99952	1.32881	1.99873	1.37097
B7WNB2	588	1.99992	1.30821	1.99814	1.34384
B7WNB2	588	1.99992	1.30821	1.99844	1.34713
B7WNB3	504	1.98671	1.29344	1.97938	1.31899
B7WNB3	504	1.98671	1.29344	1.98028	1.32075
B7WNB3	504	1.98671	1.29344	1.98107	1.32435
B7WNB3	570	1.99094	1.31169	1.98466	1.32935
B7WNB4	708	1.97265	1.31333	1.99435	1.34825
B9AH89	4770	1.97944	1.33325	1.98959	1.3686
B9DF69	279	1.98773	1.22656	1.98446	1.27697
B9DF69	765	1.98718	1.2762	1.98535	1.32869
B9WRS5	1698	1.99381	1.33616	1.99607	1.36782
B9WRS5	645	1.99182	1.29744	1.99233	1.33909
B9WRT7	402	1.97745	1.31122	1.98523	1.30624
B9ZSG9	2622	1.96705	1.32506	1.98975	1.36382
B9ZSH4	423	1.98778	1.2672	1.99232	1.31192
BAT15	936	1.96873	1.284	1.98602	1.33984
BAT34	1155	1.95372	1.28244	1.96434	1.32641
BAT36	963	1.98552	1.30005	1.97899	1.34369
BAT38	1164	1.9679	1.3133	1.98941	1.35019
BAT39	1113	1.95876	1.30084	1.98086	1.34714
BAT4	1116	1.94751	1.2716	1.97947	1.34006
BAT40	1209	1.99504	1.33096	1.99544	1.35891
BAT45	1407	1.97235	1.29869	1.9815	1.34678
BAT47	2052	1.99505	1.33669	1.99035	1.36081
BBS4	1332	1.95544	1.311	1.98977	1.361
BCCIP	1050	1.93959	1.27124	1.95709	1.31519
BE0003N10.1	2217	1.99475	1.33524	1.99401	1.36675
BE0003N10.3	3474	1.99588	1.33395	1.99089	1.36281
BEST1	1578	1.97131	1.30667	1.99018	1.35804
BIN3D	1137	1.9843	1.3006	1.98044	1.33986
BIN3D	1146	1.98376	1.30076	1.97973	1.33894
BL1S1	390	1.94818	1.22361	1.95766	1.29064
BROX	1284	1.96855	1.29538	1.99072	1.35393
BUD13	1377	1.93662	1.28571	1.95679	1.32053
BUD31	444	1.98196	1.28342	1.98434	1.31997
BUD31	444	1.98196	1.28342	1.98498	1.31891
BXDC1	894	1.98745	1.28817	1.98163	1.33387
BXDC1	894	1.98745	1.28817	1.98269	1.33427
BXDC2	1059	1.98232	1.28432	1.97748	1.3418
C01B10.11	915	1.97787	1.28661	1.98934	1.35111
C01B10.3	1209	1.9576	1.29001	1.99052	1.35306
C01B12.3	1839	1.97121	1.33482	1.99462	1.36562
C01C4.3	1071	1.96451	1.32786	1.98329	1.3482
C01C4.3	1224	1.9668	1.32686	1.98579	1.35149
C01F6.9	222	1.93158	1.11383	1.94095	1.21048
C01G10.6	270	1.90008	1.09037	1.91686	1.14581
C01H6.6	1359	1.9574	1.31262	1.9844	1.35075
C01H6.9	2850	1.96005	1.30857	1.98146	1.3548
C02B10.3	744	1.98506	1.29384	1.98877	1.34014
C02B10.3	744	1.98506	1.29384	1.98977	1.34105
C02B8.5	1791	1.9824	1.33418	1.99526	1.36619
C02F12.10	459	1.96103	1.26231	1.96544	1.30142
C02F12.5	531	1.9695	1.2839	1.98851	1.31893
C02F5.12	1143	1.95255	1.29544	1.99059	1.35536
C02F5.7	1386	1.9812	1.31266	1.99546	1.36442
C02F5.7	1386	1.9812	1.31266	1.99582	1.36399
C02F5.7	1386	1.9812	1.31266	1.99608	1.36534
C02F5.7	1386	1.9812	1.31266	1.99626	1.36617
C02F5.7	1401	1.98112	1.31328	1.99638	1.36514
C02F5.7	1401	1.98112	1.31328	1.99651	1.36455
C03H5.2	1020	1.98991	1.32472	1.99312	1.3575
C03H5.4	483	1.97655	1.29727	1.99272	1.31414
C04B4.5	696	1.94209	1.28447	1.98354	1.32225
C04C3.3	1059	1.99898	1.31597	1.99537	1.36228
C04C3.3	1059	1.99898	1.31597	1.99564	1.36128
C04E6.8	330	1.98513	1.26766	1.99175	1.29502
C05B5.4	948	1.97288	1.31179	1.99546	1.35833
C05B5.5	1014	1.89666	1.25195	1.96395	1.32982
C05C10.3	1566	1.97776	1.31585	1.9878	1.36098
C05C10.3	1566	1.97776	1.31585	1.98893	1.36142
C05C10.5	291	1.99587	1.23308	1.99482	1.28782
C05C10.5	291	1.99587	1.23308	1.99522	1.28751
C05C10.5	291	1.99587	1.23308	1.99639	1.29511
C05C10.5	639	1.98773	1.29039	1.98802	1.33333
C05C10.5	639	1.98773	1.29211	1.98513	1.33498
C05C9.3	4311	1.94378	1.30689	1.97108	1.35011
C05D11.9	2259	1.94819	1.29205	1.98186	1.35624
C05D2.3	1530	1.9937	1.32224	1.99405	1.36251
C05D2.6	1548	1.97838	1.31946	1.98936	1.35499
C05D2.6	1551	1.97846	1.31921	1.98851	1.35329
C06A8.1	1929	1.9913	1.32044	1.99579	1.36696
C06A8.1	1992	1.99056	1.3181	1.99406	1.3661
C06A8.1	1992	1.99056	1.3181	1.99465	1.36603
C06G3.5	1050	1.97762	1.29687	1.99348	1.36138
C06G3.5	1050	1.97762	1.29687	1.9939	1.36075
C06G3.5	1176	1.97957	1.30615	1.99396	1.36229
C08E3.13	237	1.94291	1.2221	1.9587	1.24299
C09G12.1	585	1.98961	1.32496	1.98056	1.32583
C0P265	360	1.96476	1.28774	1.97494	1.30731
C0P273	1068	1.94827	1.29611	1.98308	1.3477
C0P273	825	1.95843	1.30355	1.98853	1.34703
C0P278	816	1.9632	1.30216	1.9909	1.34405
C0P279	486	1.95554	1.27966	1.95358	1.2942
C0P284	1143	1.98907	1.34403	1.99812	1.3652
C0P284	1329	1.98899	1.34346	1.99853	1.3667
C0P285	240	1.95949	1.18797	1.97889	1.24947
C0P285	240	1.95949	1.18797	1.9824	1.24559
C0P287	702	1.95641	1.27071	1.95208	1.29642
C0P288	2469	1.96328	1.32171	1.99132	1.36536
C0P288	2523	1.96498	1.32352	1.99171	1.36653
C0RSI9	303	1.98072	1.26268	1.9898	1.29971
C0RSI9	942	1.98763	1.3189	1.99594	1.35174
C0VXV5	939	1.98458	1.32374	1.99178	1.35519
C0VXV5	948	1.98483	1.32303	1.99134	1.35634
C0VXV6	861	1.9734	1.29199	1.98526	1.33126
C0VXV7	714	1.97711	1.25899	1.97559	1.32189
C0VXV8	591	1.98348	1.30325	1.98592	1.33328
C0VXV8	762	1.99485	1.32589	1.99231	1.34381
C0VXW0	1050	1.98172	1.31408	1.98913	1.34551
C0Z1Y1	618	1.91836	1.2131	1.95909	1.30364
C0Z1Y2	537	1.97598	1.26408	1.97021	1.31014
C0Z1Y4	669	1.98956	1.29324	1.99106	1.33846
C0Z1Y5	1158	1.97419	1.31048	1.98518	1.34791
C0Z1Y6	816	1.97618	1.31331	1.98678	1.34337
C0Z1Y7	705	1.96451	1.30248	1.97354	1.32529
C0Z1Y8	765	1.97282	1.31088	1.99323	1.35197
C0Z1Y9	723	1.99339	1.33233	1.98909	1.34049
C0Z3L5	4197	1.9893	1.33498	1.9992	1.36356
C0Z3L5	4614	1.98742	1.33443	1.99871	1.36184
C0Z3L5	5391	1.98742	1.33691	1.99902	1.3647
C0Z3L5	5451	1.98775	1.33697	1.99913	1.36506
C0Z3L6	375	1.98097	1.27152	1.9803	1.30138
C0Z3L9	180	1.97691	1.27591	1.97969	1.24221
C10E2.2	1506	1.96446	1.3134	1.98803	1.35638
C10F3.4	1377	1.98407	1.32512	1.9948	1.3623
C10F3.4	1449	1.98569	1.32797	1.99417	1.36198
C10G8.4	297	1.9709	1.24086	1.99363	1.29237
C11G6.3	1158	1.9303	1.24204	1.91499	1.26631
C12C8.2	1356	1.96021	1.29536	1.99535	1.36517
C12C8.2	519	1.95808	1.29335	1.99341	1.33873
C12D8.1	1647	1.98941	1.32777	1.97759	1.34484
C12D8.1	1647	1.98941	1.32777	1.97847	1.34503
C12D8.1	1647	1.98941	1.32777	1.97966	1.34653
C12D8.1	1770	1.98917	1.32986	1.97932	1.34739
C12D8.1	1836	1.99227	1.33601	1.98819	1.35431
C13B9.3	1548	1.98979	1.31366	1.9924	1.36265
C14B1.3	1155	1.96896	1.29742	1.99394	1.35215
C14B1.8	696	1.93525	1.24646	1.954	1.30098
C14B9.8	3681	1.97556	1.33108	1.99507	1.37275
C15C6.4	597	1.98248	1.26799	1.98509	1.32248
C16A3.1	2061	1.98175	1.32245	1.99038	1.36403
C16A3.1	2064	1.98182	1.3224	1.99025	1.3646
C16A3.1	2073	1.9817	1.32205	1.98959	1.36433
C16A3.10	1074	1.99455	1.3187	1.99348	1.35664
C16A3.10	1269	1.993	1.32666	1.99162	1.35947
C16A3.10	1269	1.993	1.32666	1.99238	1.35867
C16A3.10	681	1.99537	1.32135	1.99829	1.34811
C16A3.10	681	1.99537	1.32135	1.99835	1.34736
C16A3.10	681	1.99537	1.32135	1.99843	1.34545
C16C8.14	702	1.95459	1.27612	1.96387	1.31578
C17B7.10	1686	1.97089	1.32902	1.98707	1.36091
C17B7.8	1674	1.95215	1.30916	1.9755	1.34524
C17C3.6	441	1.95688	1.25541	1.97594	1.31511
C18B12.2	1365	1.98135	1.33326	1.99231	1.36008
C18D4.8	2028	1.9539	1.30378	1.97637	1.35009
C18E3.2	1350	1.98595	1.32052	1.98384	1.35345
C18E3.2	1350	1.98595	1.32052	1.98484	1.35341
C18E3.2	1350	1.98595	1.32052	1.98522	1.35377
C18E9.4	312	1.99105	1.26652	1.99407	1.29493
C18E9.8	1761	1.9806	1.2934	1.99243	1.36143
C18G1.8	1098	1.94314	1.29669	1.98456	1.34825
C18H2.4	3099	1.94961	1.31228	1.98019	1.36022
C18H2.4	3099	1.94961	1.31228	1.98068	1.35943
C19L1	1602	1.97723	1.314	1.99403	1.36253
C19L2	1383	1.94192	1.27668	1.96744	1.33266
C19L2	303	1.94446	1.18841	1.96779	1.27264
C1P626	135	1.94817	1.1326	1.97109	1.16476
C1P630	276	1.97915	1.2538	1.99645	1.29548
C1P631	240	1.94853	1.2457	1.96395	1.25838
C1P632	195	1.948	1.17592	1.99156	1.25134
C1P643	918	1.98783	1.31193	1.98376	1.34562
C1P643	969	1.98602	1.31314	1.98282	1.34561
C1P645	552	1.95132	1.29103	1.95201	1.30639
C1P646	219	1.92791	1.19138	1.97083	1.25954
C1P647	546	1.92328	1.28357	1.97006	1.32306
C1P649	387	1.99825	1.29783	1.9959	1.32561
C1P650	300	1.96919	1.2712	1.97029	1.27945
C1P652	84	1.95375	1.14544	1.94585	1.06578
C1P653	177	1.97358	1.24944	1.97688	1.25029
C1P654	189	1.98371	1.19167	1.99095	1.24124
C1P655	4782	1.97376	1.33164	1.98981	1.36828
C1P655	5040	1.97168	1.32986	1.98956	1.36731
C1P661	99	1.93287	0.948215	1.94393	1.06848
C1P662	456	1.97978	1.29731	1.98794	1.32247
C1P663	174	1.90793	1.12686	1.93242	1.17213
C1P664	210	1.91757	1.22019	1.96186	1.25458
C1P665	312	1.95909	1.2831	1.96727	1.28812
C24A8.1	1794	1.98487	1.33957	1.99343	1.36301
C24H10.1	732	1.99242	1.33565	1.99724	1.35041
C24H12.1	1734	1.94164	1.30276	1.98232	1.35326
C24H12.10	411	1.91048	1.23837	1.96157	1.3042
C24H12.11	1032	1.9263	1.28371	1.97207	1.3388
C24H12.4	1704	1.98077	1.30924	1.97662	1.34685
C24H12.4	1905	1.98258	1.3125	1.97857	1.34931
C24H12.7	402	1.8921	1.25065	1.95851	1.29852
C24H12.8	624	1.92435	1.26904	1.96365	1.32103
C25E10.10	510	1.97879	1.27387	1.98985	1.3028
C25E10.12	846	1.96216	1.29336	1.99022	1.34875
C25E10.7	438	1.9912	1.25789	1.99654	1.3099
C25E10.8	414	1.98646	1.25016	1.9926	1.30249
C25E10.8	414	1.98646	1.25016	1.99355	1.30081
C25H3.9	498	1.99959	1.32136	1.99702	1.33747
C25H3.9	543	1.9986	1.33167	1.99693	1.34169
C25HL	903	1.97632	1.31267	1.98251	1.33659
C26D10.7	1791	1.96379	1.3074	1.99238	1.36552
C26F1.6	1083	1.97626	1.31902	1.98419	1.35354
C27A7.1	2301	1.95025	1.31234	1.99243	1.36763
C27A7.1	2475	1.95199	1.31267	1.99237	1.36777
C27A7.1	2490	1.9529	1.31404	1.9925	1.36946
C27C12.3	1203	1.98013	1.30349	1.99059	1.35255
C27D8.3	2751	1.98321	1.33903	1.99176	1.36903
C27D8.3	2751	1.98321	1.33903	1.99212	1.36987
C27D8.3	2949	1.98198	1.33956	1.9912	1.36825
C27F2.7	1227	1.97504	1.31319	1.99548	1.36018
C28H8.1	441	1.96443	1.24943	1.97341	1.31026
C29E4.10	1671	1.9278	1.28775	1.983	1.35372
C29F5.3	807	1.96684	1.30537	1.99373	1.355
C29F7.6	2199	1.96482	1.31255	1.97659	1.3536
C2BR91	603	1.98709	1.32272	1.99523	1.34351
C2BR92	990	1.98986	1.33799	1.99249	1.35251
C2BR92	990	1.98986	1.33799	1.99337	1.3504
C2BR94	1794	1.95733	1.2873	1.97296	1.34496
C2BR94	1800	1.9573	1.28716	1.97332	1.34298
C2BR94	1800	1.9573	1.28716	1.97433	1.3455
C2BR94	1800	1.9573	1.28716	1.97447	1.34544
C2BR95	141	1.92936	1.08277	1.96424	1.16133
C2BR96	213	1.9889	1.2111	1.98217	1.26436
C2BR98	315	1.94164	1.27105	1.94691	1.27305
C2D1	2379	1.99276	1.3349	1.98267	1.35507
C30C11.4	2331	1.99357	1.31901	1.9883	1.36242
C30C11.4	2331	1.99357	1.31901	1.989	1.3636
C31C9.2	969	1.98693	1.30494	1.98761	1.35365
C31C9.2	969	1.98693	1.30494	1.9884	1.35477
C31E10.7	405	1.98745	1.29188	1.9734	1.31185
C31E10.7	405	1.98745	1.29188	1.97732	1.31756
C31H2.4	1095	1.96195	1.31479	1.98402	1.34976
C32A3.2	1152	1.96249	1.28839	1.97829	1.34266
C32B5.15	891	1.94091	1.28641	1.97581	1.34164
C32D5.3	2580	1.98027	1.32672	1.99509	1.3695
C32E8.11	6177	1.984	1.33262	1.99485	1.37239
C33A12.1	453	1.99408	1.31636	1.97972	1.32026
C33D12.2	1503	1.98807	1.34129	1.99106	1.36301
C33E10.1	225	1.93568	1.22691	1.96096	1.24975
C33E10.8	912	1.96495	1.30797	1.97573	1.34072
C33F10.8	1392	1.96942	1.29983	1.97545	1.34367
C33G3.4	2703	1.9748	1.33419	1.98941	1.36424
C33H5.18	1368	1.95964	1.29725	1.98615	1.35433
C33H5.18	1398	1.95961	1.29683	1.98671	1.35158
C34B2.10	318	1.99018	1.26511	1.99406	1.30214
C34B7.1	1323	1.96306	1.31719	1.99548	1.34756
C35D6.4	612	1.96277	1.26973	1.98891	1.33555
C36A1	1482	1.97181	1.29614	1.99523	1.36012
C36A4.4	1455	1.99143	1.29511	1.99498	1.36176
C36A4.4	1455	1.99143	1.29511	1.99559	1.3628
C36E6.1	135	1.95614	1.14051	1.95673	1.14642
C36E6.1	1926	1.98822	1.32733	1.98027	1.34734
C37C3.2	1209	1.98305	1.29216	1.96809	1.33167
C37C3.2	1209	1.98305	1.29216	1.96864	1.33109
C37C3.2	1209	1.98305	1.29216	1.96866	1.33199
C37C3.2	1209	1.98305	1.29216	1.96872	1.33122
C37C3.2	1209	1.98305	1.29216	1.97002	1.33312
C37C3.2	1209	1.98305	1.29216	1.9706	1.33064
C37C3.2	1242	1.98768	1.30344	1.97831	1.33901
C37C3.2	1242	1.98768	1.30344	1.97833	1.3403
C37C3.2	1311	1.98167	1.29595	1.9682	1.33611
C37C3.2	1311	1.98167	1.29595	1.96972	1.33493
C38C10.2	1482	1.99206	1.31941	1.99404	1.36254
C38C10.2	1482	1.99206	1.31941	1.99441	1.36384
C38D9.8	1035	1.98187	1.31561	1.98878	1.34868
C38H2.2	1170	1.99736	1.33746	1.99725	1.35832
C39D10.7	3558	1.978	1.3276	1.99213	1.36303
C39D10.7	3558	1.978	1.3276	1.99272	1.36424
C39E9.11	1218	1.95452	1.26665	1.97178	1.3287
C3JXD8	3717	1.9756	1.32836	1.98319	1.36154
C3JXD9	210	1.94566	1.18809	1.97363	1.25271
C3JXD9	210	1.94566	1.18809	1.97733	1.26198
C3JXE0	720	1.91114	1.27967	1.96356	1.32976
C3JXE1	231	1.94147	1.22262	1.97516	1.27332
C3JXE2	1623	1.98078	1.27123	1.9829	1.34005
C3JXE2	1899	1.98339	1.28952	1.98274	1.34577
C3JXE5	573	1.976	1.31986	1.99097	1.33281
C3JXE6	1173	1.94027	1.30447	1.97563	1.34675
C3JXE7	369	1.96103	1.29888	1.9802	1.29756
C3JXF1	204	1.97396	1.19403	1.98579	1.23457
C41D11.9	588	1.98162	1.30021	1.99115	1.33909
C41H7.2	513	1.97005	1.22643	1.9874	1.2976
C43D7.8	315	1.9596	1.25146	1.98187	1.29821
C46C11.1	2727	1.9898	1.3461	1.99439	1.3708
C46C11.1	2832	1.98908	1.34629	1.99403	1.37042
C46C11.2	1392	1.96543	1.33565	1.99031	1.36125
C46C11.2	1446	1.96942	1.33788	1.99053	1.35938
C46F11.2	1380	1.99313	1.30441	1.98406	1.35648
C46F11.2	1380	1.99313	1.30441	1.98549	1.35778
C46F11.2	1422	1.99391	1.30514	1.98522	1.35914
C47A10.5	1005	1.98648	1.31898	1.99005	1.35236
C47A10.5	684	1.98741	1.31701	1.99205	1.34213
C47B2.2	696	1.98652	1.31549	1.99382	1.35124
C47B2.2	924	1.97403	1.31584	1.98907	1.34964
C47D12.2	2070	1.97657	1.3178	1.98939	1.36422
C47D12.4	873	1.93163	1.30304	1.97582	1.33801
C47D12.8	2808	1.98578	1.32348	1.98993	1.36382
C47E8.4	1056	1.96141	1.30729	1.97229	1.32942
C47E8.4	1056	1.96141	1.30729	1.9725	1.33071
C47F8.1	846	1.96078	1.3182	1.9677	1.32763
C49A9.4	1323	1.95778	1.32482	1.98734	1.35867
C49D10.10	1968	1.97558	1.32188	1.98528	1.35675
C4ALD3	1008	1.9442	1.26562	1.96563	1.32484
C4ALD4	408	1.99391	1.26957	1.99475	1.31725
C4ALD4	408	1.99391	1.26957	1.99608	1.32115
C4ALD4	549	1.98472	1.2792	1.98853	1.33319
C4ALD6	270	1.91488	1.15693	1.96254	1.25737
C4ALD7	225	1.94964	1.22099	1.9733	1.26123
C4RVF5	579	1.97696	1.30345	1.99309	1.33461
C4RVF6	711	1.99395	1.31449	1.99725	1.34588
C50F4.14	1092	1.97348	1.32022	1.98814	1.35308
C50F4.16	1353	1.96577	1.31385	1.99182	1.3587
C50F4.2	2271	1.97386	1.31506	1.98622	1.3629
C50F4.6	279	1.94268	1.16354	1.92703	1.22568
C50F7.10	1440	1.95736	1.30234	1.9875	1.35539
C52D10.12	2436	1.98305	1.34114	1.99439	1.37007
C52D10.12	2436	1.98305	1.34114	1.99447	1.37044
C52E4.7	855	1.96697	1.28217	1.99216	1.34959
C53A3.1	1011	1.94006	1.29148	1.98432	1.35024
C53B4.3	1248	1.93175	1.28467	1.98558	1.35301
C53B4.3	1248	1.93175	1.28467	1.98707	1.35698
C53B7.2	510	1.98803	1.29108	1.99712	1.32662
C53B7.7	1314	1.94502	1.30497	1.98414	1.35208
C53D5.5	1929	1.99637	1.34963	1.99635	1.36736
C53D5.5	1929	1.99637	1.34963	1.99708	1.36969
C53H9.2	1158	1.99221	1.32419	1.99249	1.35991
C53H9.2	1158	1.99221	1.32419	1.99334	1.36091
C53H9.2	1158	1.99221	1.32419	1.99363	1.35915
C53H9.2	1158	1.99221	1.32419	1.99365	1.36113
C53H9.2	1665	1.98999	1.32282	1.98778	1.3578
C53H9.2	744	1.99411	1.31065	1.99279	1.34935
C53H9.2	744	1.99411	1.31065	1.99329	1.34976
C53H9.2	744	1.99411	1.31065	1.99361	1.34795
C53H9.2	744	1.99411	1.31065	1.99468	1.35151
C54G6.2	2103	1.99574	1.34031	1.99243	1.36711
C56A3.3	1416	1.96437	1.32403	1.98676	1.35895
C56A3.3	1470	1.96566	1.32637	1.98741	1.36051
C56G7.2	1104	1.9636	1.30982	1.98402	1.35206
C5VUJ2	384	1.99333	1.29529	1.99621	1.3269
C5VUJ2	384	1.99333	1.29529	1.99666	1.32408
C5VUJ2	384	1.99333	1.29529	1.99667	1.32143
C5VUJ2	930	1.99273	1.31406	1.99496	1.35795
C5VUJ3	309	1.99762	1.29446	1.98259	1.29795
C5VUJ4	402	1.99554	1.31877	1.9938	1.3148
C5VUJ5	915	1.95152	1.28913	1.97439	1.33415
C5VUJ6	291	1.94958	1.18737	1.98154	1.26999
C5VUJ7	465	1.93655	1.26394	1.95388	1.30399
C5VUJ8	336	1.94786	1.27477	1.94784	1.27186
C5VUJ9	351	1.95338	1.26475	1.97618	1.30072
C5VUK0	279	1.9646	1.25808	1.98923	1.29683
C5VUK1	543	1.93397	1.24881	1.95839	1.29793
C5VUK1	558	1.91818	1.23966	1.95045	1.29121
C5VUK3	183	1.957	1.17551	1.9533	1.21071
C6KRG3	279	1.99632	1.2698	1.99417	1.29017
C6KRG5	2424	1.97837	1.33366	1.98948	1.36545
C6KRG5	2523	1.97938	1.33577	1.98842	1.36508
C6KRG6	810	1.95312	1.3115	1.98544	1.34921
C6KRG7	1110	1.97483	1.33054	1.99102	1.35354
C6KRG9	636	1.99414	1.32792	1.99583	1.34182
C6KRH1	1050	1.94994	1.29104	1.97586	1.33891
C6KRH1	1116	1.94764	1.29359	1.97635	1.34089
C6KRH1	1122	1.94811	1.29378	1.97698	1.34061
C6KRH4	2076	1.97315	1.32841	1.99139	1.36466
C6KRH4	2076	1.97315	1.32841	1.9917	1.36531
C6KRH4	3708	1.98157	1.34218	1.99149	1.37006
C6KRH9	288	1.96508	1.24599	1.9825	1.28483
C6KRI9	6903	1.95235	1.28594	1.96006	1.33376
C6KRI9	6945	1.95344	1.28785	1.96159	1.33608
C6KRJ1	1167	1.87432	1.22561	1.9245	1.29602
C6KRJ5	276	1.96339	1.22586	1.96939	1.27556
C6KRJ5	276	1.96339	1.22586	1.97012	1.28065
C6KRJ5	783	1.92024	1.2336	1.96736	1.3174
C6KRJ5	882	1.92513	1.2415	1.96861	1.31879
C6KRJ6	1341	1.96501	1.31198	1.97017	1.34137
C6KRJ6	1344	1.96499	1.31214	1.96996	1.33949
C6KRJ8	2409	1.98854	1.33194	1.99696	1.37161
C6KRJ8	2568	1.98883	1.33311	1.99619	1.3706
C6KRJ8	3165	1.98658	1.33213	1.99654	1.37329
C6KRJ8	3279	1.98645	1.3319	1.99659	1.37361
C6KRK5	1632	1.94159	1.30639	1.97608	1.35394
C6KRK5	1680	1.94025	1.30354	1.97597	1.35417
C6KRK5	1689	1.93947	1.30606	1.97647	1.35386
C6KRK7	165	1.93885	1.13895	1.94999	1.17733
C6KRL2	273	1.94799	1.2257	1.96619	1.27918
C6KRL3	243	1.95959	1.21125	1.96765	1.23965
C6KRL8	2067	1.95959	1.30839	1.99081	1.36114
C6KRL8	495	1.94876	1.28385	1.98214	1.32052
C6KRM2	3027	1.96888	1.32597	1.9813	1.35967
C6KRM2	3150	1.96854	1.32806	1.9832	1.36075
C6KRM2	3159	1.9687	1.32819	1.9824	1.36072
C6KRM6	1932	1.95188	1.24318	1.96054	1.28133
C6KRM6	1974	1.9484	1.23782	1.95956	1.27503
C6KRM8	699	1.94964	1.26673	1.9774	1.33183
C6KRM9	489	1.90297	1.24954	1.95034	1.29031
C6KRN2	675	1.98712	1.28378	1.98841	1.32234
C6KRN2	681	1.98775	1.28479	1.98962	1.32084
C6KRN2	687	1.98833	1.28445	1.99043	1.31824
C6KRN2	738	1.98857	1.29308	1.98921	1.3296
C6KRN3	699	1.98962	1.28749	1.99143	1.34607
C6KRN3	723	1.99295	1.28502	1.99269	1.34901
C6KRN5	180	1.88525	1.05899	1.90234	1.16584
C6KRN7	219	1.72935	1.04786	1.84012	1.16497
C6KRN8	114	1.96178	1.08821	1.97909	1.14673
C6KRN9	387	1.97833	1.25504	1.987	1.31348
C6KRP4	375	1.90206	1.2067	1.95066	1.26989
C6KRP5	1086	1.97376	1.31258	1.98766	1.35408
C6KRP5	1269	1.97883	1.32425	1.99071	1.35912
C6KRP5	1416	1.97357	1.32002	1.98888	1.35921
C6KRQ1	387	1.99075	1.29057	1.98892	1.31443
C6KRQ2	177	1.93727	1.17822	1.96259	1.21556
C6KRQ3	345	1.99911	1.32023	1.99341	1.30069
C6KRQ3	480	1.98972	1.32594	1.99061	1.32797
C6S3L3	228	1.96616	1.2438	1.98687	1.28237
C6S3L4	213	1.97813	1.22016	1.97556	1.2506
C6S3L4	402	1.98079	1.26987	1.98258	1.29539
C6S3L6	240	1.97579	1.28501	1.9872	1.2747
C6S3L7	1527	1.94279	1.28593	1.97065	1.33481
C6S3L7	1638	1.94284	1.28427	1.97033	1.33653
C6S3M1	159	1.86714	1.16707	1.95279	1.18915
C6S3M2	150	1.95857	1.11252	1.97269	1.1819
C6S3M3	747	1.94924	1.29867	1.97845	1.34189
C6S3M3	975	1.95204	1.30887	1.97304	1.347
C6S3M4	240	1.97206	1.23981	1.96723	1.25183
C7FZT0	534	1.89821	1.22725	1.9407	1.27316
C7FZT1	480	1.98296	1.20623	1.98469	1.31476
C7FZT2	597	1.91066	1.26016	1.96537	1.32168
C7FZT3	573	1.91807	1.27142	1.9753	1.32743
C7FZT4	129	1.90822	1.14575	1.94369	1.14516
C7FZT5	222	1.99594	1.16511	1.98117	1.25741
C7FZT9	297	1.95768	1.25337	1.98393	1.30019
C7FZU4	3747	1.98216	1.31999	1.99577	1.37186
C7FZU4	4584	1.98435	1.32163	1.99719	1.37201
C7FZU4	4755	1.98551	1.32246	1.9971	1.3713
C7FZU5	516	1.99588	1.30068	1.99749	1.32938
C7FZU5	516	1.99588	1.30068	1.99767	1.32489
C7FZU5	639	1.99531	1.30338	1.99624	1.33793
C7FZU7	558	1.98058	1.3056	1.97743	1.32544
C7FZU9	1044	1.97272	1.31651	1.99382	1.35747
C7FZU9	975	1.97568	1.31683	1.99343	1.35242
C7FZV0	1776	1.97004	1.33201	1.98159	1.35339
C7GIK1	348	1.98541	1.25173	1.98381	1.29463
C7GIK1	888	1.98299	1.31689	1.97471	1.32611
C7GIK2	2358	1.99389	1.32866	1.99388	1.36404
C7GIK3	483	1.99591	1.31883	1.99694	1.33281
C7GIK4	645	1.90449	1.24123	1.93773	1.28783
C7GIK4	669	1.91244	1.24548	1.9414	1.28944
C7GIK6	177	1.98559	1.14322	1.97744	1.20451
C7GIK7	261	1.93763	1.19707	1.97403	1.2761
C7GIK8	309	1.98886	1.27757	1.99129	1.31294
C7GIK9	915	1.95563	1.30138	1.97867	1.34345
C7GIL0	783	1.95441	1.30396	1.97993	1.33539
C7GIL1	726	1.97181	1.29208	1.97854	1.33194
C7IVQ8	1011	1.9439	1.26369	1.95825	1.31106
C7IVQ9	345	1.97511	1.21309	1.98455	1.27372
C7IVR0	531	1.92908	1.25573	1.93005	1.27253
C7IVR2	420	1.91517	1.22744	1.96568	1.27023
C7IVR3	336	1.94322	1.23678	1.9563	1.27302
C7IVR7	264	1.96893	1.26988	1.9716	1.27493
C7IVR7	732	1.98741	1.31623	1.98872	1.34032
C7IVR8	180	1.94351	1.15039	1.98295	1.22827
C7IVS0	480	1.95954	1.27071	1.96121	1.31525
C7IVS1	348	1.98361	1.26015	1.99297	1.31504
C7IVS2	135	1.95551	1.10583	1.98241	1.1869
C7IVS3	240	1.98617	1.22404	1.96466	1.26662
C8JQN9	198	1.94007	1.23988	1.96786	1.22303
C8JQP0	618	1.95636	1.29156	1.98682	1.33613
C8JQP0	618	1.95636	1.29156	1.98723	1.3337
C8JQP0	618	1.95636	1.29156	1.98793	1.33791
C8JQP0	618	1.95636	1.29156	1.98801	1.33607
C8JQP0	618	1.95636	1.29156	1.98801	1.33748
C8JQP0	885	1.95369	1.30127	1.98316	1.34511
C8JQP0	945	1.94542	1.29143	1.97896	1.34132
C8JQP1	381	1.973	1.2851	1.99638	1.31705
C8JQP2	504	1.96996	1.28941	1.99036	1.33436
C8JQP4	1056	1.93479	1.30352	1.98375	1.34846
C8JQP4	573	1.94835	1.28517	1.98788	1.33838
C8JQP5	630	1.99178	1.29315	1.99314	1.34316
C8JQP6	249	1.94753	1.23371	1.98067	1.27907
C8JQP7	498	1.94596	1.30594	1.96901	1.3089
C8JQQ0	231	1.9516	1.21486	1.97252	1.25539
C8JQQ2	681	1.96958	1.31041	1.98093	1.32867
C8JQQ3	429	1.97211	1.29962	1.98004	1.31953
C8JQQ6	519	1.97605	1.28295	1.98556	1.32345
C8JQQ7	1050	1.96921	1.29872	1.98469	1.34653
C8JQQ7	879	1.97101	1.30393	1.98363	1.3437
C8JQR1	2922	1.99204	1.31604	1.99065	1.36832
C8JQS0	483	1.92086	1.26447	1.96024	1.30674
C8JQS3	1140	1.95258	1.26694	1.98055	1.34394
C8JQS4	261	1.99109	1.22456	1.9815	1.2783
C8JQS5	327	1.93458	1.2565	1.96701	1.28761
C8JQS6	558	1.98336	1.29082	1.98219	1.31168
C8JQS6	708	1.98516	1.30006	1.981	1.31625
C8JQS7	201	1.98747	1.22905	1.97937	1.23382
C8JQS8	393	1.92262	1.24317	1.9431	1.27691
C8TDI6	471	1.99141	1.33132	1.98641	1.32148
C8TDI6	753	1.98978	1.3296	1.98648	1.34045
C8TDI9	1281	1.97851	1.3172	1.99024	1.35679
C8TDI9	1347	1.97068	1.30847	1.98841	1.35694
C9IY18	69	1.88109	0.845422	1.93896	0.985878
C9IY21	675	1.98014	1.30891	1.99132	1.33491
C9IY21	939	1.98626	1.32985	1.99602	1.3473
C9IY25	135	1.91223	1.13378	1.9779	1.17782
C9IY26	891	1.85894	1.23374	1.94528	1.3172
C9IY27	192	1.98168	1.22949	1.99272	1.25838
C9IY28	201	1.96117	1.13822	1.97238	1.22567
C9IY30	789	1.90472	1.26952	1.95963	1.32633
C9IY32	186	1.98397	1.22359	1.99444	1.25206
C9IY33	294	1.97266	1.28764	1.97124	1.29474
C9IY35	267	1.93126	1.25521	1.97366	1.2996
C9IY36	459	1.93506	1.27186	1.98205	1.32401
C9IY37	192	1.96216	1.17888	1.98017	1.24224
C9IY37	312	1.97685	1.28606	1.99116	1.31211
C9IY38	231	1.98775	1.19506	1.98564	1.25932
C9IY39	1224	1.96075	1.30385	1.98383	1.34846
C9IY39	618	1.95409	1.29902	1.98243	1.32528
CAN5	1947	1.9672	1.31433	1.98535	1.35733
CAN5	819	1.99385	1.31873	1.9957	1.34572
CB5D2	981	1.98125	1.33575	1.9951	1.36
CC130	1110	1.96598	1.30142	1.98137	1.34785
CCD55	1179	1.91647	1.261	1.93518	1.30523
CCD72	195	1.8591	1.05205	1.84555	1.11025
CCD72	195	1.8591	1.05205	1.8487	1.11243
CCHL	843	1.98891	1.28411	1.99148	1.35139
CCHL	843	1.98891	1.28411	1.99175	1.3474
CCNA1	1458	1.97714	1.31364	1.98698	1.34517
CCNC	909	1.9681	1.29516	1.9882	1.34719
CDC37	1113	1.96154	1.25414	1.95616	1.31237
CDC37	1113	1.96154	1.25414	1.95651	1.3101
CDC37	1212	1.9615	1.25952	1.95302	1.3115
CDK12	2193	1.97829	1.31423	1.99026	1.36318
CDK12	2196	1.97832	1.31422	1.99037	1.36412
CDK12	2205	1.97825	1.31412	1.99106	1.3641
CDKAL	1278	1.99372	1.33371	1.99649	1.36571
CEX1	615	1.97039	1.26828	1.98468	1.32674
CEX2	480	1.9769	1.30276	1.98393	1.31441
CEX2	570	1.9768	1.30193	1.98605	1.31969
CGP1	1842	1.9926	1.32576	1.98697	1.36018
CGP1	1842	1.9926	1.32576	1.98802	1.36097
CHITL	3204	1.96994	1.32005	1.99285	1.36986
CHSS2	1821	1.97789	1.2959	1.99112	1.35656
CHSS2	2415	1.98416	1.31711	1.99565	1.36735
CHSS2	2415	1.98416	1.31711	1.99579	1.36834
CHSS2	2415	1.98416	1.31711	1.9958	1.36712
CIA30	1023	1.96569	1.29338	1.99001	1.34395
CIAO1	1014	1.99447	1.31206	1.9921	1.35338
CK5P1	1644	1.98264	1.32705	1.9952	1.36694
CK5P3	1470	1.98513	1.3156	1.97557	1.3432
CL158	636	1.9841	1.26679	1.99216	1.33949
CL159	624	1.97685	1.2471	1.99221	1.33875
CL160	1920	1.96187	1.31145	1.99339	1.36581
CL162	942	1.94254	1.28532	1.98814	1.34663
CL180	2631	1.93039	1.27277	1.95558	1.32798
CLAP1	4137	1.97606	1.32628	1.99368	1.37047
CLAP3	2952	1.97322	1.32631	1.99203	1.36863
CLC91	678	1.99115	1.28661	1.99581	1.35154
CLP1	1287	1.99269	1.30588	1.99184	1.35985
CLP1	258	1.98665	1.23143	1.98571	1.27624
CMC2	1608	1.96758	1.32625	1.99081	1.36432
CMC3	1596	1.98179	1.34485	1.99277	1.36599
CO145	885	1.94982	1.15896	1.96219	1.2969
CO155	900	1.96372	1.15427	1.95759	1.30447
COL75	858	1.98782	1.27702	1.98969	1.33083
COL79	852	1.9627	1.24867	1.95938	1.31465
COL80	954	1.95081	1.1749	1.94636	1.30564
COL90	918	1.98609	1.21316	1.97013	1.33071
COL99	1884	1.94833	1.2915	1.94535	1.30841
COL99	1911	1.94839	1.29093	1.94403	1.30838
COX2	693	1.79318	1.206	1.97279	1.3339
COX3	765	1.81517	1.21189	1.95159	1.31553
COX5A	525	1.98447	1.29808	1.98755	1.33479
COX5A	525	1.98447	1.29808	1.98836	1.33662
COX6A	387	1.98465	1.27444	1.98872	1.30369
COX6A	387	1.98465	1.27444	1.98884	1.30679
COX6A	387	1.98465	1.27444	1.98934	1.30721
COX6A	387	1.98465	1.27444	1.99103	1.31183
COX6A	387	1.98465	1.27444	1.99135	1.30692
COX6A	387	1.98465	1.27444	1.99206	1.31103
CP080	612	1.944	1.2599	1.98402	1.33638
CPLX1	432	1.94237	1.26144	1.91965	1.25501
CPR3	1113	1.98859	1.34045	1.99029	1.35682
CPR6	1110	1.99655	1.32214	1.99105	1.35398
CPR6	1137	1.99624	1.32376	1.99177	1.35584
CPR6	1140	1.996	1.32366	1.99099	1.3568
CPSF1	4365	1.9855	1.33102	1.99486	1.3726
CPSF1	4365	1.9855	1.33102	1.99505	1.37252
CPSF2	2532	1.96313	1.31993	1.98878	1.36414
CRI3	711	1.99388	1.30351	1.99712	1.35058
CRI3	711	1.99388	1.30351	1.9974	1.35102
CRLS1	669	1.98285	1.32414	1.99306	1.34824
CRLS1	669	1.98285	1.32414	1.99426	1.35019
CRLS1	669	1.98285	1.32414	1.99452	1.35043
CRLS1	741	1.98415	1.32959	1.99459	1.35662
CRN4	897	1.99628	1.32081	1.98935	1.34535
CRN6	1122	1.9624	1.30861	1.98316	1.34848
CRN6	1137	1.96114	1.31153	1.98233	1.34684
CSC1	750	1.95966	1.28857	1.96695	1.32367
CSC1	750	1.95966	1.28857	1.96995	1.32214
CST1	1488	1.96295	1.30948	1.98625	1.35544
CST1	1494	1.96353	1.30914	1.98594	1.35438
CTL1L	2193	1.98637	1.32199	1.98827	1.36289
CTL1L	2316	1.98952	1.3286	1.99087	1.36719
CTL1L	2316	1.98952	1.3286	1.99115	1.36808
CTL1L	2322	1.98951	1.32859	1.99045	1.3668
CTL1L	2322	1.98951	1.32859	1.99078	1.36642
CTU2	1050	1.96059	1.31725	1.98157	1.34677
CUT2	648	1.93628	1.08601	1.91693	1.25348
CUTC	753	1.98627	1.29533	1.99196	1.35285
CWC15	693	1.96632	1.25761	1.95377	1.30837
CY561	801	1.96505	1.27436	1.98362	1.34248
D0FK02	747	1.98432	1.30598	1.99648	1.35808
D0FK02	747	1.98432	1.30598	1.99738	1.35665
D0FY27	141	1.9406	1.19793	1.98561	1.20183
D0FY28	13170	1.97694	1.24597	1.98187	1.34281
D0FY29	699	1.99299	1.32542	1.99818	1.34835
D0FY30	105	1.9832	1.05818	1.98458	1.11845
D0FY32	1761	1.98747	1.34542	1.98874	1.36083
D0FY32	2166	1.98865	1.34585	1.98898	1.36369
D0FY32	2166	1.98865	1.34585	1.98922	1.36447
D0G903	1158	1.97484	1.30556	1.99612	1.36066
D0G903	1158	1.97484	1.30556	1.99634	1.3604
D0G903	453	1.95439	1.25712	1.97473	1.31225
D0G909	1020	1.95729	1.30423	1.99086	1.34749
D0G910	285	1.94755	1.27326	1.97859	1.28784
D0G911	693	1.97459	1.30238	1.995	1.34596
D0G912	1023	1.92454	1.24563	1.94716	1.31007
D0G914	7119	1.97178	1.32263	1.97898	1.35941
D0G914	7260	1.9725	1.32359	1.98005	1.36078
D0G915	1146	1.98364	1.33401	1.99416	1.35547
D0G916	417	1.9708	1.27853	1.98539	1.30433
D0G917	132	1.8924	1.07845	1.94603	1.16701
D0IMZ0	258	1.93154	1.1549	1.97189	1.25603
D0IMZ1	762	1.99043	1.32902	1.99423	1.34511
D0IMZ2	627	1.95307	1.29703	1.97899	1.33177
D0IMZ3	813	1.97778	1.31832	1.98704	1.34229
D0IN07	582	1.92516	1.27092	1.95133	1.30262
D0VWL7	11079	1.98857	1.34294	1.99418	1.37662
D0VWL7	2607	1.99096	1.34891	1.99765	1.37338
D0VWL7	7269	1.9863	1.33676	1.99094	1.37289
D0VWL7	8556	1.98688	1.33754	1.99236	1.37397
D0VWL9	132	1.87171	1.15623	1.93356	1.11345
D0VWM0	1353	1.97785	1.31266	1.97918	1.34629
D0VWM0	2334	1.96529	1.31098	1.97009	1.34
D0VWM0	2334	1.96529	1.31098	1.97064	1.34056
D0VWM0	2622	1.96903	1.31716	1.97371	1.34337
D0VWM0	321	1.98946	1.32533	1.98328	1.3
D0VWM0	3405	1.97303	1.324	1.97596	1.3525
D0VWM3	588	1.92413	1.22178	1.9688	1.31943
D0VWM9	1005	1.96357	1.30974	1.98292	1.34713
D0VWM9	1062	1.96658	1.31335	1.98654	1.35149
D0VWN1	858	1.98555	1.34358	1.9949	1.35292
D0VWN1	933	1.98404	1.33508	1.99397	1.35462
D0VWN4	372	1.95111	1.24937	1.98323	1.30689
D0VWN5	1062	1.99848	1.30725	1.99386	1.36067
D0VWN5	1065	1.99849	1.30656	1.99316	1.35746
D0VWN7	315	1.96775	1.19068	1.99036	1.275
D0VWN9	204	1.91312	1.16614	1.97184	1.24946
D0VWN9	204	1.91312	1.16614	1.97392	1.24023
D0VWP0	522	1.93893	1.27542	1.97584	1.31891
D0VWP0	921	1.96351	1.302	1.98627	1.34569
D0VWP3	252	1.94518	1.17369	1.96676	1.25207
D0VWP4	384	1.92541	1.22869	1.9678	1.28692
D0VWP5	456	1.97664	1.29959	1.98591	1.32652
D0VWP6	264	1.90944	1.18617	1.96475	1.28503
D0Z5M9	1899	1.98215	1.30862	1.98375	1.34737
D0Z5N0	264	1.93769	1.25338	1.97907	1.27163
D0Z5N3	303	1.989	1.26993	1.98964	1.30491
D0Z5N4	5091	1.98965	1.33198	1.99065	1.36995
D0Z5N4	5100	1.98964	1.33193	1.99138	1.36982
D0Z5N5	624	1.96672	1.28934	1.98563	1.32698
D0Z5N5	795	1.97407	1.30136	1.9844	1.33492
D0Z5N8	285	1.92765	1.2269	1.94952	1.25265
D0Z5N8	297	1.93503	1.23659	1.95223	1.25711
D0Z5N8	357	1.93068	1.22887	1.95355	1.26221
D0Z5P0	3987	1.95112	1.29286	1.95722	1.32866
D0Z5P1	222	1.98675	1.25206	1.98477	1.25743
D1005.3	1077	1.98096	1.31465	1.9802	1.34008
D1081.9	723	1.96831	1.28706	1.97129	1.32402
D1MN45	2085	1.96475	1.32934	1.9831	1.36047
D1MN45	2220	1.96404	1.32891	1.98016	1.35988
D1MN55	4443	1.96697	1.31776	1.98538	1.36272
D1MN55	4452	1.96486	1.31415	1.98341	1.36147
D1MN55	4473	1.96728	1.31837	1.98475	1.36229
D1MN55	4635	1.96913	1.31994	1.98584	1.36456
D1MN55	4665	1.96769	1.31703	1.98399	1.36247
D1MN55	4737	1.96826	1.31872	1.98418	1.36313
D1MN55	5382	1.96719	1.32016	1.98408	1.36406
D1MN55	5382	1.96719	1.32016	1.98481	1.36423
D1MN55	876	1.97066	1.31338	1.99024	1.34592
D1MN57	195	1.93592	1.18442	1.98448	1.23396
D1MN59	153	1.86004	1.07617	1.9549	1.16624
D1MN66	147	1.86062	1.05502	1.8751	1.12843
D1MN67	411	1.96361	1.28088	1.99079	1.31406
D1MN71	255	1.94621	1.21871	1.97472	1.2721
D1MN72	321	1.99611	1.1778	1.98692	1.26213
D1MN73	339	1.9024	1.08819	1.90212	1.15474
D1MN75	1482	1.98901	1.33383	1.99179	1.35878
D1MN75	1482	1.98901	1.33383	1.99208	1.35879
D1MN75	1509	1.98993	1.33568	1.9928	1.36038
D1MN76	267	1.94061	1.21039	1.93603	1.24504
D1MN80	852	1.9899	1.31546	1.99209	1.34857
D1MN80	894	1.9869	1.31728	1.98949	1.34992
D1MN81	327	1.92423	1.24143	1.97505	1.31095
D1MN84	1362	1.93146	1.30331	1.97971	1.35244
D1MN86	267	1.96757	1.26456	1.98794	1.27821
D1MN86	366	1.97783	1.29639	1.99253	1.31694
D1MN86	576	1.97109	1.31595	1.98938	1.34152
D1MN87	285	1.95892	1.22843	1.98053	1.28539
D1MN88	1386	1.99316	1.28071	1.9947	1.35277
D1MN88	1575	1.99367	1.2836	1.995	1.35346
D1YSH8	975	1.955	1.31545	1.98479	1.34746
D2007.2	588	1.98549	1.31503	1.991	1.34227
D2023.4	483	1.97218	1.28303	1.98083	1.32214
D2023.4	483	1.97218	1.28303	1.9818	1.31991
D2023.6	1539	1.96928	1.32145	1.98927	1.36312
D2030.4	372	1.98045	1.26584	1.97145	1.29958
D2030.4	372	1.98045	1.26584	1.97367	1.2969
D2085.3	2001	1.95609	1.3038	1.98653	1.35744
D2085.6	1335	1.97167	1.32758	1.99506	1.36625
D2096.8	951	1.9895	1.28892	1.98288	1.33154
DCA11	1593	1.97927	1.31417	1.99474	1.36342
DCA11	1692	1.98217	1.3159	1.99551	1.36402
DCA11	1716	1.98288	1.31604	1.99531	1.36323
DCAF1	5106	1.96918	1.31954	1.9936	1.36883
DCAM	1107	1.99747	1.33168	1.99501	1.35784
DCT5	624	1.96712	1.29168	1.98709	1.33273
DCT6	2748	1.9657	1.31774	1.99295	1.36775
DCT6	2772	1.96621	1.31846	1.99305	1.36824
DCTN6	543	1.98848	1.31407	1.99381	1.33807
DCTN6	543	1.98848	1.31407	1.99525	1.3384
DDC	2718	1.98094	1.3246	1.99384	1.367
DDX47	1470	1.9703	1.31003	1.98203	1.35257
DDX55	1737	1.97346	1.30328	1.98063	1.35104
DEFI8	1461	1.97531	1.31592	1.99038	1.35347
DEGZ	3210	1.95328	1.31704	1.98941	1.36604
DENR	579	1.98607	1.27385	1.97046	1.31073
DEOC	912	1.98826	1.29691	1.99227	1.35381
DEOC	912	1.98826	1.29691	1.99231	1.35378
DERL2	714	1.9652	1.26751	1.98137	1.32981
DGC14	1590	1.97741	1.32544	1.98153	1.35247
DGC14	1596	1.97771	1.32552	1.98225	1.35138
DHTK1	2736	1.9784	1.33247	1.99477	1.3702
DHTK1	2736	1.9784	1.33247	1.99519	1.37009
DHX35	2199	1.99664	1.35212	1.99515	1.36913
DHYS	1116	1.99635	1.3288	1.99685	1.36368
DIMT1	927	1.96053	1.29471	1.9903	1.34505
DIMT1	927	1.96053	1.29471	1.99039	1.34576
DMON1	507	1.97194	1.27004	1.98441	1.31724
DMON2	549	1.94258	1.25743	1.98199	1.3307
DNPEP	1413	1.99494	1.30343	1.99716	1.36591
DOHH	897	1.99098	1.30357	1.99243	1.3524
DOHH	897	1.99098	1.30357	1.9929	1.35196
DOM3Z	1182	1.96184	1.31167	1.98061	1.34889
DOM3Z	1182	1.96184	1.31167	1.98072	1.34908
DOPR4	1554	1.99671	1.35204	1.99504	1.3663
DPF1	2340	1.98761	1.34421	1.99236	1.36699
DPF1	2400	1.98815	1.34524	1.99344	1.36858
DPF2	2490	1.96618	1.32992	1.99097	1.36487
DPF6	1536	1.97511	1.30468	1.99624	1.36448
DPF6	1722	1.95649	1.29253	1.99303	1.36298
DPF6	2223	1.96541	1.30351	1.99427	1.36686
DPOD2	1356	1.97462	1.30469	1.99056	1.36143
DPOD2	1356	1.97462	1.30469	1.99087	1.36018
DPOE2	1605	1.97184	1.31581	1.99366	1.35752
DUOXA	1194	1.98698	1.33338	1.9947	1.36427
DYR	570	1.97228	1.26834	1.97543	1.31826
E01A2.7	1104	1.96802	1.31375	1.98927	1.35554
E01A2.8	483	1.90794	1.24488	1.95729	1.29075
E02H1.5	762	1.98057	1.28545	1.98659	1.34184
E02H1.5	762	1.98057	1.28545	1.98697	1.34336
E02H1.6	549	1.97299	1.26846	1.97857	1.3256
E02H1.8	390	1.97918	1.26315	1.99106	1.32125
E02H9.5	1428	1.99579	1.34133	1.9893	1.35394
EBP2	1023	1.9465	1.25328	1.94541	1.31049
ECHM	867	1.9877	1.28609	1.98315	1.33993
ECHM	867	1.9877	1.28609	1.98323	1.34188
ECHM	867	1.9877	1.28609	1.98529	1.33878
EEED8.10	2217	1.97643	1.31502	1.99649	1.36668
EF1B1	642	1.99684	1.24992	1.98446	1.32674
EF1B2	1323	1.9966	1.32781	1.9945	1.36126
EF1B2	792	1.99145	1.22947	1.97105	1.32993
EF1B2	792	1.99145	1.22947	1.97421	1.33035
EF1G	1098	1.99164	1.26991	1.98492	1.34264
EF1G	1122	1.9962	1.28245	1.99001	1.35064
EF1G	1122	1.9962	1.28245	1.99042	1.35125
EF1G	1122	1.9962	1.28245	1.99073	1.35236
EF1G	1197	1.99495	1.27421	1.9896	1.35038
EI2BA	918	1.98227	1.30319	1.9954	1.35878
EIF1A	528	1.95632	1.27585	1.96421	1.30257
EIF2A	1713	1.9929	1.32545	1.99298	1.35871
EIF2A	1713	1.9929	1.32545	1.99329	1.36091
EIF2A	534	1.99285	1.29577	1.993	1.33309
EIF3B	2178	1.99454	1.30835	1.98995	1.36179
EIF3B	2178	1.99454	1.30835	1.99026	1.36436
EIF3B	582	1.99884	1.29099	1.99611	1.34172
EIF3B	582	1.99884	1.29099	1.99644	1.34098
EIF3F	885	1.98906	1.3031	1.99126	1.35259
EIF3H	1098	1.99217	1.29797	1.99042	1.35455
EIF3I	984	1.99786	1.31862	1.99395	1.35291
EIF3L	1608	1.98561	1.29994	1.98918	1.35896
EIF3L	1614	1.98567	1.29949	1.98952	1.35911
EIF3L	1614	1.98567	1.29949	1.98977	1.35862
EIF3M	1173	1.99587	1.30322	1.98949	1.35931
EIF3M	1173	1.99587	1.30322	1.98968	1.35775
EIF3M	1173	1.99587	1.30322	1.98991	1.35794
ELMD3	969	1.98625	1.33998	1.9961	1.36017
ELOA1	1305	1.96755	1.30846	1.97525	1.34322
ELOF1	255	1.98982	1.27865	1.97702	1.28017
ELOF1	255	1.98982	1.27865	1.97827	1.28977
ELOF1	255	1.98982	1.27865	1.98071	1.29113
ELP3	1644	1.98043	1.33153	1.99357	1.36829
ELP4	1005	1.97817	1.30177	1.99317	1.35027
ENPP2	2142	1.93074	1.30793	1.9865	1.36501
ENPP2	2232	1.93135	1.30777	1.98631	1.36436
ERD22	642	1.95574	1.28224	1.9757	1.32931
ERF1	1680	1.98607	1.32919	1.99054	1.36376
ERF1	1680	1.98607	1.32919	1.99063	1.36384
ERH	312	1.95249	1.23528	1.94725	1.26703
EST2	1665	1.97319	1.30925	1.99427	1.35889
EXOC1	2547	1.98015	1.32396	1.98485	1.35757
EXOC3	2391	1.97479	1.31205	1.99093	1.36627
EXOC3	2391	1.97479	1.31205	1.99211	1.36662
EXOC5	1980	1.95673	1.29009	1.98834	1.35876
EXOC6	2454	1.98322	1.31906	1.98474	1.35966
F02A9.4	1185	1.98944	1.32593	1.99704	1.36012
F02A9.4	1827	1.99047	1.33049	1.99184	1.3646
F02E9.1	465	1.94073	1.2421	1.95472	1.28919
F07A11.2	2139	1.99734	1.31339	1.99388	1.36955
F07A11.2	2139	1.99734	1.31339	1.99432	1.36927
F07A11.2	2139	1.99734	1.31339	1.99433	1.36997
F07A11.2	2178	1.99759	1.31489	1.99425	1.36933
F08A8.1	1689	1.98878	1.33324	1.99257	1.36368
F08A8.1	1689	1.98878	1.33324	1.99257	1.36183
F08A8.1	1689	1.98878	1.33324	1.99302	1.36298
F08A8.1	1689	1.98878	1.33324	1.99318	1.36329
F08A8.1	1938	1.98842	1.33539	1.99192	1.36366
F08A8.1	1938	1.98842	1.33539	1.99207	1.36246
F08A8.1	2025	1.98871	1.33802	1.99187	1.36439
F08A8.1	2025	1.98871	1.33802	1.99241	1.36412
F08A8.5	1152	1.96842	1.3192	1.98755	1.35513
F08A8.5	1209	1.9658	1.31408	1.98721	1.35511
F08B12.1	2601	1.97364	1.33508	1.9909	1.36779
F08C6.2	1065	1.9717	1.30366	1.97677	1.33689
F08C6.2	1089	1.96983	1.30212	1.976	1.33654
F08D12.7	1011	1.98894	1.33038	1.98006	1.34449
F08F3.6	1053	1.98498	1.32939	1.98784	1.35325
F08H9.3	444	1.93327	1.23922	1.97933	1.31239
F08H9.4	444	1.96576	1.23487	1.98606	1.31511
F09C12.2	1257	1.94861	1.29962	1.98457	1.35341
F09C12.8	921	1.99215	1.32094	1.99482	1.35762
F09D12.2	1374	1.98607	1.34873	1.98827	1.35789
F09E5.11	657	1.9597	1.28925	1.98301	1.32517
F09F7.5	1671	1.98654	1.32412	1.98701	1.35387
F09F7.5	1671	1.98654	1.32412	1.98758	1.35502
F09F7.5	1749	1.98795	1.32711	1.98888	1.35411
F09F7.5	1752	1.98792	1.32731	1.98839	1.35684
F10A3.1	486	1.95045	1.25629	1.97294	1.31882
F10C1.9	708	1.95277	1.28584	1.98499	1.34529
F10C2.4	3246	1.97227	1.32515	1.99036	1.36907
F10D7.5	1314	1.99288	1.33736	1.99478	1.36366
F10D7.5	1854	1.99805	1.34145	1.99829	1.37064
F10D7.5	513	1.97389	1.28348	1.98819	1.33007
F10D7.5	591	1.9894	1.30827	1.99423	1.34314
F10E7.9	1812	1.96035	1.31592	1.99097	1.36626
F10G8.6	942	1.99457	1.31025	1.99682	1.35174
F11E6.1	1377	1.95069	1.30176	1.99335	1.35532
F11E6.1	1569	1.9527	1.31111	1.99418	1.36258
F11E6.1	1569	1.95458	1.30892	1.9935	1.36059
F12A10.4	1977	1.96821	1.30407	1.98527	1.35846
F13B9.1	4830	1.97825	1.33394	1.98193	1.36289
F13B9.1	4845	1.9785	1.33439	1.98288	1.36289
F13B9.1	4899	1.97846	1.33508	1.98213	1.36192
F13C5.1	1314	1.9709	1.31932	1.98434	1.35105
F13C5.2	1125	1.95681	1.27656	1.94969	1.31426
F13D12.6	1365	1.99549	1.31537	1.99646	1.3636
F13D12.6	1365	1.99549	1.31537	1.99747	1.3637
F13H10.4	2370	1.96795	1.31426	1.99573	1.36598
F13H10.4	2379	1.96798	1.31436	1.99588	1.36593
F13H10.4	2379	1.96798	1.31436	1.99601	1.36571
F13H10.4	2391	1.96812	1.31491	1.99532	1.3675
F13H10.4	2391	1.96812	1.31491	1.9954	1.36482
F13H8.5	1320	1.96002	1.25076	1.97209	1.29574
F14B4.2	1488	1.98603	1.30384	1.99011	1.35988
F14B4.2	1503	1.99126	1.3067	1.99184	1.36144
F14B4.2	1503	1.99126	1.3067	1.99272	1.36281
F14D2.8	834	1.96976	1.2926	1.98075	1.34294
F15A4.2	810	1.94965	1.32278	1.98065	1.34445
F15B10.1	879	1.95992	1.27428	1.98584	1.35065
F15B10.1	975	1.96616	1.28385	1.98852	1.35202
F15E11.1	465	1.95681	1.24771	1.97334	1.31833
F15E11.13	456	1.97483	1.27045	1.98177	1.3147
F15E11.14	465	1.95681	1.24771	1.97463	1.31621
F16B4.2	1089	1.95511	1.30655	1.98126	1.34606
F16B4.2	1089	1.95511	1.30655	1.98309	1.3477
F16B4.2	1104	1.95566	1.30838	1.98176	1.34902
F16D3.4	3699	1.96173	1.31938	1.99534	1.37159
F17C8.6	840	1.92461	1.23847	1.97075	1.32605
F18A12.1	2181	1.98025	1.31303	1.98108	1.35005
F18A12.3	1446	1.9618	1.31044	1.98389	1.35092
F18A12.4	2025	1.95968	1.31653	1.97998	1.35486
F18A12.5	2103	1.96982	1.3257	1.98074	1.35061
F18A12.6	2136	1.97774	1.32442	1.988	1.35851
F18A12.8	2451	1.99343	1.35149	1.99269	1.36644
F18A12.8	2547	1.9943	1.35204	1.99255	1.36525
F18E3.7	1005	1.97805	1.32644	1.98938	1.3555
F18E3.7	156	1.9521	1.16695	1.98356	1.21891
F19C6.4	1395	1.92967	1.29729	1.97208	1.34578
F19C6.4	1488	1.9289	1.29666	1.97312	1.34666
F19F10.10	2676	1.97608	1.33277	1.98903	1.36397
F19F10.11	2607	1.96981	1.32306	1.98851	1.36146
F19F10.11	3366	1.97119	1.32298	1.99007	1.36283
F19F10.9	2490	1.93205	1.27172	1.94221	1.3191
F20D6.11	1650	1.97049	1.32465	1.99266	1.36557
F20D6.11	1650	1.97049	1.32465	1.9929	1.36556
F20H11.5	1152	1.99016	1.32284	1.9982	1.36324
F21A3.3	933	1.99027	1.32389	1.99351	1.35605
F21D5.1	1653	1.99315	1.30902	1.99552	1.36517
F21D5.1	1653	1.99315	1.30902	1.99569	1.36538
F21D9.1	1104	1.92527	1.27075	1.96902	1.33657
F21G4.6	6069	1.95954	1.32541	1.98734	1.36778
F21H12.6	4125	1.98001	1.32374	1.99399	1.37305
F22B3.4	2133	1.99766	1.3214	1.99352	1.37022
F22D3.2	1917	1.98228	1.33315	1.99578	1.37055
F22D3.2	2172	1.98087	1.33572	1.99473	1.37037
F22D3.2	2172	1.98087	1.33572	1.99518	1.37047
F22D3.2	897	1.99028	1.31151	1.99073	1.35924
F22D3.6	1920	1.93103	1.28922	1.98855	1.36198
F22E5.20	615	1.99126	1.33431	1.98528	1.33707
F22G12.3	999	1.93599	1.28302	1.97389	1.33433
F23B12.5	1524	1.99596	1.31676	1.99552	1.36449
F23C8.5	768	1.98672	1.26393	1.98262	1.3345
F23C8.5	768	1.98672	1.26393	1.98288	1.3339
[truncated: 25,978 more rows]

## Sheet: Chicken
CDS	Length, bp	Entropy of		Average Entropy of
		Real Sequences		20 Random Sequences
		Shannon	ApEn	Shannon	ApEn
AAK1	2226	1.98349	1.29262	1.98565	1.3444
GNAI3	834	1.98778	1.32202	1.98045	1.34317
CSDC2	489	1.94664	1.26215	1.99101	1.3261
Q5SDL8_CHICK	660	1.90723	1.27401	1.97925	1.33453
LOC769802	642	1.95269	1.26274	1.98023	1.32776
Q5ZJL6_CHICK	789	1.98015	1.31945	1.99031	1.34724
WFIKKN1	1491	1.89652	1.24285	1.99563	1.36033
TUBB6	1176	1.99683	1.31037	1.99581	1.35957
ARMC1_CHICK	840	1.98215	1.30738	1.99589	1.3537
LOC425109	570	1.99326	1.32437	1.99297	1.342
CIDEA	555	1.97856	1.28815	1.9878	1.33588
Q5ZIS6_CHICK	3753	1.94312	1.28919	1.96308	1.33597
LOC431235	495	1.90005	1.2119	1.99619	1.32991
PANX2	2007	1.98707	1.34038	1.98616	1.36076
LOC419511	507	1.96911	1.24806	1.97302	1.31322
LOC777149	714	1.97473	1.26574	1.9968	1.35153
Q5ZJ29_CHICK	1317	1.99024	1.33063	1.995	1.36339
LOC769860	273	1.90384	1.15908	1.99046	1.28102
RFK	234	1.93044	1.1881	1.96893	1.24483
Q5ZHL5_CHICK	699	1.98287	1.26529	1.99219	1.34358
LOC425224	1842	1.99403	1.32892	1.99396	1.3601
MPKS1_CHICK	375	1.99937	1.32583	1.99336	1.32722
LOC427084	1125	1.98587	1.32399	1.98822	1.35341
GPR61	945	1.89534	1.24307	1.97631	1.34576
Q9PVW5_CHICK	300	1.91201	1.17756	1.94826	1.25923
FAM195A	483	1.89797	1.22788	1.98115	1.32693
Q31600_CHICK	1203	1.97159	1.26432	1.97927	1.33309
Q5ZIG5_CHICK	2100	1.99565	1.33423	1.99001	1.36793
Q860H7_CHICK	399	1.98424	1.22487	1.99394	1.32076
C11orf82	1272	1.98064	1.28959	1.9966	1.35494
SPR	807	1.92383	1.26383	1.99192	1.3461
NRBP2	1473	1.97239	1.29805	1.99564	1.36195
LOC777448	4566	1.97748	1.31162	1.9914	1.36597
FER1L5	1842	1.92089	1.27092	1.99461	1.36243
Q5ZJX9_CHICK	654	1.99116	1.31861	1.99295	1.34773
Q5EVY2_CHICK	1770	1.95891	1.2974	1.9863	1.35317
A5HUJ8_CHICK	1560	1.98576	1.33822	1.99736	1.36848
LOC776667	828	1.98382	1.28486	1.99747	1.35529
Q5ZIG5_CHICK	2037	1.99586	1.33431	1.98941	1.36633
Q5ZJF5_CHICK	501	1.99104	1.29704	1.98599	1.32209
LOC428541	696	1.92202	1.22643	1.975	1.33413
LOC776283	801	1.97647	1.27805	1.99711	1.35193
A5HUK4_CHICK	1488	1.97565	1.29586	1.99702	1.35433
B5BSJ4_CHICK	315	1.98355	1.22507	1.98969	1.28061
TMEM77	801	1.98843	1.30789	1.98596	1.34083
C1orf103	1461	1.975	1.30647	1.98965	1.35196
A5HUL6_CHICK	792	1.923	1.26181	1.99169	1.34733
LOC429572	957	1.96727	1.27957	1.97866	1.34382
LOC425494	306	1.936	1.20834	1.99136	1.28888
LOC770658	1353	1.88878	1.22827	1.901	1.26458
Q8AV77_CHICK	324	1.99038	1.28576	1.98607	1.29643
UBE2T	477	1.97357	1.2822	1.97122	1.31117
INTS4	2910	1.9991	1.31713	1.99778	1.37058
DENND2D	1422	1.97783	1.28816	1.99813	1.361
ZMAT3	870	1.99241	1.31635	1.99104	1.34403
Q5XXX6_CHICK	573	1.92538	1.28126	1.97866	1.33173
A5HUL2_CHICK	792	1.90081	1.26179	1.99193	1.3498
LOC776827	489	1.98295	1.26654	1.99554	1.3354
SUPT6H	4980	1.98209	1.31835	1.98032	1.35655
GKN1	579	1.99877	1.29729	1.99716	1.34226
AFMID	810	1.98177	1.28876	1.99677	1.35538
LOC768958	948	1.9733	1.27626	1.97239	1.34125
CEPT1_CHICK	1308	1.98828	1.31517	1.99314	1.36001
A5HUJ9_CHICK	1434	1.97036	1.29545	1.98608	1.35143
Q4PKP2_CHICK	1128	1.96731	1.30714	1.99286	1.35157
Q2TV23_CHICK	1590	1.97853	1.30125	1.99881	1.36111
ADAMTS19	2892	1.98297	1.31243	1.991	1.36321
A5HUL1_CHICK	462	1.99235	1.27172	1.9958	1.32648
A5HUL1_CHICK	2352	1.96619	1.31155	1.98455	1.35568
Q5ZJ53_CHICK	1953	1.98161	1.29899	1.98898	1.35741
TPSN_CHICK	1293	1.88874	1.24575	1.97682	1.3513
C19orf29	570	1.95871	1.27642	1.99422	1.32916
A5HUK1_CHICK	1392	1.96027	1.26879	1.9892	1.34563
TCF25	1995	1.98428	1.3153	1.9962	1.36469
RUXE_CHICK	279	1.98376	1.27628	1.96461	1.27007
GBLP_CHICK	963	1.97354	1.29074	1.99458	1.35563
LOC776105	2949	1.9911	1.33181	1.99139	1.36674
GKN2	564	1.99054	1.28755	1.99152	1.3417
LOC768941	936	1.97064	1.27844	1.97323	1.3375
Q70GM8_CHICK	1152	1.99218	1.32161	1.98728	1.35264
RPAP1	4032	1.99968	1.31214	1.99946	1.37145
FER	2469	1.94605	1.30726	1.97349	1.35172
MGT4C_CHICK	1395	1.97701	1.2929	1.99867	1.36536
SLC27A6	1866	1.98466	1.31698	1.99173	1.35919
Q4A1V5_CHICK	1479	1.98437	1.31745	1.99342	1.36083
Q5ZLP4_CHICK	1344	1.95731	1.31877	1.98355	1.35376
VWA5A	2331	1.99678	1.29595	1.99957	1.37408
AA1R_CHICK	975	1.98112	1.29576	1.98422	1.35058
TMEM24	2025	1.99331	1.31889	1.99559	1.36677
Q8AV16_CHICK	681	1.9679	1.25888	1.98482	1.34012
Q5ZML2_CHICK	975	1.97077	1.29203	1.98905	1.35476
Q5ZJL3_CHICK	816	1.97105	1.28425	1.99128	1.34396
B9VMA9_CHICK	1977	1.9912	1.32221	1.99651	1.36752
Q5ZK97_CHICK	2586	1.94407	1.28301	1.98888	1.3641
CT030_CHICK	363	1.99267	1.27596	1.99036	1.30466
S2546_CHICK	1227	1.99987	1.34431	1.9991	1.36275
RDM1_CHICK	834	1.98487	1.2975	1.99437	1.34713
LOC425720	864	1.9937	1.32155	1.99485	1.35284
Q6RUW0_CHICK	1536	1.99359	1.33414	1.99679	1.36702
Q5ZLK0_CHICK	642	1.98456	1.2896	1.9891	1.32793
TMEM9	618	1.98693	1.26977	1.9982	1.33879
PPFIA4	3621	1.96222	1.28097	1.98584	1.35808
Q5ZK67_CHICK	624	1.9986	1.31336	1.99837	1.34517
DPYL2_CHICK	1680	1.992	1.31647	1.99375	1.36718
PRIO_CHICK	822	1.94634	1.27305	1.99528	1.34072
MAN2A1	3333	1.96908	1.31805	1.99467	1.37148
A5HUL8_CHICK	810	1.94089	1.24486	1.99172	1.35044
DAD1_CHICK	372	1.95661	1.28026	1.97924	1.30497
SRP19	438	1.95147	1.26838	1.96629	1.29367
LOC430063	249	1.96858	1.17451	1.99581	1.27228
CDS2	1290	1.99346	1.31731	1.98201	1.35366
SP2	1851	1.9511	1.28102	1.98605	1.3528
LOC419936	1404	1.97351	1.28693	1.9964	1.35553
Q5ZHX4_CHICK	2673	1.98876	1.34359	1.9983	1.37439
Q9PVW5_CHICK	2490	1.93016	1.2963	1.98641	1.3597
A5HUM6_CHICK	3075	1.93933	1.27166	1.98728	1.36326
DCP2	1260	1.97615	1.31439	1.99201	1.35412
Q5ZML2_CHICK	975	1.97024	1.29415	1.99008	1.35326
KLF3	1047	1.98588	1.33112	1.99079	1.35264
O93480_CHICK	558	1.93479	1.24816	1.92965	1.27369
B5BST2_CHICK	777	1.95332	1.26103	1.99275	1.34115
LOC769232	366	1.97752	1.27685	1.97543	1.29964
DPYL2_CHICK	2031	1.98891	1.31588	1.99197	1.36614
HB2L_CHICK	426	1.94372	1.23253	1.99756	1.32188
YTHDC2	4020	1.97556	1.32181	1.99691	1.37316
THRA	405	1.96115	1.24207	1.99405	1.32478
Q31411_CHICK	90	1.69684	0.88046	1.8696	1.00669
MTCH1	861	1.99055	1.31367	1.99344	1.3544
ISOC1	873	1.99957	1.34408	1.99846	1.35379
PJA2	2115	1.971	1.30844	1.99396	1.36169
MYOG_CHICK	684	1.94505	1.24181	1.99278	1.335
Q5F330_CHICK	1158	1.99591	1.32727	1.9974	1.35956
Q5ZM51_CHICK	2856	1.9554	1.29555	1.99847	1.37041
LOC417056	1062	1.93842	1.29567	1.98557	1.34706
Q5ZJ71_CHICK	1170	1.98314	1.32738	1.99427	1.3571
Q5ZM51_CHICK	2892	1.95477	1.29707	1.99843	1.37061
GADD45B	345	1.92944	1.264	1.98924	1.3145
Q8AV15_CHICK	1464	1.99805	1.33522	1.98755	1.35916
PROM2	1467	1.97456	1.29878	1.99803	1.36393
LOC419525	894	1.95846	1.27553	1.98041	1.33374
Q4A1V5_CHICK	7092	1.97202	1.322	1.98747	1.36676
EPB41L4A	2034	1.97419	1.33704	1.98633	1.35776
B3F054_CHICK	1113	1.97927	1.27958	1.99265	1.35888
Q5ZHS2_CHICK	228	1.90294	1.2112	1.97704	1.24225
MCC	2442	1.96376	1.30145	1.97993	1.34829
Q5PY04_CHICK	741	1.93646	1.27526	1.9824	1.33939
NP311_CHICK	204	1.97388	1.20625	1.98227	1.24605
PCNA_CHICK	789	1.99615	1.32093	1.99009	1.35505
SOMA_CHICK	651	1.98068	1.27372	1.99558	1.34513
HEATR1	6489	1.98638	1.31349	1.99192	1.36607
LOC424386	3762	1.9808	1.32043	1.98624	1.36177
DHDDS	1002	1.99159	1.31222	1.99234	1.35004
Q5F3G5_CHICK	1320	1.97353	1.32372	1.9857	1.35712
SLC6A17	1317	1.97206	1.30053	1.98417	1.35344
PSMC5	1239	1.97323	1.29514	1.98096	1.35032
IGSF21	1374	1.97985	1.32245	1.99816	1.36836
Q5ZI80_CHICK	1338	1.93711	1.29245	1.96717	1.34072
RBM15	2874	1.92155	1.30009	1.97748	1.35622
PROK1	318	1.90132	1.16024	1.98696	1.28877
SLC16A4	1584	1.96534	1.26442	1.99053	1.3603
CCDC15	729	1.97681	1.25823	1.97823	1.32988
O13053_CHICK	480	1.97138	1.25475	1.99218	1.32921
PSL1_CHICK	1791	1.99467	1.32936	1.99659	1.36893
KCA10_CHICK	1551	1.99539	1.32179	1.99039	1.35756
FAM40A	1026	1.9547	1.27559	1.99291	1.34896
RABIF	411	1.85637	1.20211	1.97785	1.30122
NAV1	4404	1.93976	1.28483	1.99489	1.37286
Q5SDL8_CHICK	723	1.9094	1.27813	1.97777	1.33618
SPATS2	1341	1.94563	1.28775	1.98097	1.34824
Q5F3R4_CHICK	2211	1.96492	1.30889	1.99869	1.37213
LZTR1	2178	1.99693	1.33163	1.9952	1.36897
MRC2	2823	1.96883	1.2993	1.99449	1.36566
C4P7J2_CHICK	1263	1.96647	1.29629	1.99013	1.35144
IGFN1	2532	1.98625	1.32623	1.99098	1.36685
ACCN1	1398	1.9935	1.34091	1.99708	1.36121
LOC769589	291	1.89927	1.21082	1.94403	1.25401
DUSP28	477	1.9428	1.26689	1.98966	1.32271
LOC776978	882	1.97903	1.28495	1.99673	1.35451
LOC426310	3555	1.94468	1.28765	1.96303	1.33428
Q10729_CHICK	489	1.96807	1.2554	1.97615	1.28766
LASS4	1197	1.99805	1.3091	1.98686	1.34843
ARID1A	4098	1.99081	1.32548	1.99196	1.36558
PADI1	1986	1.98887	1.31747	1.99809	1.36988
METL2_CHICK	1113	1.99373	1.32194	1.99419	1.35481
LOXL2	2322	1.98156	1.31818	1.99174	1.36523
TBA8_CHICK	1371	1.99921	1.33172	1.99448	1.36528
LOC430766	1617	1.99467	1.30751	1.98891	1.35534
Q5F3G5_CHICK	2415	1.98627	1.32387	1.99379	1.36536
SLC37A2	1494	1.97267	1.31442	1.99234	1.36372
DPAGT1	1230	1.98705	1.33469	1.98112	1.35298
SLC25A37	978	1.98388	1.32376	1.99842	1.35557
LOC428258	756	1.99356	1.30763	1.99341	1.34528
HXB4_CHICK	420	1.96213	1.24596	1.97908	1.30224
LOC428319	1449	1.99364	1.32575	1.995	1.36245
NEFL	1671	1.93038	1.25421	1.96875	1.31857
IPO9	2970	1.9975	1.31066	1.99702	1.37012
FBXO43	1971	1.96159	1.30935	1.98959	1.35573
NFM_CHICK	2577	1.91903	1.26999	1.94234	1.31195
STC1	765	1.98257	1.30085	1.99586	1.35009
Q9I882_CHICK	381	1.99597	1.2737	1.99189	1.30987
HBXIP	279	1.94051	1.18331	1.99252	1.30372
LRRTM4	1557	1.9987	1.34056	1.99134	1.36181
Q804J3_CHICK	8610	1.99377	1.30073	1.99449	1.35758
TIMM44	1344	1.95812	1.30897	1.96953	1.33941
KRTAP10-4	345	1.96178	1.13866	1.98133	1.28479
HMGN2_CHICK	273	1.88114	1.10608	1.84353	1.13224
DDX25	1251	1.98879	1.29436	1.9947	1.3624
ENTPD4	1851	1.99538	1.32775	1.99702	1.36547
LN28A_CHICK	609	1.96915	1.27905	1.98912	1.32485
Q5F437_CHICK	1476	1.98413	1.24293	1.99589	1.34748
LAD1	267	1.96008	1.17653	1.98194	1.25523
ERMP1	2658	1.98888	1.34578	1.99656	1.37222
TOMM6	192	1.8763	1.20223	1.9154	1.20404
ADRA1A	519	1.985	1.29057	1.98952	1.31099
RRMJ3_CHICK	996	1.98734	1.28538	1.99154	1.34508
GON1_CHICK	279	1.97261	1.18076	1.98016	1.2735
Q5ZL80_CHICK	1680	1.95953	1.28671	1.96795	1.3263
Q7T1A0_CHICK	1500	1.9981	1.34062	1.99495	1.3617
SIK2	2736	1.99129	1.32412	1.99641	1.36781
LOC431128	975	1.97807	1.28626	1.99477	1.35849
O73609_CHICK	789	1.96284	1.26492	1.99138	1.34073
CRFR1_CHICK	1263	1.98068	1.30063	1.99079	1.35953
LOC776892	657	1.95444	1.24593	1.99192	1.34185
B3TZB6_CHICK	750	1.96733	1.28701	1.98973	1.34595
PRPF3_CHICK	2049	1.97086	1.3136	1.96955	1.34532
LOC430910	471	1.97592	1.25703	1.97147	1.30592
GAS7	1422	1.97663	1.30612	1.98106	1.34909
SLC16A4	1590	1.96403	1.2618	1.99026	1.35868
Q9PTD5_CHICK	1008	1.9807	1.30695	1.98946	1.34553
TNNT2_CHICK	912	1.90669	1.23104	1.90156	1.27052
RNPEP	1803	1.94067	1.29481	1.99603	1.36495
O57400_CHICK	2019	1.97967	1.29578	1.99827	1.36835
DOCK5	5139	1.98864	1.3327	1.98464	1.36478
SPAG4	573	1.98155	1.30093	1.99665	1.34531
LOC419540	846	1.98017	1.26264	1.98005	1.29421
Q5ZL52_CHICK	351	1.96912	1.27298	1.97508	1.29554
LMNB2_CHICK	1803	1.97479	1.30619	1.97225	1.342
CTXN1	255	1.97027	1.25509	1.99134	1.28121
Q5ZL80_CHICK	2130	1.95876	1.29317	1.96414	1.31978
KS6AA_CHICK	2259	1.99364	1.32915	1.99433	1.36811
Q5F3Q3_CHICK	1494	1.98591	1.30874	1.99562	1.36661
Q10729_CHICK	564	1.96516	1.26957	1.9722	1.30002
Q10729_CHICK	2637	1.96776	1.3071	1.97302	1.3469
DOCK5	5025	1.98887	1.33258	1.98542	1.36523
DHRS7C	1011	1.97523	1.30086	1.99528	1.35506
LASS4	1077	1.99675	1.30924	1.99421	1.3566
KLHDC7A	1569	1.98776	1.31822	1.99895	1.37029
PIGV	1539	1.94363	1.27235	1.98273	1.34609
PEPE_CHICK	1152	1.99014	1.30862	1.99775	1.35759
NAV1	4419	1.9411	1.28704	1.99451	1.37286
LOC426499	2532	1.99449	1.33306	1.99491	1.36685
Q788Q4_CHICK	2346	1.9813	1.30217	1.99389	1.36692
LOC419806	1740	1.97253	1.32421	1.99779	1.36536
TLK2	2088	1.96976	1.32937	1.98042	1.35604
P56LCK	477	1.96879	1.29322	1.98845	1.32109
TANC2	4023	1.97689	1.32704	1.99805	1.37498
LOC770490	555	1.91375	1.22777	1.95009	1.29945
LOC431010	1710	1.96585	1.16229	1.96888	1.26134
AP2S1	288	1.9981	1.26842	1.96686	1.28572
HMBS	1050	1.99335	1.32305	1.99108	1.35258
R3HCC1	1494	1.96411	1.29752	1.98788	1.35982
LOC426566	255	1.87135	1.13572	1.94378	1.23575
EFNA5_CHICK	564	1.99762	1.34253	1.99545	1.34491
VPS11	2790	1.99572	1.335	1.98977	1.36555
CSRP1_CHICK	579	1.96324	1.25354	1.9773	1.30583
FBXL17	1107	1.97931	1.31105	1.98834	1.35545
Q5F3R3_CHICK	1188	1.96719	1.28812	1.98828	1.35133
SLC25A22	969	1.98719	1.3179	1.99749	1.35448
LOC769317	948	1.97733	1.28195	1.98311	1.35122
HEPACAM	1188	1.92877	1.27001	1.99317	1.36029
PCNX	7011	1.99533	1.34491	1.99936	1.37813
Q5F3B6_CHICK	846	1.97283	1.28688	1.98889	1.34953
Q5ZMT2_CHICK	2475	1.99071	1.31877	1.9979	1.37265
TNNI1	549	1.9452	1.24553	1.96335	1.30399
Q8AYN2_CHICK	1434	1.94005	1.27718	1.98665	1.35393
MRPS21	264	1.94876	1.22064	1.98458	1.26542
RPL36	294	1.96987	1.2518	1.96498	1.26207
KDM5B_CHICK	4533	1.98028	1.32522	1.99593	1.36935
Q71LH8_CHICK	435	1.97867	1.26788	1.98276	1.31415
NDUFC2	198	1.98846	1.1972	1.98446	1.24117
IGFN1	1746	1.9807	1.32577	1.98734	1.36164
LOC415663	792	1.96774	1.29593	1.9964	1.35285
Q5ZKZ7_CHICK	1419	1.98387	1.32022	1.9962	1.36204
Q5ZLH1_CHICK	804	1.98953	1.32944	1.99497	1.35011
TJP3	2667	1.95059	1.2953	1.99291	1.36942
CXXC5	768	1.98892	1.31678	1.99094	1.34055
PUM1_CHICK	3570	1.99503	1.31985	1.99557	1.36703
SLC41A1	1548	1.99142	1.28725	1.99607	1.36648
TERF2_CHICK	2157	1.97831	1.30772	1.98386	1.35329
Q5ZL99_CHICK	897	1.97009	1.29261	1.96091	1.32256
SLC1A6	1641	1.98623	1.31173	1.99697	1.37018
ANKS3	1593	1.98885	1.29231	1.99246	1.36264
TMEM173	1143	1.94194	1.2432	1.99795	1.35972
PIP5K1A	954	1.93911	1.28463	1.98104	1.34314
Q6R0I1_CHICK	2574	1.81475	1.20813	1.97534	1.35568
LOC769325	375	1.97962	1.23412	1.98242	1.29978
LOC426743	309	1.95834	1.15978	1.94745	1.23769
TMEM194A	1197	1.98079	1.29319	1.99248	1.35136
Q2F9A5_CHICK	2919	1.96633	1.26519	1.99802	1.37187
HTR1D	1131	1.98393	1.32528	1.98988	1.3572
EDN2	540	1.95467	1.22156	1.98831	1.32783
STK38	1398	1.98279	1.31664	1.98214	1.34795
SLC45A3	1659	1.96499	1.2841	1.98816	1.35898
Q5ZMN7_CHICK	1197	1.98521	1.31787	1.99241	1.35832
KIF21B	4914	1.96873	1.29594	1.98847	1.36572
GARL3_CHICK	2508	1.97573	1.32197	1.99552	1.37003
PIM1	537	1.93877	1.27981	1.99375	1.33598
LOC421173	2433	1.95351	1.29858	1.99609	1.37146
PHLPPL	3627	1.9995	1.3161	1.99754	1.37121
MFSD4	1302	1.98189	1.29675	1.98577	1.35692
TSK_CHICK	1116	1.99126	1.30026	1.9898	1.35114
Q5ZIT0_CHICK	402	1.92964	1.22641	1.98398	1.31151
PLEKHJ1	450	1.98228	1.27353	1.98518	1.30454
ETNK2	1062	1.97881	1.2943	1.99718	1.35925
Q9I8K7_CHICK	618	1.97312	1.23987	1.99507	1.30962
DHSB_CHICK	873	1.99495	1.33082	1.99171	1.34892
PIP5K1C	1824	1.98977	1.32766	1.99468	1.36451
Q6R2T1_CHICK	720	1.94958	1.25964	1.94308	1.30117
Q5F3R8_CHICK	657	1.99368	1.33375	1.984	1.34446
Q5F427_CHICK	2772	1.9653	1.29846	1.9935	1.36816
Q5ZK75_CHICK	1365	1.97697	1.30215	1.9945	1.35891
CNTN2_CHICK	3111	1.97931	1.32185	1.99711	1.37527
LOC428322	1446	1.98803	1.32026	1.99683	1.36628
LOC769697	156	1.87275	1.037	1.92503	1.16872
BRPF3	3516	1.99093	1.31739	1.99177	1.36682
PIK3C2B	4017	1.96981	1.30861	1.99937	1.3753
Q5ZHU2_CHICK	1830	1.98035	1.3141	1.99254	1.36174
PIP5K1A	2601	1.97533	1.33115	1.99443	1.36833
TMEM79	417	1.94234	1.21497	1.98639	1.31657
PPP1R15B	903	1.9834	1.29541	1.98946	1.33742
DNAJC8	750	1.9166	1.25062	1.93633	1.28666
WNT11_CHICK	1065	1.99663	1.31515	1.99338	1.35901
Q98SN3_CHICK	2418	1.97051	1.2968	1.99512	1.3658
SLC7A6OS	933	1.97344	1.3064	1.9746	1.33567
GPR37L1	1332	1.94414	1.27465	1.99664	1.36495
KCTD20	1239	1.99333	1.32012	1.99304	1.36179
Q9PRV3_CHICK	2112	1.96549	1.30935	1.97113	1.34898
C11orf30	3987	1.98064	1.31202	1.98337	1.35813
PCTK3	1335	1.97792	1.32079	1.99332	1.36476
LOC417458	645	1.98815	1.29338	1.99258	1.34189
RL22_CHICK	384	1.9445	1.20415	1.94772	1.27558
NDUFA7	303	1.90466	1.23488	1.98286	1.29307
LOC427816	678	1.97658	1.30523	1.9963	1.34929
ACTG2	948	1.94508	1.27797	1.99164	1.35197
LOC426710	411	1.96388	1.15893	1.99407	1.31046
HAS3	1326	1.93272	1.26815	1.98945	1.35723
ARL8A	438	1.99173	1.29246	1.97374	1.32231
TBC1D22B	1524	1.99559	1.32096	1.995	1.36093
Q5ZMR6_CHICK	738	1.96502	1.30767	1.99169	1.34887
CHD5	2313	1.97408	1.29872	1.97828	1.35149
ZMPSTE24	1407	1.9905	1.33117	1.98767	1.34894
B3Y9I3_CHICK	4248	1.9991	1.30552	1.99937	1.37019
TRIM50	1479	1.97172	1.2995	1.9964	1.36425
VPS72	1101	1.90209	1.26232	1.98034	1.34101
LOC419841	450	1.99821	1.31568	1.98891	1.32011
MAPK13	1098	1.99084	1.29732	1.98721	1.35125
TMEM98	132	1.78429	0.98038	1.95369	1.152
GBP7	1872	1.94949	1.25946	1.9903	1.35908
LOC770718	1011	1.9785	1.28345	1.9851	1.34367
LOC769608	729	1.95792	1.28328	1.99512	1.35043
JSRP1	633	1.92336	1.20136	1.9704	1.3026
Q6R0H8_CHICK	2598	1.9998	1.34217	1.9997	1.37669
NARE_CHICK	888	1.97334	1.29952	1.99818	1.35362
P79767_CHICK	1104	1.96497	1.30098	1.99179	1.35855
Q5ZLJ0_CHICK	1083	1.99647	1.33212	1.99311	1.35843
Q5ZHY0_CHICK	1164	1.93879	1.27496	1.9861	1.35721
PRKRIR	2304	1.97324	1.32945	1.99029	1.36324
Q5ZLX3_CHICK	1590	1.99306	1.32646	1.99163	1.36365
Q800V4_CHICK	330	1.96655	1.2215	1.96816	1.27516
AIM1L	2076	1.97604	1.29896	1.99432	1.36475
OAZ1_CHICK	537	1.99521	1.28903	1.99815	1.34108
KLHL21	1797	1.91121	1.28881	1.99489	1.36711
CCDC113	975	1.96728	1.24828	1.97289	1.3292
TMCO7	2544	1.96057	1.25415	1.99661	1.36538
Q49K83_CHICK	1467	1.96819	1.29103	1.99282	1.35957
LRRN2	1836	1.96565	1.292	1.99611	1.36851
RNF207	1677	1.93274	1.26016	1.99695	1.35914
RNF121	924	1.98974	1.30311	1.98976	1.35097
Q1H9T7_CHICK	1851	1.94523	1.29337	1.99407	1.35695
Q91954_CHICK	459	1.94634	1.21715	1.95052	1.28989
NACA	576	1.94229	1.26981	1.96682	1.31368
REN	1200	1.96588	1.3087	1.99918	1.36331
DBNDD1	462	1.92705	1.2126	1.97515	1.30788
NDUFA2	306	1.93145	1.23842	1.98441	1.31268
DNAJC11	1686	1.98825	1.33021	1.99153	1.36311
GAS8	1449	1.95413	1.25216	1.94957	1.31189
B5BV17_CHICK	4314	1.9897	1.30531	1.98647	1.34677
MLEX_CHICK	612	1.94494	1.26095	1.98799	1.32837
HYAL1	1329	1.94284	1.27286	1.99837	1.36114
DYRK3	1563	1.99345	1.33349	1.99338	1.36342
Q5ZMU7_CHICK	891	1.95917	1.29196	1.99265	1.35096
Q6R0H8_CHICK	2865	1.9883	1.33446	1.99135	1.36464
Q5ILG8_CHICK	789	1.9661	1.2477	1.99614	1.35086
CTSE	1203	1.95895	1.29961	1.99876	1.35978
TMED6	711	1.98768	1.28835	1.99362	1.3406
MYO1D	2931	1.9904	1.33038	1.98824	1.3672
ANGPTL4	663	1.97825	1.2767	1.99416	1.33401
SOX13	1473	1.93783	1.2709	1.98717	1.35572
RANBP3	1542	1.98155	1.2989	1.98981	1.35195
LOC776020	795	1.97994	1.26811	1.99576	1.35472
ZNF276	1602	1.97807	1.31828	1.98868	1.35555
GINS3	645	1.98738	1.30519	1.99403	1.3371
A0FJX3_CHICK	1173	1.97723	1.29386	1.99853	1.36514
LOC425662	1194	1.95654	1.29407	1.99828	1.35778
Q5ZJ83_CHICK	2463	1.99303	1.32669	1.99504	1.37115
PARK7_CHICK	570	1.98402	1.27757	1.98509	1.3321
TMCO6	816	1.97683	1.26851	1.99374	1.34661
STX12	819	1.98464	1.29979	1.98164	1.33502
GDPD4	1632	1.99796	1.31464	1.99409	1.36476
O73909_CHICK	804	1.93512	1.25868	1.9987	1.35498
LRRC32	1923	1.97319	1.31216	1.97979	1.35183
Q5ZLL4_CHICK	1557	1.97233	1.31656	1.98853	1.36239
FAM77C	579	1.98333	1.27703	1.98591	1.33274
UBXD5	1218	1.9921	1.29733	1.99197	1.3551
NUAK2	1971	1.95868	1.30213	1.99318	1.3643
Q5ZLW9_CHICK	552	1.98909	1.30161	1.9978	1.34622
PLEKHA6	3276	1.93177	1.28654	1.98245	1.35704
LOC769609	336	1.95123	1.20996	1.99214	1.31326
Q5ZK86_CHICK	1515	1.97308	1.30238	1.9808	1.35423
ETV7	1122	1.97821	1.28311	1.99502	1.35259
Q800V4_CHICK	186	1.9626	1.17	1.97626	1.21811
CAMTA1	4569	1.99277	1.32602	1.99478	1.37103
CSK22_CHICK	1053	1.99123	1.33638	1.98733	1.35602
Mar-02	741	1.96742	1.30729	1.99847	1.35067
MATK	1344	1.94442	1.28583	1.99122	1.35763
O42283_CHICK	309	1.95845	1.2518	1.97314	1.28035
CCDC21	2352	1.98404	1.28559	1.98458	1.3499
SCMH1	2079	1.9678	1.31858	1.99405	1.36687
CTPS	1773	1.99293	1.31868	1.99836	1.37099
Q5ZKW7_CHICK	954	1.99336	1.31231	1.99734	1.35776
NFASC_CHICK	3819	1.9808	1.32793	1.99373	1.37217
MCRS1	1377	1.96085	1.29311	1.99102	1.35618
KCNH2_CHICK	1566	1.96889	1.29962	1.99305	1.36703
NIP7	543	1.96773	1.2887	1.99538	1.34314
LOC771665	2583	1.97665	1.3172	1.99237	1.3669
TMCC2	1866	1.94715	1.29516	1.99174	1.36279
P20D1_CHICK	1554	1.99915	1.32932	1.99945	1.3679
Q76MF7_CHICK	879	1.91056	1.17727	1.91105	1.24892
DOCK1	5766	1.9841	1.33836	1.98695	1.3665
LUZP1	600	1.93897	1.22187	1.94821	1.27172
SFRS3	495	1.9924	1.28913	1.98298	1.31436
LOC415874	360	1.94036	1.15345	1.95934	1.25392
MARVELD3	768	1.94867	1.28028	1.98228	1.34146
Q49M60_CHICK	1245	1.88827	1.2341	1.98383	1.34812
KIAA0174	1101	1.99834	1.29097	1.99354	1.35536
Q90974_CHICK	423	1.98028	1.27184	1.98242	1.32351
APBA3	1548	1.95012	1.27918	1.99449	1.36772
Q5ZMF0_CHICK	1806	1.99083	1.31266	1.99175	1.36036
DHX38	3495	1.98454	1.33427	1.9864	1.36245
Q5ZIA7_CHICK	1986	1.97281	1.31777	1.97922	1.35051
ERRFI1	1398	1.98867	1.32125	1.99312	1.36196
SNTB2	222	1.91389	1.18224	1.9938	1.25627
LOC428323	987	1.9667	1.26395	1.99885	1.35171
ROBO4	2406	1.93353	1.26607	1.98281	1.35912
LOC430901	471	1.97122	1.28041	1.95687	1.3028
SMPD3	1989	1.99429	1.32094	1.99638	1.36872
CAPN5	1926	1.9938	1.31027	1.99115	1.36252
RFXDC2	1440	1.99026	1.32916	1.99035	1.3584
SLC26A9	2424	1.99857	1.32933	1.99474	1.36858
CREG2	870	1.94986	1.30968	1.98512	1.3431
LOC426707	1032	1.99413	1.30143	1.99498	1.35705
TEBP_CHICK	441	1.9361	1.2404	1.97085	1.28283
MYO7A	6534	1.99286	1.32726	1.98774	1.36671
Q5ZI85_CHICK	435	1.9712	1.27267	1.98055	1.31745
LOC415661	765	1.96969	1.29203	1.99589	1.35049
MAPKAPK2	993	1.98432	1.31371	1.9865	1.34773
LOC428278	1029	1.98092	1.27358	1.99359	1.35277
DDX42_CHICK	2841	1.98653	1.33826	1.98524	1.36325
STRAA_CHICK	1167	1.99787	1.31537	1.99791	1.36329
DCAKD	693	1.95961	1.28308	1.99669	1.34987
Q5ZHZ3_CHICK	1071	1.95874	1.31624	1.99525	1.36085
Q5ZIF6_CHICK	600	1.93532	1.23209	1.92259	1.27756
PI16	792	1.99601	1.30285	1.99554	1.34756
LOC418591	438	1.92803	1.22362	1.98782	1.32196
ACOT7	861	1.95644	1.28324	1.98736	1.35084
Q5ZIT1_CHICK	1029	1.99817	1.31683	1.99713	1.36076
Q5ZK91_CHICK	2502	1.98004	1.32759	1.99204	1.36693
Q90974_CHICK	1893	1.92876	1.25875	1.99309	1.36232
Q5ZL07_CHICK	1059	1.99328	1.32498	1.99097	1.3573
SLC45A1	2268	1.9987	1.33135	1.99654	1.37067
Q8JH31_CHICK	3306	1.99374	1.3168	1.996	1.36919
GPATCH3	1425	1.96717	1.30126	1.98365	1.35056
Q9PSR9_CHICK	132	1.95916	1.14118	1.98281	1.17612
KI18B_CHICK	2394	1.94445	1.29053	1.99146	1.36549
RLF	5643	1.98026	1.33459	1.98974	1.36438
Q67ER3_CHICK	987	1.95268	1.30837	1.97085	1.33517
CPNE7	852	1.94062	1.25798	1.99833	1.35746
NOB1	1302	1.91239	1.27219	1.99204	1.35782
C1orf66	1179	1.93982	1.26241	1.99257	1.35605
AOF2	2268	1.99504	1.32468	1.99363	1.36725
LAPTM5	786	1.99755	1.2863	1.98552	1.33681
A8I1C6_CHICK	2265	1.92696	1.27486	1.98427	1.35993
Q9PW24_CHICK	981	1.99441	1.32978	1.99353	1.35209
Q5F350_CHICK	2799	1.98073	1.30766	1.99477	1.36881
SELENBP1	1419	1.9886	1.31758	1.99613	1.36119
ZNF821	1236	1.97867	1.28847	1.98342	1.34517
LYPLA3	1248	1.99576	1.33378	1.9969	1.36176
MRPS16	411	1.88572	1.22674	1.98008	1.32247
NFASC_CHICK	3894	1.98481	1.33327	1.99513	1.3728
PHF13	780	1.96705	1.3058	1.98871	1.34019
PTAFR	1011	1.993	1.31965	1.98173	1.34865
ACE_CHICK	3582	1.98784	1.31029	1.99488	1.36616
Q7LZ64_CHICK	96	1.95839	1.00007	1.96616	1.08494
Q6Q2J6_CHICK	375	1.99658	1.26968	1.98981	1.31547
SLC35A4	900	1.95163	1.26727	1.97766	1.34355
TMEM81	741	1.97941	1.29396	1.99339	1.35068
B3Y9I3_CHICK	4257	1.99867	1.30672	1.99943	1.36962
Q9YGP8_CHICK	10989	1.97957	1.32511	1.98991	1.36691
ZC11A_CHICK	2172	1.97437	1.27254	1.97422	1.33846
PADI2	2007	1.98618	1.31492	1.9976	1.36822
TNFRSF9	726	1.99677	1.30146	1.99691	1.33022
LOC769589	291	1.89927	1.21082	1.94292	1.25413
LOC419812	273	1.96582	1.26277	1.99262	1.29862
MDM4	1431	1.98647	1.31417	1.98889	1.35842
Q8AYP6_CHICK	1449	1.98315	1.31587	1.98956	1.35959
CCDC47	1431	1.97027	1.29677	1.9711	1.33607
SMPDL3B	1326	1.9948	1.33404	1.99872	1.36538
Q5ZLJ0_CHICK	1086	1.99607	1.32532	1.99187	1.35432
FBXO38	3564	1.99035	1.33496	1.99401	1.37349
MAP3K3	1881	1.99257	1.331	1.99313	1.36704
COG8	1857	1.915	1.26151	1.99357	1.3579
HIVEP3	2079	1.98382	1.31019	1.98654	1.35108
PAK1	1635	1.97837	1.30732	1.98292	1.35374
Q5ZK15_CHICK	1980	1.99057	1.34004	1.98898	1.36184
CIRH1A	903	1.93554	1.2879	1.99105	1.3502
SMEK2	2478	1.98126	1.33628	1.98732	1.36024
SH3BGRL3	282	1.9643	1.2779	1.97532	1.29604
ELK4	1356	1.9849	1.29559	1.98991	1.35385
FAHD2A	705	1.9578	1.28081	1.99671	1.35603
EYA3_CHICK	360	1.98194	1.28126	1.98734	1.30891
ELF3	1131	1.96632	1.2842	1.99189	1.34927
LOC769187	573	1.86665	1.20591	1.94087	1.28958
ERF	1335	1.95853	1.29584	1.99297	1.35147
A9NJ60_CHICK	813	1.95835	1.26841	1.99708	1.34893
GABPB2	1032	1.97114	1.28989	1.99051	1.35857
C1orf38	1785	1.92789	1.26489	1.99463	1.36062
LOC415859	384	1.94431	1.23741	1.99358	1.31302
PTPN7	1098	1.96392	1.27037	1.9944	1.35587
MATN1_CHICK	1524	1.99225	1.32899	1.99356	1.36406
SDC3_CHICK	1218	1.94999	1.27536	1.98646	1.34501
LINGO3	1830	1.96443	1.28741	1.99518	1.36693
SPIRE2	1944	1.93919	1.26208	1.9964	1.35625
Q5ZHZ1_CHICK	765	1.9694	1.28809	1.98226	1.33254
MYH13	4380	1.97544	1.30807	1.96448	1.34288
Q5ZM75_CHICK	447	1.93233	1.24047	1.9787	1.31276
Q5ZHM2_CHICK	1656	1.95809	1.29705	1.95597	1.32591
Q5ZHN0_CHICK	441	1.94982	1.23284	1.9935	1.31411
TJP3	2811	1.95136	1.29641	1.99377	1.36925
EYA3_CHICK	1590	1.9865	1.3199	1.99351	1.3649
Q90908_CHICK	5829	1.96855	1.2783	1.95888	1.33737
SLC26A8	2244	1.97785	1.31085	1.9887	1.36418
NDUFS2	360	1.95972	1.26733	1.994	1.32038
FKBP6	795	1.99607	1.30681	1.99028	1.3422
KIF21B	4866	1.97114	1.30275	1.98759	1.36595
STAT3_CHICK	2307	1.98889	1.30479	1.99005	1.3634
ANM7_CHICK	2070	1.98901	1.32681	1.99531	1.36617
TUFT1	1173	1.92112	1.25968	1.96755	1.33159
IL19	531	1.98729	1.26625	1.9873	1.33908
RAP1A	567	1.97321	1.30939	1.97357	1.32448
Q8UUT7_CHICK	912	1.97412	1.31662	1.99273	1.35173
GPR56	2028	1.98404	1.27047	1.99485	1.36388
ZAP70	1830	1.98866	1.31592	1.99135	1.35992
O42284_CHICK	1167	1.99031	1.31505	1.99565	1.36359
LOC769366	609	1.97798	1.27418	1.993	1.33682
PIRT	399	1.98335	1.25823	1.98951	1.30628
LOC428293	306	1.93565	1.18448	1.98374	1.28252
TMEM45B	846	1.98585	1.29468	1.98709	1.34766
KIFC3	1197	1.92747	1.26759	1.99605	1.36198
CHST4	1116	1.99894	1.3152	1.99568	1.35181
ATP5G1	411	1.95493	1.20847	1.98427	1.31262
MRRF	780	1.97599	1.28138	1.9861	1.33759
RBL1	3195	1.9954	1.3428	1.99673	1.3711
NLRC5	5094	1.99846	1.31943	1.99658	1.37134
CCD43_CHICK	654	1.92584	1.25303	1.95017	1.29435
TAT	1368	1.99954	1.30649	1.9973	1.36622
Q5F3J7_CHICK	4476	1.99685	1.34197	1.99786	1.37561
Q5ZKX3_CHICK	486	1.98204	1.26714	1.98138	1.32521
DLGAP4	2904	1.96454	1.30573	1.98636	1.36223
HOXB13	819	1.87657	1.22113	1.984	1.32983
STRA6	1857	1.96802	1.27641	1.99444	1.3636
TTLL11	987	1.98759	1.31245	1.99353	1.35786
COL_CHICK	303	1.97745	1.21801	1.99501	1.29487
Q5ZK41_CHICK	1803	1.98601	1.31851	1.99301	1.36102
SCAMP4	690	1.98563	1.29865	1.98666	1.33172
NUDC_CHICK	1026	1.95673	1.26395	1.94907	1.31211
SFRS12IP1	717	1.94882	1.19676	1.95936	1.27043
ZNF652	1827	1.98209	1.28657	1.98066	1.34215
CEPU1_CHICK	1035	1.9677	1.29953	1.9973	1.36092
Q1PS52_CHICK	2085	1.96496	1.29898	1.99492	1.36836
Q5R2I8_CHICK	1548	1.9931	1.34265	1.99733	1.36422
PSD2	1923	1.98859	1.30752	1.98691	1.35571
STAG1	3663	1.97784	1.31411	1.9898	1.36564
O57651_CHICK	1266	1.99632	1.32246	1.9894	1.35429
LOC776892	969	1.96136	1.26255	1.99347	1.35757
CCDC135	2439	1.98313	1.3112	1.97979	1.34624
Q5ZKN7_CHICK	411	1.96114	1.26738	1.97228	1.30374
PMP22	483	1.96624	1.24279	1.9809	1.31869
SLU7_CHICK	1749	1.9438	1.29095	1.95453	1.33329
Q5ZI18_CHICK	3921	1.99548	1.31801	1.99352	1.36723
CAF1A_CHICK	2805	1.96949	1.29538	1.97265	1.34297
Q7ZT63_CHICK	834	1.99215	1.3309	1.99165	1.3507
CYB5D2	795	1.92879	1.28192	1.97828	1.3455
Q766V2_CHICK	1260	1.98852	1.28634	1.99907	1.36604
COMMD4	600	1.93853	1.23551	1.99562	1.3309
REXO1	3654	1.98303	1.32856	1.9805	1.35634
L3MBTL	2544	1.99432	1.3138	1.99382	1.36555
Q9PTD3_CHICK	1836	1.99264	1.34107	1.99754	1.36752
PTGS1	1737	1.97613	1.30284	1.99898	1.36754
RFC2_CHICK	1080	1.98679	1.32175	1.99	1.35461
LOC770940	324	1.9006	1.17792	1.98201	1.28599
GRP78_CHICK	1959	1.98731	1.31429	1.97453	1.35073
CCL4_CHICK	276	1.99116	1.27249	1.99351	1.30328
POLRMT	3057	1.99558	1.30892	1.99496	1.36914
O93296_CHICK	1983	1.98546	1.30488	1.98009	1.35137
C1orf172	1089	1.98479	1.28795	1.99334	1.35125
Q9PSW1_CHICK	5586	1.96256	1.28353	1.95588	1.33016
TP53INP2	249	1.95408	1.15369	1.98928	1.24473
C9orf18	519	1.94125	1.25598	1.98336	1.31381
HK3	441	1.88721	1.22367	1.98348	1.32422
ATAD3A	1815	1.9666	1.31415	1.97757	1.34962
LOC419599	1563	1.99591	1.31475	1.99499	1.36413
PIRK5_CHICK	2649	1.97321	1.29072	1.99915	1.36834
Q5ZKP5_CHICK	1317	1.98358	1.326	1.99292	1.3619
CCDC42	942	1.96027	1.26147	1.95726	1.30968
SCLY	1272	1.96043	1.29483	1.9917	1.36259
RNF222	666	1.93348	1.20634	1.9959	1.34219
PDCL	903	1.96957	1.29388	1.97485	1.33322
LOC427610	2079	1.98983	1.32269	1.99628	1.37062
ELN_CHICK	2082	1.88266	1.15148	1.86067	1.20989
LDLRAP1	924	1.98711	1.32407	1.99357	1.35418
MECR	891	1.95027	1.24071	1.99133	1.35252
HIC2	1716	1.99148	1.32973	1.9936	1.36397
HSD11B1	906	1.98343	1.29951	1.99583	1.35539
Q5ZMJ3_CHICK	408	1.9715	1.29556	1.98645	1.32233
ZBTB6	1266	1.99189	1.33003	1.98437	1.34992
GPR144	2616	1.99824	1.30681	1.99669	1.36828
UBXD1	1308	1.98508	1.30064	1.98825	1.34409
UTP11L	762	1.95623	1.29112	1.94536	1.30507
CAMK1G	1395	1.98414	1.31073	1.99357	1.35664
PLXNA2	5721	1.97112	1.31624	1.99893	1.37941
LHX2	1188	1.99362	1.33755	1.99494	1.35955
PANX3	1149	1.96218	1.27289	1.99039	1.35617
WIPI3_CHICK	1035	1.98826	1.32485	1.99566	1.35754
Q7T0L0_CHICK	1197	1.98108	1.32463	1.98247	1.35322
MRPL40	576	1.97493	1.29277	1.97763	1.31397
FAM148C	1257	1.89686	1.26306	1.99275	1.35607
Q5ZLB5_CHICK	1212	1.99687	1.33294	1.99838	1.35803
ARHGAP32	5697	1.98749	1.32732	1.99435	1.37289
IGSF9B	2085	1.97567	1.31721	1.99896	1.37262
BTBD2	1296	1.97311	1.30775	1.99915	1.36688
C1orf174	552	1.96627	1.28183	1.97546	1.31703
SUPT4H1	354	1.96919	1.26465	1.99058	1.32293
LHX6	1065	1.94723	1.29184	1.99303	1.3545
GPR97	1326	1.96673	1.25996	1.98906	1.35776
ETS1A_CHICK	1326	1.98365	1.30556	1.99493	1.35979
Q5ZJH3_CHICK	1566	1.97835	1.32276	1.97939	1.35112
PEX10	984	1.99509	1.32364	1.99581	1.34982
SBDS_CHICK	753	1.97271	1.31603	1.96314	1.32858
HIP1	3111	1.95614	1.28522	1.99039	1.36115
CLIC4	699	1.98569	1.29512	1.98628	1.33851
Q5ZJK7_CHICK	1479	1.99368	1.31355	1.99623	1.36597
SMPD2	1233	1.97205	1.26898	1.9962	1.3591
TRSPAP1	864	1.98828	1.31272	1.99405	1.34936
Q8UVS5_CHICK	759	1.98398	1.33197	1.98809	1.3464
Q5ZIV0_CHICK	846	1.9996	1.35906	1.99624	1.3541
GELS_CHICK	2337	1.99426	1.30751	1.99256	1.36422
ADAMTS15	2796	1.9349	1.28547	1.996	1.37073
TPRG1L	801	1.9785	1.31704	1.99403	1.35418
CAF1A_CHICK	2814	1.96954	1.29568	1.97246	1.34499
Q5ZLI3_CHICK	1302	1.98397	1.33059	1.98753	1.35627
Q5ZLV0_CHICK	747	1.97782	1.32642	1.97808	1.33424
SLC25A1	954	1.97758	1.29449	1.9927	1.35848
CETP_CHICK	1518	1.99976	1.329	1.99336	1.35973
ZNF319	1530	1.9216	1.22115	1.99238	1.33661
KCNJ1	1122	1.99497	1.3009	1.98803	1.35228
ADAMTS10	3255	1.98003	1.32524	1.99715	1.37439
PTGS1	1713	1.97677	1.30124	1.99871	1.36652
Q6X0K9_CHICK	939	1.98329	1.29669	1.98462	1.3411
MIB2_CHICK	2865	1.99286	1.32375	1.99064	1.36875
RL35_CHICK	372	1.94999	1.2505	1.92794	1.25722
UIMC1	1854	1.97369	1.28228	1.98338	1.35195
TRAF1	1512	1.9962	1.31889	1.99593	1.36231
GUC1B_CHICK	597	1.96194	1.28833	1.97433	1.32246
ZBTB43	1392	1.97716	1.30868	1.99172	1.35566
FN3K	933	1.96539	1.28979	1.98513	1.34084
A1DPK0_CHICK	456	1.99209	1.26784	1.99487	1.32492
Q5F445_CHICK	1473	1.98845	1.32795	1.99418	1.35948
MAP2K4	1101	1.98362	1.3259	1.99271	1.3596
Q788W0_CHICK	2010	1.97021	1.31866	1.99305	1.36371
ST7L_CHICK	1668	1.99842	1.32238	1.99944	1.36274
RABGAP1	3213	1.98138	1.31854	1.98689	1.35932
ABI3	1137	1.9352	1.24612	1.98087	1.34412
TSNAXIP1	2097	1.98373	1.29802	1.98463	1.35425
Q90956_CHICK	1344	1.97037	1.31509	1.98876	1.35746
Q5ZIE5_CHICK	537	1.92801	1.26302	1.97499	1.31134
Q5ZMI6_CHICK	558	1.98598	1.28566	1.9841	1.32756
Q5ZJR1_CHICK	738	1.99815	1.33338	1.99581	1.35154
CHST6	1182	1.98694	1.3189	1.99382	1.35576
Q804K1_CHICK	1128	1.97877	1.31599	1.98777	1.3541
MYOCD	2865	1.97984	1.29521	1.99098	1.35934
LOC431267	945	1.93086	1.26959	1.9857	1.34564
SHISA6	705	1.97124	1.30593	1.98525	1.33694
FGF22	513	1.87658	1.24011	1.98731	1.33697
SNF8	777	1.97804	1.27831	1.97937	1.33637
LOC771115	1770	1.97643	1.30859	1.99075	1.3527
CPIN1_CHICK	918	1.988	1.27809	1.99007	1.33978
TMHS_CHICK	666	1.97432	1.26547	1.98926	1.33626
ANKHD1-EIF4EBP3	7596	1.9945	1.34195	1.9927	1.37493
MYSS_CHICK	5841	1.96943	1.28068	1.95755	1.33759
WDTC1	2016	1.99279	1.33045	1.99594	1.37032
WDR76	1401	1.95724	1.30107	1.99503	1.35909
MEGF6	3888	1.94018	1.26098	1.98156	1.34183
NEU2	1140	1.9985	1.31675	1.99876	1.36043
ABHD11	801	1.97263	1.30399	1.99814	1.35871
PHF20	3000	1.95767	1.30556	1.96791	1.34659
Q8UWG6_CHICK	963	1.97614	1.31816	1.98301	1.34932
A0FJX2_CHICK	1128	1.99694	1.30498	1.99814	1.3628
WDR51A	960	1.99421	1.29704	1.99903	1.35562
ETS1A_CHICK	1458	1.98402	1.30226	1.99763	1.35877
APBB3	1197	1.92025	1.26075	1.99205	1.35844
PANK4	2316	1.98808	1.33906	1.99326	1.36725
RBM18	573	1.98352	1.29912	1.98393	1.32365
CHK1_CHICK	708	1.93557	1.24114	1.99358	1.34009
JMJD8	294	1.95683	1.20386	1.96166	1.26698
TBCD_CHICK	3600	1.99076	1.33717	1.99736	1.37557
TNNC1_CHICK	486	1.94448	1.20729	1.93988	1.26899
MYO1F	3054	1.9752	1.32143	1.99062	1.36608
ROBO3	3642	1.90243	1.26663	1.97601	1.35873
Q9PTD3_CHICK	1977	1.99182	1.34261	1.99728	1.37213
DUSP16	2040	1.99836	1.32265	1.99745	1.36765
AR2BP_CHICK	480	1.98255	1.29269	1.9817	1.30939
Q5ZMI6_CHICK	2178	1.98354	1.30451	1.98252	1.35405
AN32B_CHICK	789	1.95573	1.21263	1.95007	1.26709
C1orf166	858	1.96272	1.28088	1.99535	1.35222
ANKRD24	2613	1.91877	1.23425	1.9792	1.34442
NUMA1	2196	1.93494	1.21747	1.97812	1.33062
FAM54B	873	1.99719	1.29302	1.9954	1.34341
NT5DC2	1653	1.99739	1.34233	1.99465	1.36035
Q90909_CHICK	5043	1.97399	1.28917	1.96057	1.33866
Q5F367_CHICK	867	1.9941	1.32242	1.99632	1.35596
PUS3	1140	1.9794	1.31375	1.99405	1.35828
Q9YHW5_CHICK	1011	1.98051	1.29185	1.99747	1.35833
C1orf74	795	1.86356	1.19926	1.97246	1.31913
GFAP	1305	1.91752	1.24681	1.98014	1.34356
LOC431306	2367	1.86669	1.25643	1.98438	1.36048
LOC771596	3507	1.98985	1.32997	1.99214	1.37014
WNT2B_CHICK	1155	1.94436	1.29125	1.98971	1.35574
LRRC47	1749	1.901	1.25267	1.98891	1.35441
STAB1	6873	1.99656	1.32767	1.99729	1.37054
Q5ZIW3_CHICK	759	1.98988	1.30517	1.98076	1.33959
Q9PSS4_CHICK	2136	1.99021	1.30647	1.99196	1.35657
TP73	1908	1.97242	1.2978	1.99456	1.36491
RALGPS1	1749	1.98195	1.33766	1.99436	1.36682
HERPUD1	1158	1.97995	1.29934	1.99228	1.35075
Q5ZKK9_CHICK	711	1.96642	1.27211	1.98081	1.33085
FOXRED1	1314	1.91322	1.27507	1.99085	1.36126
Q5ZJI3_CHICK	609	1.98473	1.29468	1.98796	1.32893
IGSF9B	2085	1.97388	1.31412	1.99865	1.37107
RPL38	213	1.96248	1.13427	1.9363	1.19715
Q5F390_CHICK	1935	1.98826	1.32658	1.98412	1.3585
Q90WU0_CHICK	1260	1.9845	1.31577	1.99789	1.36218
GGTL3	1992	1.98388	1.3346	1.99851	1.37363
TRAF3IP3	1611	1.95137	1.26	1.97787	1.34106
Q5ZJF9_CHICK	1635	1.99528	1.32202	1.99504	1.36388
RABEK_CHICK	759	1.99445	1.30745	1.99545	1.34415
SLC4A9	2877	1.98608	1.28642	1.99805	1.37096
MLRM_CHICK	519	1.97871	1.26687	1.97594	1.29844
Q90914_CHICK	5787	1.9705	1.282	1.95762	1.33653
EDC3_CHICK	1521	1.98828	1.31944	1.99592	1.36479
SEMA6B	1449	1.96034	1.29997	1.99941	1.36815
TMM22_CHICK	1236	1.99372	1.33373	1.99468	1.36325
PML	1173	1.87613	1.19941	1.98532	1.34063
LOC430610	807	1.9114	1.24963	1.99601	1.35393
CCDC27	774	1.95137	1.23037	1.9637	1.30579
SIN1_CHICK	1569	1.98329	1.32828	1.98736	1.35961
PTTG1	582	1.9702	1.27699	1.98765	1.33389
GPR114	1014	1.9386	1.22024	1.99312	1.34995
AIRE	1752	1.91611	1.25725	1.97864	1.35345
Q5ZI30_CHICK	1113	1.99804	1.2987	1.99935	1.35785
MXRA8_CHICK	1305	1.99387	1.32962	1.99066	1.36322
RAB40B	936	1.99428	1.34821	1.99892	1.36184
Q4KS30_CHICK	273	1.95183	1.22151	1.98752	1.30022
O93586_CHICK	2253	1.97861	1.32499	1.99116	1.36385
PPP2R3A	3354	1.98753	1.30831	1.99416	1.36496
LOC777298	648	1.96736	1.26084	1.98986	1.33553
Q8AWC0_CHICK	1179	1.99647	1.32288	1.98876	1.35593
Q7ZT08_CHICK	615	1.90556	1.22872	1.97307	1.31449
Q5ZJ98_CHICK	1365	1.98949	1.3302	1.99213	1.36163
C1orf222	2040	1.95234	1.28862	1.97045	1.34296
NRG2	237	1.99036	1.19742	1.99327	1.25917
KCNJ13	1020	1.99489	1.30724	1.99693	1.35846
LOC419409	771	1.94816	1.22855	1.94584	1.29786
MMEL1	2238	1.98012	1.31663	1.98762	1.36124
RHOC_CHICK	582	1.95815	1.25982	1.98655	1.33381
FHL3	840	1.99157	1.27577	1.99314	1.34198
MTMR4	3426	1.99092	1.312	1.99843	1.37248
B1P6A8_CHICK	5046	1.98877	1.32412	1.99321	1.3713
NSUN5	1413	1.95761	1.28166	1.99646	1.35808
SPNS3	1455	1.99276	1.30799	1.99228	1.3582
CP1A4_CHICK	1584	1.95897	1.29269	1.99842	1.36711
ANGPTL2	1479	1.96454	1.32454	1.98333	1.35293
MIER2	1716	1.99345	1.31256	1.99515	1.36304
HOXB9	750	1.988	1.31737	1.99066	1.34533
PTPRU_CHICK	4305	1.9698	1.31382	1.99784	1.37744
Q9W7C5_CHICK	639	1.97314	1.30201	1.99118	1.33863
CXG1_CHICK	1185	1.98951	1.32674	1.99043	1.35366
SYF2	708	1.93241	1.26688	1.94468	1.30415
LOC426958	486	1.92335	1.22241	1.99037	1.31719
CLEC2B	366	1.97037	1.27183	1.98284	1.30997
C1orf160	630	1.96981	1.29748	1.99452	1.34449
SSU72_CHICK	585	1.97607	1.28707	1.98607	1.33401
CCL4_CHICK	273	1.97148	1.20138	1.99607	1.30739
C1orf183	336	1.91542	1.17565	1.98118	1.29636
KC1A_CHICK	1095	1.98782	1.32875	1.98712	1.35222
WDR16	1860	1.99104	1.32838	1.9916	1.3659
ESAM	1188	1.92548	1.27454	1.99509	1.36267
JAM3	882	1.99664	1.32434	1.99421	1.35469
CREB3L3	1101	1.96702	1.28427	1.99525	1.35567
ACT5_CHICK	1125	1.99017	1.29206	1.99417	1.35638
Q5MQR1_CHICK	1113	1.99353	1.32466	1.98834	1.35516
LOC429840	2904	1.9958	1.3176	1.99395	1.37042
C20orf52	237	1.92443	1.16836	1.95544	1.22472
PHB_CHICK	828	1.99896	1.30357	1.99492	1.35185
GRRP1	918	1.89285	1.26209	1.98211	1.34137
ZBTB44	1851	1.99727	1.34237	1.99571	1.36476
Q1PS65_CHICK	1371	1.99557	1.32303	1.99503	1.35776
NEIL1	852	1.93943	1.28246	1.99732	1.35085
ARMC8	2022	1.98403	1.32302	1.99316	1.36519
LOC419390	486	1.98634	1.24449	1.98235	1.3149
LAMB3	3498	1.96403	1.28767	1.99406	1.36736
CCDC103	396	1.92599	1.25159	1.97518	1.29675
BSG	636	1.9854	1.29665	1.98432	1.34335
SEPN1	1488	1.99989	1.31864	1.99536	1.35776
MEX3D	1257	1.91715	1.2728	1.99483	1.36494
PRKCZ	1779	1.97309	1.31711	1.99059	1.36099
AP3D1	3627	1.98681	1.32251	1.97834	1.35413
Q5F332_CHICK	2028	1.99499	1.32199	1.99503	1.36517
Q90908_CHICK	5838	1.96841	1.27815	1.95882	1.33766
GAPVD1	4323	1.98932	1.32921	1.99537	1.37206
MMP15	681	1.95532	1.27617	1.99613	1.33636
Q9PSF8_CHICK	387	1.9788	1.29303	1.98633	1.31757
ZNF346	576	1.96867	1.28572	1.9796	1.32844
NIP30	768	1.96112	1.28826	1.966	1.31754
LOC431266	1266	1.96523	1.28546	1.99213	1.3524
ACTRT2	1134	1.99415	1.32692	1.99383	1.36066
LOC771706	429	1.93076	1.24269	1.95017	1.29249
SLC35E2	1227	1.98263	1.3204	1.992	1.36057
SHC2	1182	1.95054	1.28853	1.99504	1.3636
U5S1_CHICK	2925	1.99442	1.3277	1.99447	1.37099
OLFML2A	1917	1.94484	1.26563	1.99368	1.36404
SAMH1_CHICK	1857	1.9964	1.34797	1.99167	1.36491
Q9PSW1_CHICK	5649	1.96341	1.28416	1.95732	1.33001
CAZA1_CHICK	861	1.98011	1.30144	1.98288	1.34074
Q9W6C4_CHICK	996	1.99401	1.32083	1.98625	1.35048
RBM39	1590	1.98486	1.3148	1.99157	1.35896
KIAA0562	2823	1.98164	1.31139	1.98937	1.36386
DBF4B	579	1.9726	1.25381	1.99351	1.33021
CD34	1047	1.94815	1.27051	1.99041	1.35465
Q5QQ39_CHICK	993	1.9815	1.30959	1.99325	1.35596
LOC427569	759	1.98431	1.27846	1.9922	1.3296
MPO	2106	1.99725	1.32596	1.9977	1.36955
TYW1	2148	1.98678	1.31454	1.98945	1.36439
C1orf116	1626	1.95234	1.2715	1.98506	1.35364
SRRM1	2823	1.96537	1.29514	1.95881	1.31527
RSPRY1	1728	1.99392	1.33422	1.99913	1.36965
DBR1_CHICK	1611	1.99206	1.33289	1.98899	1.36026
MRPL20	450	1.99193	1.29579	1.99351	1.32263
Q8JGU2_CHICK	1773	1.98632	1.32878	1.9883	1.36061
ATP8B3	3522	1.9791	1.29917	1.99783	1.37219
Q5ZMR0_CHICK	765	1.98619	1.29552	1.97402	1.32116
Q4VU63_CHICK	1341	1.94218	1.28218	1.99214	1.36436
OPCML	462	1.98742	1.27361	1.99114	1.32956
Q646T7_CHICK	1350	1.96506	1.28652	1.96787	1.33149
P79767_CHICK	1107	1.96499	1.30062	1.99129	1.3587
METRNL	780	1.99342	1.32814	1.99383	1.35193
GOLGA1	2319	1.9353	1.26502	1.95309	1.31544
Q5ZK71_CHICK	2589	1.99232	1.33713	1.9947	1.37124
TMEM88	483	1.95632	1.25581	1.98257	1.33
PPARGC1B	2955	1.9366	1.28367	1.98937	1.36154
LOC426976	498	1.95544	1.27474	1.99851	1.34455
Q5F440_CHICK	3153	1.99361	1.32454	1.99485	1.36924
Q91013_CHICK	2319	1.9524	1.29479	1.96186	1.33267
TTC1	891	1.93745	1.25066	1.96491	1.31476
ACAD8	1239	1.98485	1.30622	1.99032	1.35479
O73840_CHICK	1419	1.97839	1.31775	1.98262	1.35019
NPHP4	969	1.95858	1.29063	1.99928	1.36178
LOC416147	822	1.98638	1.28056	1.98408	1.32891
GLRK_CHICK	1464	1.99895	1.30801	1.99733	1.36451
LOC769242	1569	1.9647	1.29498	1.99848	1.36223
Q5ZM29_CHICK	1173	1.96996	1.29954	1.97831	1.34327
RNF43	2148	1.94611	1.28484	1.99105	1.36617
GMEB1	1692	1.97352	1.29945	1.98976	1.36045
Q5ZKZ7_CHICK	1554	1.98419	1.32135	1.99605	1.3647
THYN1_CHICK	729	1.9633	1.25302	1.96932	1.31511
IF2B1_CHICK	1731	1.97615	1.30574	1.98143	1.35487
UQCR	168	1.979	1.20601	1.98787	1.20641
COQ9	852	1.98048	1.28486	1.99171	1.34771
GABRD	1290	1.99333	1.32231	1.99195	1.36001
PDIK1L	1038	1.99149	1.33253	1.99178	1.3532
PARD6A	912	1.92706	1.27008	1.99641	1.36011
Q5ZLX8_CHICK	897	1.96728	1.28423	1.97766	1.33932
LOC419583	1689	1.9728	1.32969	1.99317	1.36085
LOC431059	450	1.90714	1.16916	1.95247	1.23248
SPNS2	1215	1.99136	1.30825	1.98854	1.35657
Q5ZJF9_CHICK	1134	1.99715	1.31645	1.9922	1.35533
GATSL1	804	1.99664	1.33319	1.99776	1.35898
Q5ZKX5_CHICK	1299	1.98436	1.31138	1.9912	1.35618
LOC770506	813	1.99839	1.30721	1.99181	1.34763
Q90910_CHICK	5820	1.96916	1.28478	1.95925	1.33806
ARPC5L	324	1.98348	1.2678	1.98964	1.307
Q4U127_CHICK	663	1.96829	1.21823	1.99735	1.34321
PIGU	1308	1.97888	1.33853	1.97219	1.34806
LOC426957	315	1.89712	1.17224	1.97778	1.29307
Q9W694_CHICK	804	1.97039	1.29059	1.98199	1.32813
RHD	1200	1.97805	1.31469	1.98185	1.35171
LOC428214	471	1.98233	1.314	1.97545	1.31885
LOC428280	1239	1.95923	1.30532	1.99703	1.35958
SLC26A2	1995	1.9966	1.32567	1.99598	1.36717
Q5ZJ10_CHICK	1059	1.95659	1.3063	1.99721	1.3534
AER61_CHICK	1593	1.9828	1.32888	1.98961	1.3622
ARHGEF37	2013	1.96519	1.27166	1.99567	1.36292
STAG1	3822	1.97734	1.31373	1.98941	1.3643
STUB1_CHICK	756	1.96869	1.28761	1.97696	1.33299
DNAH9	13059	1.99459	1.32577	1.99465	1.37297
STRBP_CHICK	2019	1.98074	1.3252	1.98993	1.36143
PFKFB2	1341	1.98697	1.33445	1.9888	1.36068
FGFR3_CHICK	2436	1.99593	1.34118	1.99614	1.37107
DCPS	1002	1.95575	1.3013	1.99519	1.34773
LOC419389	420	1.96984	1.27677	1.97571	1.30518
Q5ZLD5_CHICK	1038	1.97883	1.32023	1.99125	1.35773
LOC416146	942	1.98876	1.26714	1.99357	1.34252
SFRS4	1317	1.93672	1.2602	1.97028	1.30115
O42489_CHICK	2901	1.96274	1.28743	1.96402	1.33132
Q5ZLH8_CHICK	468	1.97117	1.26977	1.98551	1.32464
LOC776271	567	1.96646	1.29114	1.99512	1.33683
PWWP2A	1365	1.97535	1.30826	1.97451	1.33654
NDEL1_CHICK	948	1.97547	1.29601	1.98322	1.33456
PLCH2	4149	1.98946	1.32849	1.99287	1.36958
MIB2_CHICK	2871	1.99254	1.3238	1.99065	1.36879
Q5ZJY8_CHICK	1347	1.99294	1.31728	1.99745	1.3668
NR6A1	1308	1.99755	1.32581	1.99592	1.36246
ZBTB26	1335	1.98181	1.32481	1.98845	1.35294
DAB2IP	3351	1.98347	1.33493	1.9931	1.36715
CALCOCO2	1380	1.98002	1.29823	1.97693	1.34
Q5ZJ11_CHICK	1482	1.97429	1.33422	1.99	1.35782
LOC419726	567	1.95759	1.26531	1.98179	1.33107
AUTS2	3753	1.96499	1.3263	1.97678	1.35482
CDON	3261	1.95274	1.30878	1.99435	1.37314
LIMK1_CHICK	1947	1.94137	1.28554	1.99911	1.36887
MYBBP1A	3549	1.99147	1.30835	1.98851	1.35433
WBSCR17	1797	1.98498	1.32639	1.99213	1.364
LOC769183	504	1.96729	1.21484	1.95656	1.2933
MMP23B	1203	1.98771	1.31867	1.99632	1.35463
TTC34	2028	1.9919	1.30786	1.99097	1.35602
MSL2L1	1410	1.98822	1.33294	1.99201	1.36002
Q5ZIY6_CHICK	1347	1.99219	1.31139	1.99627	1.35923
LOC419602	522	1.92474	1.21416	1.97043	1.3054
LMX1B_CHICK	1134	1.99107	1.32041	1.99551	1.35376
TEKT3	1473	1.95348	1.27982	1.99027	1.35866
CEPU1_CHICK	948	1.97404	1.29893	1.99669	1.35744
ANKFY1	3495	1.98982	1.31326	1.9953	1.37089
Q3L250_CHICK	969	1.98275	1.30877	1.99546	1.35371
Q5ZJJ4_CHICK	612	1.98995	1.29969	1.98893	1.33065
IL10_CHICK	528	1.98755	1.2326	1.98801	1.31768
PI4KA	6336	1.99282	1.3368	1.99665	1.37595
SRPK1	1986	1.98092	1.32185	1.98133	1.35324
PCCB	1590	1.99301	1.34377	1.99638	1.36749
NCOA6	6135	1.98393	1.31401	1.97949	1.34939
Q5F3A0_CHICK	1155	1.95848	1.30602	1.99274	1.35524
PRDM10	3441	1.98797	1.317	1.98759	1.36285
PFDN1	375	1.95841	1.26815	1.95767	1.29149
Q5ZK24_CHICK	942	1.99146	1.3159	1.99158	1.35039
O13254_CHICK	1527	1.95423	1.29402	1.99868	1.36682
GTF2IRD1	2868	1.98818	1.33896	1.99443	1.36674
CCNJL	1155	1.99477	1.3234	1.99449	1.35306
NCAPD3	4458	1.99707	1.32017	1.99558	1.37053
EED_CHICK	1395	1.98466	1.33785	1.99327	1.3578
ELAC2	2475	1.9962	1.33751	1.99626	1.36957
ABCA2	7119	1.98139	1.30889	1.99949	1.37879
Q5ZMR0_CHICK	441	1.99123	1.29624	1.98849	1.30874
RRP9	1092	1.957	1.28984	1.98807	1.34981
VWA1	903	1.98085	1.29755	1.99564	1.35672
ZNF750	2088	1.96227	1.30753	1.98186	1.3563
Q5ZIB0_CHICK	636	1.98896	1.31763	1.99196	1.33943
ACTL9	1122	1.96937	1.27734	1.99784	1.35949
DDA1_CHICK	309	1.93162	1.26417	1.97047	1.3004
LOC772285	3156	1.95052	1.27042	1.991	1.36369
TMEM52	204	1.99101	1.14642	1.98839	1.25784
CP080_CHICK	582	1.98915	1.30595	1.97779	1.3282
KIAA0562	2811	1.98184	1.31118	1.98901	1.36304
HCN2	2244	1.9486	1.30267	1.99912	1.37088
ADAMTS8	1917	1.95087	1.30013	1.99786	1.37064
Q5F3L5_CHICK	945	1.98837	1.31336	1.99145	1.35195
GUC1A_CHICK	600	1.98349	1.2992	1.97325	1.32701
MP2K2_CHICK	1197	1.99143	1.31347	1.99412	1.35988
POLR2C	828	1.98417	1.31559	1.99019	1.35147
RAB14_CHICK	648	1.97227	1.29525	1.9883	1.34027
KIRREL3	1527	1.96829	1.30093	1.99797	1.36988
CGN	3555	1.90248	1.2347	1.96595	1.33739
ARHGAP44	2112	1.94448	1.29473	1.99204	1.3623
Q6X0K9_CHICK	948	1.98213	1.29752	1.98432	1.3401
Q5ZLJ6_CHICK	1989	1.97821	1.32094	1.98127	1.34632
KIRREL3	1674	1.96821	1.30116	1.99771	1.37245
FOXK2	1890	1.98289	1.34116	1.9871	1.36147
PHOP1_CHICK	807	1.98817	1.30049	1.99392	1.34674
UBE2Z	1080	1.98158	1.32308	1.99525	1.35424
FAM118B	1041	1.9919	1.31199	1.9911	1.35193
ADAT1_CHICK	1518	1.98156	1.30109	1.99282	1.36062
C16orf57	771	1.94245	1.27002	1.99232	1.33581
SH3G1_CHICK	1104	1.98007	1.30099	1.97911	1.34455
Q5ZLN9_CHICK	1230	1.99395	1.332	1.99348	1.35641
YDJC	651	1.99447	1.29937	1.99691	1.351
CTTNBP2NL	1923	1.97999	1.29325	1.98472	1.34893
LOC428212	645	1.90213	1.2385	1.99034	1.34568
SFRS6	1044	1.98846	1.3281	1.98902	1.32843
Q9YI38_CHICK	723	1.94561	1.27443	1.98737	1.34063
CCNL1_CHICK	1605	1.98924	1.34655	1.99267	1.35906
MOV10_CHICK	2208	1.95754	1.29248	1.99837	1.37026
Q90909_CHICK	4971	1.97428	1.29029	1.96353	1.34143
UBL7	1143	1.97226	1.2929	1.99428	1.3608
CENPT	489	1.98709	1.24841	1.99147	1.33193
C5	5052	1.96012	1.3169	1.99348	1.37334
CALN1	546	1.98839	1.28476	1.98362	1.32061
C16orf48	1128	1.93883	1.25383	1.98189	1.3375
ZZEF1	8676	1.99432	1.3338	1.99646	1.3738
LOC431352	306	1.94033	1.19256	1.98362	1.2892
Q6XD56_CHICK	2604	1.99554	1.3433	1.99662	1.36259
NR5A1	504	1.95757	1.19896	1.9955	1.32508
LOC415891	735	1.98603	1.29713	1.98913	1.34315
FABP6	390	1.95725	1.26424	1.96523	1.29819
LOC776978	720	1.98735	1.28147	1.99715	1.35433
PRDM16	3804	1.98225	1.32761	1.99331	1.3679
ATP5F1	687	1.98602	1.30362	1.98078	1.33284
HS3ST3A1	783	1.93772	1.23821	1.99472	1.34395
Q90909_CHICK	5052	1.97441	1.28902	1.96103	1.33906
RANBP10	1926	1.98867	1.3402	1.99634	1.36761
HSF5	1800	1.97657	1.32993	1.99368	1.36348
41_CHICK	2493	1.97455	1.31208	1.97863	1.35469
ST14	2532	1.98689	1.31839	1.99687	1.37339
SRRM1	1659	1.96782	1.29866	1.95995	1.30924
IRF1_CHICK	969	1.97201	1.30445	1.98007	1.33914
SRA1	525	1.80602	1.19282	1.94767	1.30519
Q5F387_CHICK	1506	1.97625	1.31546	1.97501	1.34299
PPM1F	1353	1.99249	1.33227	1.99489	1.36109
VPS26B	1026	1.98536	1.33716	1.98404	1.3478
HIRA_CHICK	3024	1.99178	1.32799	1.99602	1.37017
Q5D212_CHICK	474	1.97361	1.23355	1.98577	1.32075
ARID3B	1680	1.96805	1.29342	1.98657	1.35567
MAN1C1	1539	1.99253	1.3374	1.99236	1.35955
FN3KRP	927	1.9887	1.30846	1.99335	1.34971
Q5ZKZ1_CHICK	639	1.98653	1.30638	1.97566	1.33401
Q9PSW1_CHICK	5616	1.9629	1.28477	1.95694	1.32979
LPO	2136	1.99815	1.33057	1.99679	1.36982
C1QTNF2	861	1.98825	1.28644	1.99206	1.33664
KTNB1_CHICK	1983	1.99797	1.31868	1.99842	1.37159
NSF	2235	1.98932	1.31643	1.98732	1.36237
NTAL_CHICK	597	1.97129	1.26814	1.99462	1.33573
Q9DEG0_CHICK	1353	1.98929	1.33531	1.99799	1.36252
LOC770892	906	1.9797	1.3036	1.99202	1.35291
Q5ZMR8_CHICK	1074	1.98039	1.3011	1.99332	1.35826
RC3H2	3552	1.99134	1.3346	1.99506	1.37364
STMN1_CHICK	447	1.92811	1.19237	1.90845	1.23325
B3GNTL1	1074	1.98649	1.31699	1.99418	1.35594
Q5ZLA7_CHICK	2118	1.98658	1.32439	1.99206	1.36506
Q0Q5V3_CHICK	1764	1.99303	1.32094	1.99462	1.3664
AT2A3_CHICK	3138	1.97747	1.31067	1.99485	1.37302
LOC419391	441	1.9546	1.19284	1.96255	1.29003
ARHGAP39	3084	1.97577	1.31325	1.99433	1.36772
LOC775984	387	1.98459	1.2318	1.98949	1.32362
Q8JGU1_CHICK	987	1.96169	1.30346	1.9894	1.3483
CLIP2	3120	1.9604	1.29736	1.97219	1.34823
CNGB1	2142	1.98653	1.31794	1.9974	1.36618
ACSM4	1746	1.99184	1.33451	1.99555	1.36813
PIP4K2B	1122	1.99012	1.32729	1.98827	1.35714
GFRA2_CHICK	1395	1.95966	1.3025	1.99713	1.35949
Q5ZHS7_CHICK	1137	1.98701	1.3327	1.99717	1.35852
LOC415922	1410	1.93209	1.24986	1.99301	1.35562
CAB45_CHICK	999	1.94327	1.26846	1.95439	1.30878
LOC423605	1680	1.98708	1.30287	1.99086	1.36274
LOC428183	954	1.98202	1.30483	1.97183	1.34045
Q98SU9_CHICK	795	1.98602	1.32344	1.98942	1.34606
GBRA1_CHICK	1368	1.98623	1.32314	1.99698	1.36363
GPATCH8	1302	1.96195	1.30038	1.97931	1.34299
SLC25A33	963	1.99716	1.33679	1.99748	1.35576
TMEM110	900	1.99474	1.33312	1.99478	1.34976
LOC419136	846	1.96081	1.315	1.99717	1.35709
Q5F3K3_CHICK	1746	1.98705	1.32237	1.99628	1.36715
MFSD6	2187	1.99929	1.3346	1.99838	1.37099
AATM_CHICK	1206	1.98807	1.32427	1.99283	1.36016
C9orf151	537	1.87119	1.23094	1.97546	1.32732
Q90841_CHICK	525	1.98983	1.27204	1.98398	1.32456
HM20A_CHICK	429	1.97571	1.29692	1.97821	1.3095
Q5F3T2_CHICK	1755	1.96829	1.31817	1.98504	1.35876
LOC415324	465	1.93377	1.23006	1.98389	1.3241
ATG16L1	1827	1.99055	1.31884	1.98957	1.36132
SEMA6A	3084	1.99636	1.34357	1.99727	1.37497
Q8UUX6_CHICK	2337	1.9495	1.31105	1.98385	1.36155
VAC14_CHICK	2343	1.98645	1.30639	1.99541	1.36958
LOC419888	1539	1.99034	1.34198	1.99357	1.36039
RFT1	1608	1.98228	1.32883	1.98665	1.36009
DUSP19	624	1.99346	1.3163	1.99627	1.34711
Q5ZKE2_CHICK	2100	1.98128	1.31672	1.98849	1.36062
LOC431205	261	1.98675	1.18552	1.99269	1.23303
Q5F3P4_CHICK	3141	1.99752	1.32024	1.99055	1.3651
Q5ZIM0_CHICK	1026	1.99088	1.32998	1.99797	1.35684
EMID2	900	1.97044	1.27807	1.9729	1.32266
CFDP1_CHICK	876	1.91387	1.24457	1.93737	1.29277
A5A2G2_CHICK	1086	1.99283	1.29123	1.994	1.33486
Q8QG56_CHICK	276	1.95749	1.21542	1.99611	1.28709
RHBDD2	864	1.97255	1.29455	1.98439	1.34401
TBC1D2	2421	1.99017	1.30112	1.99007	1.36282
B5TME3_CHICK	276	1.95251	1.19475	1.99659	1.2939
C19orf22	672	1.97254	1.27503	1.99426	1.33714
UBAC1_CHICK	1227	1.98029	1.30344	1.98347	1.34377
RGS18	708	1.9757	1.30407	1.97922	1.32857
NDUFB6	387	1.94391	1.22778	1.99525	1.31204
PACS2	2472	1.99202	1.3221	1.99209	1.36591
Q5ZJ12_CHICK	855	1.99232	1.33767	1.99476	1.34962
LOC431656	3390	1.99923	1.34354	1.99139	1.37031
C9orf72	1446	1.98078	1.32552	1.99581	1.36308
Q5ZLF1_CHICK	1932	1.9818	1.32883	1.9871	1.35741
WDR24_CHICK	2118	1.96395	1.30221	1.99654	1.36845
Q9DEQ6_CHICK	990	1.93679	1.25951	1.95801	1.31602
SEC14L5	2160	1.99522	1.33086	1.9968	1.37055
CTRL	804	1.93118	1.26325	1.99787	1.34378
Q5ZJ45_CHICK	1167	1.97544	1.28547	1.98924	1.35324
CSGALNACT2	1617	1.98901	1.34629	1.9905	1.3612
SKOR2	867	1.95429	1.28333	1.99616	1.35529
STOML2	867	1.99712	1.2927	1.99649	1.35081
Q156C5_CHICK	720	1.98458	1.29757	1.99496	1.34377
SLC22A7	1629	1.99271	1.31875	1.9944	1.36544
TSPAN3	762	1.99132	1.32132	1.98875	1.34699
LOC423629	648	1.99815	1.31643	1.99621	1.34602
FBXL16	1260	1.96367	1.27702	1.99919	1.36694
LRIT2	1500	1.99183	1.32266	1.9988	1.36985
ATP6V1G3	357	1.90499	1.20121	1.92284	1.2586
ATP8B2	1317	1.95299	1.29282	1.99918	1.36861
EGFL7	720	1.95486	1.21752	1.9953	1.34744
MIS12_CHICK	633	1.97018	1.25287	1.98723	1.31803
PARP6	1893	1.97553	1.30218	1.99471	1.36794
LOC419425	651	1.99576	1.28852	1.99577	1.34467
PALM_CHICK	1368	1.91004	1.24842	1.96949	1.33274
DNAJC12	591	1.9745	1.26882	1.97887	1.32112
KIAA1045	1203	1.94392	1.25748	1.99205	1.35465
KC1G1_CHICK	1371	1.98841	1.3392	1.99247	1.3606
RAB11FIP3	408	1.82777	1.15216	1.95594	1.27493
TFIP8_CHICK	567	1.96422	1.29305	1.96568	1.32003
LOC429266	975	1.96398	1.27373	1.98207	1.34413
LOC431128	663	1.97566	1.28396	1.99277	1.34894
CHM4B_CHICK	684	1.94796	1.28798	1.94728	1.29954
SH2D4B	1299	1.95562	1.29785	1.96483	1.32701
O42351_CHICK	2349	1.95239	1.27819	1.95862	1.3245
DCR1B_CHICK	1380	1.96755	1.31961	1.99834	1.36675
OR12D2	945	1.97035	1.29001	1.97425	1.34419
SLC28A2	1974	1.98752	1.29631	1.9924	1.35936
RXRA	1347	1.96005	1.30796	1.9981	1.3683
TPST1	1122	1.99112	1.32834	1.99512	1.36005
KPYK_CHICK	1593	1.98488	1.3175	1.98832	1.35906
ECD	1875	1.99227	1.33779	1.99476	1.36146
Q5F4C1_CHICK	1821	1.99345	1.33042	1.99185	1.36305
LOC769731	345	1.97597	1.23406	1.98248	1.30367
B4X7N1_CHICK	891	1.97261	1.28977	1.97632	1.34445
SORD	1119	1.98678	1.32335	1.99369	1.36439
PLAA	2418	1.98701	1.33633	1.99636	1.3711
AGRIN_CHICK	480	1.97821	1.29718	1.99737	1.34073
INPP5E	1785	1.99752	1.3362	1.99756	1.36877
CAMSAP1	4566	1.98269	1.33465	1.9886	1.36371
RSBN1	1689	1.98861	1.31715	1.99255	1.36148
RASN_CHICK	582	1.97642	1.30762	1.98104	1.33734
Q5ZKS4_CHICK	1563	1.9752	1.32893	1.993	1.36173
LOC417550	954	1.96291	1.28931	1.99394	1.3548
Q5ZJT9_CHICK	2295	1.98982	1.3156	1.98851	1.35122
Q5ZLZ2_CHICK	1398	1.98672	1.32093	1.99331	1.36098
CDK12	3129	1.98089	1.32898	1.98607	1.35632
POLR2D	444	1.99239	1.2712	1.98538	1.30159
Q7T071_CHICK	2952	1.99027	1.33937	1.98715	1.36378
SYCP1	2919	1.89115	1.24922	1.93715	1.31278
Q5ZIZ0_CHICK	1452	1.98909	1.31712	1.98943	1.35784
Q5ZI44_CHICK	831	1.96671	1.29538	1.987	1.34582
LOC427412	507	1.96322	1.21849	1.99363	1.3324
STK10	2955	1.96434	1.29693	1.96793	1.34321
MOT4_CHICK	1422	1.9907	1.32908	1.99008	1.35628
IP6K1	1356	1.98951	1.31292	1.99438	1.35909
CHFR	1989	1.98054	1.31497	1.99323	1.36517
C18orf10	891	1.99163	1.32723	1.99014	1.3505
ZNF592	3765	1.99396	1.33212	1.99335	1.36829
LOC770371	249	1.99213	1.20527	1.99419	1.26523
ST3GAL2	195	1.95682	1.27187	1.98186	1.25467
GRID1	2403	1.99417	1.33251	1.99597	1.37027
GALK1	1185	1.92174	1.27576	1.98872	1.35904
ZMYM4	4614	1.98721	1.33003	1.99278	1.36596
CTCF_CHICK	2187	1.97696	1.31339	1.97172	1.34604
GRIN2_CHICK	1551	1.99073	1.32068	1.9938	1.35944
GLYR1_CHICK	1662	1.98687	1.3043	1.98892	1.35513
SEPT2_CHICK	1050	1.97873	1.30296	1.98257	1.34958
DUOXA1	921	1.99423	1.29181	1.98206	1.34943
Q5F373_CHICK	987	1.99347	1.30084	1.99698	1.35036
Q5ZK39_CHICK	393	1.92701	1.20491	1.95134	1.27424
LOC427371	762	1.95576	1.23202	1.97328	1.32842
Q6EE39_CHICK	522	1.9495	1.25669	1.95248	1.2964
CTNNA3	2682	1.97141	1.31632	1.98579	1.35997
MLRB_CHICK	495	1.96936	1.25528	1.96854	1.28555
TRMT2A	1848	1.99196	1.3429	1.98986	1.36068
HCN4	2130	1.9896	1.33337	1.99876	1.37234
HDHD2	780	1.99384	1.31458	1.9951	1.34553
CDO1	621	1.98286	1.30048	1.9826	1.3375
UAP1	1242	1.94063	1.27072	1.99116	1.35523
ARLY2_CHICK	1398	1.99741	1.27914	1.99306	1.35981
PB1_CHICK	4893	1.98093	1.33	1.98596	1.36063
RAD51L3	984	1.9409	1.2562	1.99543	1.35451
NBR1	2826	1.98356	1.3241	1.99046	1.36647
C9orf82	900	1.96143	1.27961	1.96399	1.31485
KCTD7_CHICK	870	1.99304	1.32734	1.99797	1.35489
C17orf106	363	1.97762	1.24542	1.99535	1.30808
LHX9_CHICK	1137	1.9809	1.31837	1.99392	1.35893
NPTN	1182	1.99063	1.33631	1.99161	1.35768
PIWL1_CHICK	2625	1.98317	1.34382	1.99599	1.37272
YEATS2	4278	1.99288	1.33289	1.99223	1.36988
RFTN2	1533	1.96864	1.30361	1.99187	1.36093
D0VX29_CHICK	1374	1.99564	1.32579	1.99682	1.36333
TSPAN2	669	1.98505	1.30442	1.98788	1.34102
SMU1_CHICK	1542	1.99787	1.31986	1.9944	1.36435
Q5ZI34_CHICK	255	1.98652	1.26751	1.99021	1.28687
ENPP3	2598	1.98264	1.3301	1.99498	1.37153
LOC415325	513	1.97652	1.28709	1.97447	1.31884
WDR33	3972	1.98545	1.31432	1.97679	1.33931
PPM1J	1470	1.95138	1.29429	1.99509	1.3669
SYT15	1038	1.99138	1.31694	1.99216	1.35602
Q5F3Z4_CHICK	1113	1.99683	1.33108	1.99444	1.35414
Q5F3E6_CHICK	1518	1.98394	1.33544	1.98982	1.35688
SFRP3_CHICK	711	1.98352	1.33046	1.98197	1.33981
EME2	1308	1.97117	1.28733	1.98957	1.35408
Q5ZLW6_CHICK	2703	1.9889	1.32337	1.98282	1.35567
ULK1	3225	1.99489	1.31493	1.99784	1.37128
NRG3	732	1.98691	1.33011	1.99389	1.35062
PSMB2	633	1.99998	1.3219	1.9966	1.34506
PRPSAP1	1152	1.99804	1.32427	1.99451	1.36126
PSMB3	618	1.99135	1.31856	1.99181	1.34352
C16orf62	2919	1.97642	1.31896	1.9926	1.36774
LIPG	1353	1.99323	1.32507	1.99466	1.36465
PITPNA	816	1.96653	1.28254	1.97632	1.33965
PKRI1_CHICK	570	1.93825	1.24143	1.93926	1.27672
STC2	903	1.96521	1.29457	1.99071	1.34334
Q5ZKF3_CHICK	2751	1.98725	1.31574	1.9912	1.36544
DYDC1	507	1.92025	1.2178	1.94172	1.2728
SLC25A42	903	1.99907	1.34976	1.9982	1.35737
DNAS1_CHICK	708	1.98389	1.29438	1.99415	1.3483
TFDP2	1338	1.95925	1.30632	1.98258	1.35302
WBP2	768	1.99622	1.30911	1.99469	1.33657
STARD10	798	1.96275	1.29687	1.99487	1.35251
UBE2O	3987	1.96991	1.32448	1.98955	1.36638
PFKFB4	1317	1.97966	1.31937	1.98557	1.35698
Q98TA4_CHICK	717	1.94824	1.26704	1.97958	1.32929
C16orf11	2730	1.9713	1.29761	1.99492	1.36783
Q3T1V5_CHICK	600	1.99437	1.29202	1.98951	1.3244
PHYHIPL	1131	1.98857	1.32555	1.98896	1.35864
SNAT_CHICK	618	1.90297	1.23251	1.99237	1.3434
MRPL17	504	1.88481	1.2279	1.99047	1.3261
O93393_CHICK	603	1.99465	1.31938	1.98909	1.33856
Q802S7_CHICK	555	1.97867	1.26628	1.98845	1.32633
GPR157	1029	1.96336	1.29194	1.99287	1.35756
NME4	540	1.87561	1.21701	1.98102	1.32531
Q5ZLE7_CHICK	2190	1.98854	1.3217	1.99262	1.36333
Q25QX5_CHICK	714	1.97986	1.31054	1.98983	1.33954
KLHL17	1785	1.96244	1.2968	1.99859	1.36937
PIGQ	1722	1.99504	1.29475	1.99168	1.36208
ROGDI	855	1.99904	1.29524	1.99524	1.34614
LRC45_CHICK	2013	1.96396	1.28959	1.97436	1.33908
PRSSL1	585	1.92814	1.27042	1.99185	1.34672
CDC45L	1707	1.97992	1.32879	1.98797	1.35754
Q5ZMN8_CHICK	2493	1.99291	1.3341	1.99718	1.36828
Q8QG58_CHICK	1500	1.98584	1.32914	1.99125	1.36154
Q9I950_CHICK	624	1.97311	1.29841	1.98389	1.32934
DCUN1D3	912	1.98621	1.31508	1.98594	1.33829
EDC4	4197	1.99267	1.30811	1.99661	1.37213
AVR2_CHICK	453	1.98883	1.27189	1.9983	1.332
GRP75_CHICK	2028	1.98925	1.32518	1.98304	1.36069
Q4F8N1_CHICK	672	1.94674	1.2726	1.972	1.31974
MYO9A	7887	1.98626	1.33717	1.99196	1.37005
LOC426514	1128	1.94402	1.27694	1.99897	1.36027
CCNG1	888	1.99309	1.31107	1.99098	1.34312
SIA7B_CHICK	1215	1.96853	1.29861	1.99906	1.36203
SRRM3	1917	1.89712	1.24527	1.98061	1.3337
SLC43A2	1689	1.99634	1.30364	1.99446	1.36501
RBM15B	1674	1.96958	1.32475	1.98913	1.36089
DOCK3	5772	1.9986	1.33698	1.9953	1.37264
TMEM132D	2712	1.99043	1.32093	1.99103	1.36597
LOC769988	1683	1.98406	1.33603	1.99646	1.36394
DENND2C	2607	1.99569	1.31846	1.99519	1.35933
CHRNB2	570	1.91573	1.23842	1.99569	1.3423
Q5ZLH6_CHICK	885	1.99052	1.31829	1.98597	1.35135
TRIM33	2844	1.98171	1.3259	1.98947	1.36476
TMEM8B	1152	1.97725	1.30718	1.99431	1.35964
Q5ZJ93_CHICK	1296	1.99227	1.31025	1.99129	1.35641
DUOX2	4629	1.99248	1.31051	1.99786	1.37308
MED1	4752	1.99479	1.32458	1.99408	1.36634
MOXD1_CHICK	1845	1.9997	1.35653	1.99876	1.37094
RL27_CHICK	411	1.98737	1.29783	1.97314	1.30465
DEF6	1869	1.95	1.26653	1.96409	1.32971
TAF11	654	1.92151	1.2474	1.95976	1.31386
Q5XUL8_CHICK	2394	1.98334	1.34374	1.99212	1.36699
LOC417343	768	1.99521	1.30685	1.995	1.35339
VKORC1L1	492	1.9952	1.33195	1.98548	1.32535
OSGEPL1	1233	1.99604	1.31895	1.99804	1.36425
Q7SZH6_CHICK	504	1.93888	1.24669	1.98127	1.30941
ABCA7	4341	1.93148	1.28637	1.99354	1.37182
CLAT_CHICK	1923	1.98996	1.33073	1.99377	1.36502
SCUBE3	2889	1.95764	1.29729	1.99368	1.36445
LDB3	1647	1.98689	1.31773	1.99086	1.36229
Q804X5_CHICK	1302	1.98985	1.32784	1.98625	1.35474
Q5ZI70_CHICK	1737	1.95993	1.31477	1.99784	1.36909
LOC415313	834	1.91147	1.27442	1.98654	1.34424
SYT6	1395	1.99504	1.32548	1.99511	1.36313
NME3	477	1.95589	1.2626	1.98453	1.33103
LRRTM2	1563	1.99424	1.33967	1.9957	1.36151
EPHA10	3033	1.9589	1.30766	1.99734	1.3745
SAG	1239	1.99185	1.30797	1.98825	1.35182
EXOD1	723	1.98425	1.32784	1.99603	1.34432
AMMECR1L	936	1.99767	1.32411	1.99579	1.35309
PLIN3	1284	1.98917	1.25209	1.99154	1.35095
SEC11C	567	1.98744	1.33236	1.98429	1.33498
KCTD19	2712	1.99596	1.33683	1.99736	1.36928
LOC415669	507	1.94791	1.26384	1.9584	1.30678
CRB1	4137	1.99949	1.34655	1.99872	1.37268
NCBP1_CHICK	2391	1.99133	1.33063	1.99425	1.36743
VIT3_CHICK	4995	1.99533	1.32861	1.99686	1.37294
ABCA3	5121	1.98018	1.30434	1.99782	1.37496
AMPD1_CHICK	2229	1.99707	1.32942	1.99176	1.36534
RBM13	879	1.95814	1.28007	1.95758	1.31755
NEO1_CHICK	4335	1.99415	1.34788	1.99575	1.37692
Q5F3I2_CHICK	2400	1.97454	1.32219	1.98709	1.36214
TCP11	1416	1.99481	1.30255	1.99609	1.35634
ITCH	2637	1.98351	1.32703	1.99566	1.36853
GOLGA3	4560	1.9659	1.28583	1.97099	1.33607
APEH	1659	1.92428	1.25688	1.98715	1.36116
LOC777245	396	1.99297	1.2934	1.9854	1.30602
LYRM1	369	1.94965	1.28254	1.96877	1.29763
ATF6	1857	1.99185	1.32549	1.9909	1.36527
LASP1	732	1.94319	1.28655	1.9793	1.3319
Q8UWC5_CHICK	2709	1.97515	1.31664	1.98376	1.35968
RCN2	1041	1.98527	1.3105	1.98411	1.3399
MYADML2	894	1.96326	1.29768	1.97733	1.33817
LOC430590	1020	1.97378	1.28812	1.98125	1.34079
C3orf58	1287	1.97939	1.32017	1.99555	1.35769
LHX3_CHICK	1188	1.94064	1.29172	1.99468	1.35903
Q5F3F8_CHICK	2892	1.98577	1.2949	1.99855	1.37005
CF106_CHICK	876	1.99429	1.33258	1.99638	1.35401
SNAPC4	4107	1.99118	1.31098	1.99128	1.36359
CCBE1	1017	1.98628	1.32144	1.98922	1.34804
TRIP4	1746	1.98425	1.30768	1.98693	1.35651
RPAIN	660	1.95328	1.28536	1.99187	1.33924
HTATIP2	726	1.90077	1.23339	1.9847	1.33613
CCDC99	1830	1.9312	1.27586	1.95031	1.31729
B3GRU6_CHICK	936	1.9746	1.27515	1.98385	1.3486
CSMD2	10716	1.98745	1.33266	1.99981	1.37651
LOC415679	609	1.95097	1.26189	1.97897	1.33306
NGF_CHICK	732	1.98894	1.30693	1.99538	1.34895
FAM65A	3078	1.94632	1.279	1.99542	1.36779
PLSI_CHICK	1893	1.95816	1.30869	1.98425	1.35737
GSLG1_CHICK	3105	1.98797	1.31268	1.98542	1.35804
Q7T180_CHICK	951	1.98224	1.31792	1.9978	1.35753
LOC776433	462	1.98199	1.28889	1.98875	1.32993
DER_CHICK	738	1.97268	1.31736	1.99306	1.35155
FNDC7	2127	1.99431	1.32863	1.99944	1.37199
Q5ZM15_CHICK	1779	1.96473	1.30947	1.9818	1.35704
VATB_CHICK	1362	1.99829	1.32961	1.99553	1.36155
IFT74	1761	1.93573	1.27965	1.9601	1.33441
GPSM2	1992	1.98676	1.31842	1.99547	1.36641
PDILT	1440	1.97798	1.30515	1.98845	1.35296
C2orf21	1194	1.99881	1.31302	1.99741	1.36039
Q5ZI26_CHICK	1083	1.99457	1.31298	1.99778	1.35838
CHST2	543	1.92839	1.2479	1.99584	1.34126
ATP6V0D1	1056	1.99409	1.29704	1.98997	1.3564
ZMYND17	1350	1.95975	1.27978	1.99826	1.36213
GLPK5_CHICK	1554	1.99058	1.33918	1.99745	1.36526
RASA4	1971	1.9426	1.2837	1.99442	1.36366
DUS1L	1434	1.98906	1.30996	1.98947	1.34824
CENTB5	2505	1.98635	1.31232	1.99149	1.36589
Q5ZIH5_CHICK	660	1.96345	1.29626	1.98105	1.32358
LOC415345	309	1.99508	1.22311	1.9957	1.31085
C8orf41	1362	1.93784	1.26993	1.99156	1.35544
Q5ZMQ3_CHICK	540	1.98345	1.33227	1.98627	1.3364
EAF6_CHICK	300	1.95549	1.19896	1.97158	1.2681
LOC423653	1461	1.98798	1.33535	1.99134	1.35693
FAM132A	978	1.9961	1.31965	1.99553	1.35602
KATNAL2	1401	1.9879	1.30779	1.99464	1.36381
CRIP2	192	1.95651	1.18989	1.98717	1.25523
Q5ZHR6_CHICK	714	1.9934	1.30299	1.9863	1.33295
UNC5D	2760	1.99676	1.32663	1.9974	1.37215
RL26_CHICK	438	1.95849	1.27847	1.93934	1.27801
CK073_CHICK	594	1.9984	1.30566	1.99758	1.3407
LOC777484	1044	1.96181	1.26945	1.98381	1.34698
INPP5D	3531	1.98867	1.32041	1.98798	1.3606
PHF19	483	1.94017	1.24302	1.99143	1.33369
TFAP2E	1299	1.91106	1.28045	1.9928	1.36002
PHF7	900	1.94395	1.26156	1.99468	1.34438
OGDHL	3045	1.99182	1.33635	1.99539	1.37042
Q5ZLG6_CHICK	1044	1.97943	1.31306	1.98547	1.35048
MLE1_CHICK	450	1.98658	1.26796	1.97079	1.30424
DHE3_CHICK	1233	1.98076	1.31092	1.99035	1.35882
LOC769575	735	1.99301	1.30938	1.99729	1.34512
SH2B2	1599	1.93498	1.28267	1.99685	1.36399
YRDC	780	1.95961	1.32603	1.99161	1.35422
C5HV42_CHICK	1374	1.98196	1.31729	1.98759	1.35727
UHMK1	1086	1.99796	1.32616	1.99739	1.35742
Q5ZMD5_CHICK	1911	1.97141	1.31201	1.98441	1.3543
C14orf166B	759	1.9903	1.29686	1.98969	1.34186
DTX2	1668	1.97654	1.2983	1.99681	1.36706
DUS3L	1893	1.97705	1.31162	1.98399	1.35682
DOCK2	5505	1.9616	1.31772	1.98432	1.3634
RPS10	498	1.99581	1.30661	1.98394	1.32423
ANKS4B	1212	1.9721	1.28879	1.98783	1.34963
PIGO	3234	1.97512	1.28472	1.99249	1.36642
GLRX2	501	1.99617	1.30076	1.99373	1.33493
Q5ZMK4_CHICK	1932	1.98829	1.29905	1.98114	1.32886
RSPO1	783	1.97482	1.286	1.98385	1.32994
TSHB_CHICK	405	1.99413	1.28783	1.9894	1.30747
LOC416394	960	1.99273	1.30349	1.99266	1.34827
AVID_CHICK	459	1.98578	1.26678	1.99267	1.33121
XPO6	3378	1.99906	1.32494	1.99409	1.36985
Q8UUX5_CHICK	2520	1.98608	1.33493	1.98673	1.36153
RND2	729	1.97145	1.32464	1.99378	1.3505
Q5ZIM9_CHICK	1779	1.96475	1.31971	1.98074	1.35484
Q5ZJG9_CHICK	900	1.97065	1.27731	1.97561	1.31984
OCEL1	516	1.93139	1.27482	1.95564	1.29657
Q5ZM87_CHICK	798	1.99672	1.3254	1.99598	1.35044
KIF1B	5313	1.9945	1.33079	1.99328	1.37143
Q0ZM14_CHICK	5553	1.99447	1.35163	1.99492	1.37563
ATP10B	4392	1.99485	1.33693	1.9968	1.37298
PATL2	1821	1.97346	1.27142	1.99709	1.36218
UTS2R	1149	1.99181	1.30895	1.98576	1.35728
FAM69B	1296	1.98975	1.30981	1.99151	1.35935
SAP30BP	936	1.9706	1.31187	1.96898	1.33109
LZTS1	1821	1.94361	1.23657	1.97932	1.34265
BCAS2	678	1.95996	1.28846	1.97915	1.32871
KIAA0649	654	1.93522	1.24767	1.95782	1.30289
SIL1	1143	1.96846	1.2805	1.98778	1.34246
NRG3	1656	1.98284	1.34422	1.98991	1.36327
ARHL2_CHICK	1104	1.98348	1.32081	1.99397	1.35601
ADPGK	1479	1.9885	1.32025	1.99792	1.36873
NR5A2_CHICK	1506	1.9893	1.33421	1.99157	1.36233
Q5ZLW8_CHICK	1194	1.99589	1.30521	1.99237	1.36088
Q8AYT2_CHICK	789	1.96777	1.24566	1.97884	1.31441
Q5F3I4_CHICK	1932	1.97792	1.31684	1.99406	1.36434
ATG12	447	1.95918	1.27704	1.97733	1.31281
C9orf100	1029	1.99736	1.31001	1.99486	1.35165
SPCS1	306	1.99891	1.29019	1.99414	1.2948
Q8AYS3_CHICK	3072	1.9849	1.29609	1.98642	1.35596
GRK7	1656	1.97349	1.30595	1.98096	1.3477
Q8UWJ6_CHICK	1482	1.98598	1.30674	1.9966	1.36583
Q6DKR3_CHICK	3519	1.97001	1.31596	1.99301	1.37121
Q5QRU7_CHICK	570	1.97406	1.29764	1.98667	1.32858
LIMS2	1026	1.99624	1.29428	1.99101	1.34202
NOE1_CHICK	1458	1.98667	1.34058	1.98698	1.35879
CO3A1_CHICK	108	1.96782	1.03224	1.86869	1.05038
CREB3	822	1.98504	1.28872	1.9985	1.34326
WDR47	2760	1.98788	1.33129	1.99612	1.37135
FAS_CHICK	7539	1.99742	1.32527	1.99764	1.37739
UBE4B	3549	1.99658	1.33395	1.9965	1.37057
NOC4L_CHICK	1560	1.99794	1.33526	1.99739	1.36338
RANBP17	1653	1.98607	1.32958	1.99013	1.36398
Q8QGJ2_CHICK	2820	1.9931	1.33689	1.9943	1.36698
RFNG_CHICK	1119	1.98206	1.31414	1.99683	1.36098
SFMBT1	2604	1.99157	1.31993	1.99121	1.36285
IKZF5_CHICK	1275	1.99272	1.32931	1.9942	1.3599
UPK3B	759	1.9285	1.26473	1.99629	1.34838
Q5ZIZ3_CHICK	885	1.98544	1.31131	1.99276	1.35197
VPRBP	4521	1.99838	1.3372	1.99698	1.37259
B3GALT6	1035	1.96483	1.29954	1.99816	1.36145
ADCY10	3531	1.9784	1.31011	1.99591	1.37008
Q5ZL92_CHICK	726	1.99578	1.31601	1.99473	1.34969
ZP3	1194	1.98965	1.29765	1.99581	1.36507
Q5ZJE2_CHICK	513	1.95444	1.28836	1.98093	1.33058
PPIB_CHICK	624	1.93385	1.23222	1.9813	1.31983
ASND1_CHICK	1911	1.97242	1.31998	1.99579	1.36813
O42351_CHICK	2583	1.95413	1.28618	1.96001	1.32701
DUSP26	579	1.96528	1.29663	1.99877	1.34611
Q5ZIN3_CHICK	2055	1.98755	1.31327	1.9757	1.34892
LOC416379	4761	1.99769	1.32451	1.99759	1.3726
Q9I8W3_CHICK	1332	1.97857	1.30141	1.99017	1.35471
MAT2B	1005	1.98887	1.32205	1.99419	1.35565
HM20A_CHICK	1047	1.97269	1.30903	1.97143	1.33802
SETD6_CHICK	621	1.97339	1.26881	1.98527	1.3269
FOXI1	1128	1.99053	1.32477	1.99093	1.3556
ITIH3	2553	1.95605	1.3138	1.98083	1.3587
TIMM23	609	1.98619	1.31616	1.9877	1.33508
GNL3	1668	1.9595	1.30607	1.97155	1.34138
ERGIC1	873	1.99203	1.32385	1.99044	1.35464
NTAN1	933	1.98859	1.30664	1.99621	1.35731
SPDEF	879	1.93864	1.26976	1.99056	1.34633
B2MG_CHICK	309	1.92036	1.20561	1.99787	1.30925
B5TME2_CHICK	276	1.95297	1.20315	1.99586	1.2873
RUNDC1	720	1.94104	1.28234	1.97804	1.32617
NPM_CHICK	813	1.94651	1.27589	1.95765	1.30556
PHTF1	2262	1.99566	1.3321	1.99297	1.36579
ZNF76	1725	1.98977	1.3039	1.99038	1.35599
HES1_CHICK	666	1.94133	1.27328	1.98893	1.34443
GPR17	981	1.9907	1.32573	1.98689	1.35066
Q69FK2_CHICK	888	1.99921	1.31295	1.99185	1.35185
DDX59	1878	1.97443	1.32375	1.99041	1.36365
SCAPER	4215	1.97919	1.31978	1.98484	1.35962
ANKS1A	3465	1.97433	1.31744	1.98974	1.36856
RAN_CHICK	651	1.98422	1.3059	1.99026	1.34423
Q6PVZ3_CHICK	1590	1.96554	1.26511	1.98588	1.35405
Q5F4C1_CHICK	951	1.99735	1.31708	1.99433	1.34912
Q5ZJ33_CHICK	1809	1.98954	1.30928	1.98557	1.35429
PEX12	1071	1.98838	1.30898	1.99839	1.3555
TM121_CHICK	939	1.98174	1.27903	1.98996	1.35047
PSKH1	1260	1.96556	1.31202	1.99132	1.3619
A5YM36_CHICK	1269	1.98594	1.3393	1.99192	1.36104
UBTD1	597	1.89756	1.21842	1.98686	1.32579
ELMO3	2037	1.98131	1.31167	1.99556	1.36315
SBNO2	3555	1.99373	1.32209	1.98947	1.36674
SFRS8	2856	1.98093	1.3189	1.98291	1.35695
SCNN1D	1686	1.99824	1.32782	1.99206	1.36336
ARAP3	4131	1.97305	1.28987	1.99607	1.37153
TLN1	7296	1.96694	1.29757	1.99003	1.36607
DFFA	984	1.9653	1.29873	1.98562	1.34283
TMEM132E	2832	1.96474	1.30083	1.99918	1.37483
C17orf62	570	1.9835	1.28069	1.99203	1.33836
CLCC1	1305	1.98824	1.33381	1.99456	1.36138
STYXL1	960	1.99621	1.31017	1.99317	1.35389
MAGI3_CHICK	3066	1.99126	1.32646	1.99175	1.36828
Q5ZHS8_CHICK	1983	1.99182	1.33001	1.99778	1.36978
HDAC3_CHICK	1287	1.99932	1.34549	1.99527	1.3617
PACS2	2811	1.99222	1.33237	1.99486	1.36977
Q5F3P0_CHICK	1515	1.99718	1.33348	1.99815	1.36642
LOC768922	1077	1.98427	1.32076	1.99002	1.35321
Q5ZIN4_CHICK	1845	1.99491	1.32592	1.99619	1.36449
LOC415671	474	1.95906	1.25628	1.97096	1.31014
NEK4	2517	1.97643	1.31395	1.98592	1.36151
Q804X5_CHICK	1569	1.99387	1.30312	1.99867	1.36561
LOC417130	630	1.9557	1.24213	1.98519	1.32515
LEMD2	1461	1.97624	1.32133	1.98556	1.35147
LOC429567	801	1.98357	1.33598	1.99417	1.35001
DNAJC9	783	1.94275	1.27952	1.95402	1.30267
IP6K3	981	1.96809	1.30082	1.98622	1.34994
BICC1	2619	1.98467	1.32568	1.99368	1.36887
KCNT2	2856	1.96867	1.31434	1.99172	1.36699
Q5F487_CHICK	1590	1.98639	1.32866	1.99804	1.36736
Q5ZIM9_CHICK	1560	1.96166	1.3128	1.97954	1.35421
Q5ZLS6_CHICK	813	1.97841	1.28855	1.98298	1.34224
PUS1	1218	1.97976	1.33649	1.98159	1.34954
NUDCD2	471	1.97415	1.29091	1.98813	1.32246
Q5ZJU1_CHICK	1245	1.97995	1.28771	1.9953	1.36023
EF2_CHICK	2577	1.98897	1.31654	1.99066	1.36644
RFX2	2178	1.9936	1.3169	1.99696	1.36819
UNC13D	3126	1.96589	1.27558	1.99558	1.36774
NUBP2_CHICK	819	1.97985	1.27178	1.99476	1.35329
MRPS17	414	1.96917	1.27398	1.98717	1.32462
CISH_CHICK	729	1.90107	1.24367	1.99243	1.34292
RABGEF1	1476	1.97656	1.31496	1.97555	1.34538
CUX1	2916	1.98188	1.32642	1.98657	1.35764
CDHR1_CHICK	2598	1.9932	1.34724	1.99252	1.37119
KCNIP1	639	1.96583	1.31158	1.97657	1.3232
C14orf121	780	1.86626	1.20996	1.96636	1.322
LRIG2	2958	1.99689	1.33338	1.99537	1.37233
ASAH3	801	1.98539	1.29317	1.98309	1.33953
SLC23A1	501	1.95539	1.28368	1.99093	1.3345
CD7	435	1.97311	1.29246	1.9747	1.30281
Q90591_CHICK	1290	1.98968	1.33318	1.99365	1.36064
Q5ZKX7_CHICK	612	1.99559	1.28141	1.99306	1.32902
EVPL	3858	1.95673	1.26671	1.96591	1.34019
ALG1	1389	1.9937	1.33833	1.99794	1.36696
PRUNE	504	1.87776	1.17864	1.99294	1.33428
Q5ZHQ9_CHICK	1548	1.98124	1.33388	1.99443	1.36532
Q5F3K3_CHICK	462	1.99254	1.28461	1.98652	1.3215
Q0ZM05_CHICK	546	1.97366	1.29328	1.97523	1.32311
Q5ZKS4_CHICK	2094	1.97946	1.3358	1.99308	1.36667
NARF	1380	1.98055	1.31143	1.98566	1.34518
LPPR3	744	1.91715	1.23856	1.99653	1.35559
TXNRD2	1587	1.99339	1.32805	1.99261	1.36513
MFSD11	1347	1.97963	1.30168	1.98576	1.35115
RNF157	1899	1.96785	1.30312	1.99832	1.36731
MMP24	1716	1.99663	1.32633	1.9965	1.36004
DGKD	3654	1.99579	1.33226	1.99361	1.36972
SAMD11	2199	1.94705	1.29821	1.99167	1.36344
Q5F465_CHICK	1050	1.98835	1.31314	1.98204	1.34302
GBRG2_CHICK	1317	1.98295	1.32515	1.99162	1.35519
GBA2	2064	1.98049	1.29708	1.99697	1.36515
KIF14	1806	1.95187	1.28952	1.9741	1.34711
Q9PST0_CHICK	189	1.85258	1.09735	1.85218	1.13905
CALB2	336	1.95334	1.24388	1.98108	1.28773
TAS1R3	2523	1.99303	1.32169	1.99387	1.36961
NUP88	2169	1.99244	1.32676	1.99612	1.36548
MALT1	2418	1.99452	1.33505	1.99769	1.37059
LOC429054	765	1.98409	1.32269	1.99655	1.35115
AGO3_CHICK	2583	1.99762	1.33939	1.99771	1.3728
CCDC124	660	1.90964	1.22176	1.91847	1.28069
WDR90	5337	1.97755	1.31002	1.99725	1.37518
DENND1B	2061	1.97957	1.33176	1.99394	1.36704
COL8A2	1923	1.8738	1.22811	1.94876	1.28794
CCDC57	1650	1.95706	1.28001	1.97027	1.33671
APTX_CHICK	951	1.97172	1.30693	1.98038	1.34011
WWC1	3378	1.98191	1.32749	1.98808	1.3625
PDXDC1	2385	1.97662	1.31412	1.99341	1.36523
SP130_CHICK	3177	1.96645	1.30772	1.97529	1.35763
Q5ZJ49_CHICK	1560	1.99017	1.3442	1.99516	1.36657
CRK_CHICK	918	1.98959	1.34478	1.9942	1.35346
CAMSAP1L1	4461	1.97308	1.32255	1.98324	1.35972
AGRIN_CHICK	5859	1.96259	1.2939	1.99494	1.37191
LZIC_CHICK	573	1.94931	1.24606	1.97177	1.30766
SP130_CHICK	3180	1.96651	1.30784	1.97574	1.3575
PUSL1	876	1.99899	1.31871	1.9987	1.35698
MXRA7	618	1.95349	1.25738	1.97869	1.31981
LOC777298	1482	1.98491	1.2391	1.9943	1.34296
GBRA6_CHICK	1398	1.99419	1.34449	1.99767	1.36324
TMEM201	2019	1.9924	1.32263	1.99832	1.37055
Q6WV23_CHICK	2208	1.99424	1.30438	1.99799	1.37196
SUMF2	951	1.97152	1.28452	1.99308	1.34984
JMJD6_CHICK	1245	1.98711	1.31494	1.9918	1.35669
ERGIC3	1065	1.9907	1.32977	1.991	1.35831
Q90Z43_CHICK	4017	1.9991	1.33893	1.99625	1.37188
MAP1LC3A	366	1.99081	1.28479	1.98022	1.30369
SCAMP2	951	1.98587	1.2951	1.99627	1.34279
MYO7B	6471	1.99312	1.32193	1.98888	1.36814
RAB40C	846	1.97496	1.30722	1.99659	1.35794
CPNE1	1635	1.99806	1.33986	1.99517	1.36161
Q90689_CHICK	5109	1.95941	1.27414	1.95093	1.31097
SGK269	2304	1.991	1.32778	1.9927	1.36376
QRICH2	855	1.8885	1.19321	1.97382	1.327
H33_CHICK	411	1.94461	1.26445	1.98132	1.3125
LOC417372	342	1.99641	1.24843	1.99234	1.29946
DNAJB5	1035	1.98296	1.31763	1.98498	1.33942
PEX14	966	1.98045	1.29761	1.97957	1.34222
TNRC6C	5202	1.98543	1.32672	1.98583	1.3528
C17orf95	693	1.99688	1.32199	1.99801	1.35221
RIMB2_CHICK	3978	1.98667	1.33249	1.99219	1.37033
ENOA_CHICK	1305	1.99813	1.28487	1.98547	1.35833
SLC38A7	1380	1.97424	1.28327	1.99293	1.35956
WWC1	3348	1.98227	1.32742	1.98841	1.36288
SHF	831	1.9667	1.26962	1.99214	1.34356
ITIH3	2589	1.95683	1.31354	1.98208	1.3587
MRPS34	456	1.94157	1.28603	1.99257	1.32311
HSPB1_CHICK	585	1.93053	1.24863	1.99477	1.32505
Q5MJE3_CHICK	1602	1.97918	1.31423	1.99271	1.36332
ZMYM4	4605	1.98732	1.3298	1.99274	1.36595
NEURL1B	1521	1.98395	1.33563	1.99899	1.37114
SLC16A14	1536	1.97601	1.31265	1.99169	1.35838
TLX3_CHICK	411	1.89342	1.1886	1.9776	1.30295
OAZ2	570	1.9991	1.2866	1.99782	1.33905
TMEM120A	1035	1.99183	1.28875	1.98606	1.33925
IGFALS	1812	1.9582	1.25438	1.99222	1.35936
PNP	825	1.96869	1.28631	1.99346	1.35054
TMCO1	564	1.99595	1.2995	1.9855	1.3228
Q5F3F8_CHICK	1761	1.98395	1.29099	1.99651	1.36142
SLC15A4	1329	1.9815	1.31842	1.99422	1.36139
LOC771449	687	1.97905	1.29249	1.98139	1.32522
GRPEL2	591	1.98638	1.31491	1.98778	1.34006
C7orf42	948	1.98673	1.32143	1.9894	1.35541
H6ST1_CHICK	1149	1.96546	1.31021	1.99482	1.35353
NUDT3	510	1.97319	1.32024	1.97987	1.33037
Q9PS75_CHICK	3351	1.99241	1.32956	1.99565	1.37152
CQ085_CHICK	1815	1.96362	1.3178	1.9714	1.34373
Q5F456_CHICK	1584	1.9954	1.31215	1.99478	1.35895
BRD3	2169	1.97329	1.31045	1.97178	1.34074
IKZF5_CHICK	1266	1.99309	1.3269	1.99265	1.36178
Q7ZZS4_CHICK	678	1.96457	1.28886	1.97857	1.32429
RGS4_CHICK	630	1.99307	1.30824	1.98654	1.33166
GPC1_CHICK	1497	1.98707	1.32464	1.99184	1.36272
RHBDF2	2073	1.94815	1.29727	1.99744	1.37003
FA2H	1140	1.93307	1.28897	1.99414	1.35918
EXOC3L	2256	1.96089	1.27214	1.99853	1.36556
LOC427026	696	1.97505	1.27686	1.99541	1.35432
VIT2_CHICK	5565	1.99137	1.32427	1.99576	1.37247
STK40_CHICK	1308	1.99134	1.34175	1.9935	1.36374
SETBP1	4050	1.97922	1.31337	1.98194	1.36002
SPSB3	1074	1.9817	1.31158	1.99805	1.36265
Q5F3P1_CHICK	906	1.9861	1.33666	1.99275	1.3569
H6PD	2316	1.99272	1.29994	1.99951	1.37144
SNX22	558	1.92786	1.22096	1.99624	1.33346
NPRL2	957	1.97206	1.30507	1.98921	1.355
AACS_CHICK	2010	1.98869	1.33558	1.99183	1.36633
Q5ZJ38_CHICK	627	1.9344	1.23967	1.94299	1.29078
Q5ZLU7_CHICK	1464	1.99687	1.32904	1.99421	1.36287
C1orf59	1131	1.97378	1.29008	1.99222	1.35311
C19orf6	1677	1.99039	1.33518	1.9971	1.36383
DECR2	927	1.96255	1.31258	1.99784	1.35734
CLDN15	678	1.99077	1.27808	1.99357	1.34068
Q90Z51_CHICK	5250	1.96019	1.29814	1.98412	1.35802
BBS4	1536	1.99351	1.30822	1.99018	1.35489
CSMD2	10626	1.9881	1.33304	1.99984	1.3764
LOC768359	888	1.9596	1.26902	1.97181	1.33225
TADBP_CHICK	1245	1.98458	1.32959	1.98672	1.34592
PGAM5	672	1.99123	1.32805	1.99592	1.35023
PANK3	1113	1.98883	1.32617	1.99006	1.35327
SH3PXD2B	2442	1.97484	1.29099	1.98542	1.34991
TUSC4	1242	1.9784	1.2722	1.99743	1.357
INPP5B	2124	1.9935	1.32785	1.99094	1.36523
Q91006_CHICK	1038	1.97986	1.31291	1.97964	1.34442
FBXL20	1308	1.98482	1.30986	1.99813	1.36125
Q98942_CHICK	1539	1.99354	1.34652	1.9927	1.35646
MLKL	1407	1.98381	1.2886	1.98786	1.353
PKHB2_CHICK	675	1.99907	1.31008	1.99732	1.34261
Q5ZKF1_CHICK	894	1.958	1.30443	1.98394	1.34183
Q5ZHM9_CHICK	2463	1.96541	1.31877	1.98636	1.35928
RNF122	447	1.98402	1.26645	1.99215	1.31941
Q9W737_CHICK	7647	1.95719	1.29166	1.99824	1.36721
Q8UVZ3_CHICK	1062	1.98952	1.30026	1.99603	1.35355
F13B	1953	1.98182	1.33158	1.99594	1.36305
CORO2A	1569	1.99278	1.32649	1.99132	1.36256
COL5A2	4377	1.97827	1.25517	1.92844	1.29775
RBP7	759	1.96244	1.29155	1.9761	1.33637
METRN	813	1.86528	1.24003	1.98397	1.34378
LOC416179	450	1.9873	1.25157	1.98857	1.32208
SEC16A	6726	1.99514	1.32421	1.99081	1.36721
PAN2_CHICK	3135	1.98678	1.3205	1.99812	1.37289
UBE2J2	780	1.98681	1.31348	1.99571	1.35533
FBF1_CHICK	3399	1.9554	1.25253	1.97574	1.34591
O57597_CHICK	972	1.96815	1.28135	1.9695	1.33946
1433E_CHICK	768	1.9679	1.2913	1.98153	1.33869
MALT1	555	1.98311	1.2675	1.99401	1.33597
PARG	2715	1.98017	1.32739	1.98665	1.3613
MLE1_CHICK	579	1.97095	1.26977	1.9753	1.31255
MSTN1_CHICK	246	1.96732	1.21287	1.96457	1.22966
Q5ZMB1_CHICK	1806	1.99114	1.30551	1.99026	1.35269
OLFL3_CHICK	1179	1.9316	1.26669	1.9942	1.35249
Q9DDD3_CHICK	2847	1.98252	1.32336	1.98737	1.3649
DNAJC18	891	1.97768	1.3214	1.98052	1.33758
LOC417340	381	1.97688	1.25001	1.99021	1.3208
Q5ZMR1_CHICK	777	1.99318	1.29363	1.99655	1.34775
CDC73_CHICK	1596	1.97311	1.32193	1.98722	1.3555
LOC769726	894	1.98822	1.29932	1.98914	1.34569
BMS1	3915	1.9592	1.30621	1.97054	1.34488
FZD10_CHICK	1764	1.99909	1.3368	1.99791	1.36799
CRYM	945	1.92911	1.27317	1.98816	1.34855
MDH2	1014	1.99918	1.3274	1.99666	1.35942
TTLL10	1002	1.99005	1.30661	1.99029	1.34871
T194B_CHICK	1344	1.9995	1.31988	1.99649	1.35426
RFWD3	1881	1.99111	1.29043	1.99755	1.36657
GMPPB	876	1.9335	1.27703	1.99305	1.35416
Q5XUL8_CHICK	2346	1.97964	1.3393	1.99048	1.36453
Q91015_CHICK	2589	1.96152	1.29742	1.99866	1.37185
UGCGL1	4590	1.984	1.32445	1.99244	1.37066
FAM44B	564	1.95992	1.28127	1.98062	1.32714
Q5ZLY4_CHICK	378	1.9883	1.25075	1.99087	1.30284
VAT1	1143	1.98989	1.3299	1.99061	1.35636
LOC429723	1662	1.99762	1.35033	1.99471	1.36722
EIF2C1	2562	1.99142	1.33247	1.99583	1.3719
SAFB2	2619	1.93376	1.29846	1.94329	1.32428
ALPK3	4692	1.9821	1.30533	1.98592	1.3596
A7M7C6_CHICK	885	1.98449	1.29189	1.99258	1.35089
SLC7A4	588	1.90561	1.19466	1.94325	1.29192
Q5EEJ9_CHICK	1389	1.99463	1.3266	1.99581	1.3649
LOC415690	126	1.87039	1.07652	1.98803	1.15976
Q5ZIW3_CHICK	555	1.99261	1.30845	1.98138	1.33572
Q5ZJI1_CHICK	2661	1.98887	1.30802	1.98467	1.34729
IPMK	1164	1.98749	1.32464	1.9897	1.35467
PIAS4	1137	1.98573	1.3258	1.99642	1.36064
SOLH	1722	1.96932	1.30586	1.99742	1.37059
Q5F465_CHICK	1338	1.98958	1.32886	1.9815	1.34944
TCPZ_CHICK	1599	1.98497	1.32982	1.98513	1.36022
SPN1_CHICK	1101	1.94912	1.28618	1.99242	1.35731
CYP27A1	1449	1.94248	1.28581	1.99792	1.36548
LOC424004	1383	1.98774	1.31409	1.99527	1.35667
GLYR1_CHICK	1728	1.98802	1.31089	1.99057	1.35591
Q68BG0_CHICK	1803	1.97676	1.318	1.99166	1.3583
IFI35	765	1.97266	1.27124	1.99217	1.34874
HYAL2	1449	1.93782	1.29243	1.99866	1.36505
ITGB4	5457	1.97559	1.30294	1.99751	1.37512
CTNNA3	1659	1.96764	1.31028	1.98319	1.35647
RBP7	687	1.97562	1.30378	1.98413	1.33928
ALPK2	633	1.9794	1.27911	1.98023	1.3354
GLTPD1	483	1.88572	1.21688	1.99527	1.33232
TM208_CHICK	567	1.95209	1.27802	1.99575	1.33062
UNC13B	4764	1.99289	1.32768	1.99071	1.36957
B2CL08_CHICK	1143	1.95292	1.2667	1.98999	1.3573
HMHA1	2508	1.95592	1.27948	1.99494	1.36419
UBTD2	705	1.97164	1.31721	1.98917	1.34065
Q5ZIM0_CHICK	1017	1.99126	1.32907	1.99779	1.35487
LOC770732	864	1.98459	1.28064	1.99705	1.3417
FANCE	1509	1.92399	1.22429	1.99157	1.34942
MED16	2616	1.98746	1.31586	1.99927	1.37398
ENPP1	2796	1.98789	1.33854	1.99649	1.37039
Q90825_CHICK	291	1.99031	1.18608	1.98415	1.28825
SH3PX3	873	1.95138	1.26129	1.98811	1.33897
LSM10	366	1.91964	1.21425	1.98889	1.31389
LRIT1	1878	1.99721	1.32973	1.99922	1.37347
PSTPIP2	999	1.98651	1.2964	1.97897	1.34081
Q9I9H0_CHICK	390	1.93705	1.22837	1.9481	1.28099
ZBTB38	3582	1.96474	1.32025	1.98738	1.36251
RERE	3900	1.95277	1.30437	1.97394	1.35333
AFAP1L1	2151	1.96413	1.27795	1.98991	1.35494
WAPAL	3624	1.9707	1.32391	1.98297	1.36226
MPP3	1761	1.97428	1.31034	1.98672	1.35901
LOC430545	2577	1.94807	1.27549	1.97539	1.35555
PCDH12	3300	1.95711	1.2891	1.99633	1.37397
Q9W6G0_CHICK	1503	1.98649	1.33002	1.99291	1.36057
LOC415311	549	1.95426	1.24019	1.98979	1.34001
C0A1C8_CHICK	498	1.94021	1.19511	1.99544	1.32101
Q6EE61_CHICK	564	1.96919	1.26257	1.96026	1.31464
EXOSC3	819	1.95407	1.301	1.98456	1.3484
LOC770251	1554	1.9972	1.3159	1.99057	1.3577
CSNK1D	1191	1.99548	1.34228	1.99414	1.36122
LOC776212	426	1.9769	1.24208	1.99726	1.32915
Q5ZMU9_CHICK	2433	1.99443	1.31887	1.99086	1.36298
GDF8_CHICK	426	1.96631	1.30217	1.98332	1.31434
Q2LK96_CHICK	597	1.99332	1.30745	1.99586	1.3348
MED23	4179	1.99015	1.33573	1.99603	1.37395
Q90865_CHICK	1995	1.96161	1.3102	1.99825	1.37073
XRN1	5211	1.97248	1.32236	1.99188	1.36908
MLLT1	1665	1.97368	1.30173	1.97577	1.33672
CCDC49	1257	1.9412	1.26076	1.9423	1.30781
Q5ZIW3_CHICK	1185	1.98718	1.31179	1.98095	1.34855
DLGAP3	2820	1.9238	1.27578	1.99208	1.36528
CTNNA1	2718	1.98789	1.32793	1.98398	1.35833
ZC3HF_CHICK	1212	1.92646	1.27205	1.95107	1.32049
SLC18A1	1569	1.98321	1.29212	1.99562	1.36183
CPEB1	1680	1.98661	1.29746	1.99898	1.36644
SLC5A5	1107	1.92193	1.25381	1.98734	1.35159
ZNF609	4101	1.93601	1.29386	1.98231	1.35876
PARL	822	1.99632	1.32492	1.9967	1.34554
GPC1_CHICK	1383	1.9925	1.32674	1.99399	1.36284
GPR139	996	1.97277	1.32017	1.97102	1.33786
Q5F3V8_CHICK	1650	1.97508	1.29359	1.97927	1.34835
Q6XVN9_CHICK	1032	1.97699	1.29102	1.99659	1.35453
ETF1	1314	1.98087	1.32439	1.98263	1.35326
RGP1	1155	1.99097	1.30679	1.99863	1.36502
MMRN2	1299	1.97196	1.30272	1.98743	1.35184
KIAA1946	2385	1.98449	1.33263	1.99092	1.36574
CRIP2	558	1.93188	1.25509	1.98987	1.32789
Q6WV23_CHICK	2088	1.99386	1.30724	1.99833	1.37217
AARSD1	1569	1.97742	1.32238	1.98501	1.35689
UBE1L	2502	1.91179	1.26198	1.99255	1.36656
DYNLRB1	291	1.97255	1.24019	1.96727	1.28169
Q90WV5_CHICK	1218	1.93263	1.26061	1.99635	1.35588
ATR	7995	1.97795	1.33246	1.99539	1.37448
GRP_CHICK	81	1.85769	1.00763	1.96567	1.07717
CAMKK1	1521	1.98688	1.31997	1.99052	1.36182
LOC415660	846	1.97556	1.28106	1.99448	1.35329
PPCDC	615	1.99071	1.2554	1.99622	1.34728
KIAA1913	1470	1.98414	1.32169	1.99477	1.36414
ZBTB41	2712	1.97049	1.32644	1.98474	1.35648
IWS1	2304	1.94549	1.28494	1.96014	1.33224
ACSM5	1749	1.99065	1.32534	1.99702	1.36713
FCHSD1	2124	1.94102	1.25546	1.98732	1.3547
LOC772195	537	1.94762	1.24591	1.97171	1.31869
LOC423639	1755	1.99257	1.33848	1.9954	1.36171
POR	2040	1.99042	1.31913	1.99078	1.36287
Q5ZJI2_CHICK	1476	1.99289	1.31741	1.99565	1.36214
LOC416381	1224	1.98831	1.31275	1.98391	1.3492
COMT	789	1.98795	1.29225	1.98457	1.34308
THUMPD1	942	1.96694	1.31456	1.9689	1.33564
CO3A1_CHICK	3783	1.98385	1.25117	1.94094	1.30237
TRIM65	1191	1.93563	1.24933	1.99334	1.35278
MAPKAPK3	1164	1.98615	1.32886	1.98443	1.35358
LOC776972	2376	1.98826	1.32926	1.99453	1.37111
SPSB1	822	1.99366	1.33067	1.99778	1.35548
Q5F399_CHICK	1404	1.94563	1.31157	1.96756	1.33498
ENPP1	2739	1.98717	1.33633	1.99667	1.3689
RAB11FIP3	474	1.93485	1.19094	1.97295	1.29937
LOC417345	720	1.99136	1.29905	1.99096	1.346
RBPMS_CHICK	543	1.97667	1.29919	1.99167	1.33439
Q5ZHR2_CHICK	936	1.96089	1.252	1.99237	1.34131
SLC14A2	2586	1.9981	1.32529	1.99735	1.36934
GALNT9	1545	1.99388	1.33454	1.99205	1.36281
TEK	3387	1.99135	1.33029	1.995	1.37348
SELP	2181	1.9776	1.25929	1.99932	1.3613
Q5ZJU1_CHICK	1245	1.98114	1.28834	1.99621	1.36042
GRAMD2	759	1.96995	1.25708	1.99502	1.34093
Q5ZMT6_CHICK	681	1.92606	1.27695	1.95004	1.31177
XPO7_CHICK	3279	1.99891	1.33069	1.99319	1.3689
NAGPA	1311	1.93755	1.27965	1.98668	1.35089
ITAV_CHICK	3105	1.99038	1.33628	1.99705	1.37276
GPR133	2628	1.98736	1.32749	1.99207	1.36797
AHCY	1317	1.99196	1.31266	1.98674	1.35877
Q91017_CHICK	1944	1.9637	1.30503	1.9641	1.33679
LOC423635	1317	1.99583	1.30917	1.99706	1.36435
Q90765_CHICK	1977	1.96781	1.30471	1.97754	1.34318
LOC424759	594	1.98386	1.23854	1.96991	1.28812
DMXL1	8871	1.9782	1.32271	1.99789	1.37735
DUOXA1	930	1.99002	1.3001	1.99104	1.35262
CARD9	1632	1.97219	1.30154	1.97456	1.33891
TTC18	3405	1.99724	1.31264	1.9966	1.36534
SIN3A	3810	1.98297	1.32691	1.98625	1.36366
C1orf102	1158	1.99459	1.32426	1.99384	1.35729
Q802S7_CHICK	609	1.97921	1.27421	1.99429	1.33813
Q5ZLZ6_CHICK	1506	1.99457	1.30852	1.99192	1.35697
HSD11B2	1005	1.94222	1.26479	1.99764	1.3569
LIGO1_CHICK	1842	1.97631	1.31928	1.99472	1.36932
LOC415664	1122	1.95959	1.2805	1.99608	1.35877
ARLY2_CHICK	1395	1.99726	1.27912	1.99396	1.3626
MAP6	1083	1.97227	1.33033	1.98448	1.35172
Q9DDH7_CHICK	1662	1.99684	1.31416	1.99336	1.36697
SYRC_CHICK	1824	1.99039	1.32647	1.98767	1.35848
ARMET	540	1.95903	1.28971	1.98541	1.32444
RPL23	423	1.96712	1.29534	1.97418	1.30906
Q6X3Z1_CHICK	1005	1.95611	1.3044	1.99163	1.35484
RILP	951	1.92276	1.23484	1.9837	1.33229
ACSM3	1749	1.99393	1.32271	1.99679	1.3662
MAT1A	1191	1.98798	1.32214	1.99199	1.36033
DERL2	717	1.98401	1.31765	1.98282	1.32456
LOC417537	1656	1.9688	1.28895	1.96882	1.33023
O93466_CHICK	579	1.9976	1.31834	1.99763	1.35055
FBRSL1	2982	1.96544	1.31863	1.97638	1.35675
LOC415683	2664	1.98318	1.32967	1.99704	1.37114
CISD1	321	1.99231	1.29225	1.98797	1.30353
ADRB2	1203	1.97296	1.30158	1.99271	1.36027
RASL10B	612	1.96521	1.27205	1.99382	1.34347
C16orf62	2883	1.97488	1.31643	1.99235	1.36813
ABLIM3	1770	1.95996	1.28573	1.99705	1.36701
D2XSJ5_CHICK	3879	1.95756	1.28919	1.96647	1.33772
Q5ZMU8_CHICK	2316	1.99049	1.31868	1.98774	1.36151
LOC769727	186	1.99168	1.16915	1.99032	1.21187
MIRO2_CHICK	1743	1.98507	1.30193	1.99646	1.36298
SEPT2_CHICK	1050	1.97969	1.30178	1.98143	1.34718
TEKT2	1035	1.95211	1.27765	1.97261	1.33858
LVRN	2874	1.99284	1.3422	1.99622	1.36693
Q90XB2_CHICK	669	1.97741	1.30628	1.98865	1.34084
C19orf21	1971	1.89683	1.26752	1.97438	1.3501
Q5ZI46_CHICK	1581	1.98735	1.32042	1.99864	1.36871
Q5ZKT5_CHICK	2751	1.96509	1.3071	1.98649	1.36209
RSL1D1	1293	1.95346	1.28874	1.96171	1.32249
RUSC2	4614	1.98953	1.30631	1.99814	1.3737
LOC420108	795	1.9566	1.22774	1.98321	1.33665
ACOC_CHICK	2670	1.99121	1.33026	1.99629	1.37284
C6orf107	4410	1.99552	1.3132	1.99749	1.37295
C1orf53	462	1.88993	1.2431	1.97069	1.31466
MMP17	1521	1.98041	1.31672	1.99879	1.36245
UNC80	5343	1.99922	1.32603	1.99769	1.37398
OPSG_CHICK	1068	1.97572	1.30332	1.99075	1.35516
SC22B_CHICK	333	1.98054	1.26247	1.99605	1.30911
GPR148	837	1.96753	1.29592	1.96069	1.3288
LOC427419	621	1.99135	1.23017	1.99565	1.33947
SEC14L1	2046	1.99438	1.32479	1.99509	1.36803
TNFRSF4	789	1.99058	1.27428	1.99349	1.3458
Q5ZKS4_CHICK	1875	1.97778	1.33332	1.99161	1.36421
ARHGEF4	1515	1.98169	1.31578	1.97835	1.34889
TFCP2_CHICK	1377	1.96891	1.28376	1.98896	1.35593
LOC416797	387	1.98542	1.22898	1.98913	1.31168
RNF123	3930	1.99282	1.31788	1.99817	1.37412
HSD17B7	993	1.98888	1.31723	1.99685	1.35772
KC1G1_CHICK	342	1.989	1.29794	1.99296	1.31213
KIAA0692	2937	1.9905	1.3314	1.99193	1.36654
TPPC3_CHICK	543	1.99523	1.32241	1.98464	1.33464
UNK	2442	1.99185	1.32416	1.99476	1.36537
C1orf216	714	1.87753	1.22086	1.98402	1.33487
HIBCH_CHICK	1158	1.98252	1.3278	1.99132	1.35844
LOC416197	897	1.96594	1.25502	1.98032	1.33843
RALY	537	1.98661	1.30689	1.99527	1.3336
SNIP1	1122	1.95333	1.28714	1.96462	1.33096
Q6PVZ7_CHICK	5247	1.95267	1.28655	1.95953	1.33654
STK11_CHICK	1326	1.9863	1.32527	1.98691	1.35418
Q683N0_CHICK	876	1.97988	1.28936	1.99699	1.35229
LOC430228	960	1.95974	1.26356	1.98285	1.34558
AP2B1	2859	1.9979	1.31792	1.99346	1.37109
INT11_CHICK	1803	1.99448	1.33532	1.99049	1.36062
FAM13C1	1806	1.97085	1.29788	1.984	1.35133
DNAH3	12222	1.98626	1.33594	1.99293	1.37306
GLT8D1	1131	1.994	1.32618	1.99515	1.36334
DNALI1	831	1.95193	1.28427	1.97978	1.33425
ZC3H12A	1278	1.99619	1.30588	1.99034	1.35583
GABRP	1335	1.98555	1.32056	1.98789	1.35613
LOC771449	495	1.94293	1.24589	1.97133	1.30766
SCARF1	2298	1.93079	1.26615	1.9866	1.35412
MAPK8IP3	4020	1.98732	1.32442	1.98859	1.36728
POLR2E	648	1.96252	1.29527	1.98203	1.34042
Q9DG07_CHICK	1593	1.97303	1.31244	1.98469	1.35441
Q5F456_CHICK	1599	1.99604	1.31207	1.99529	1.36102
CPLX4	483	1.93044	1.22331	1.94576	1.28068
Q5ZMK4_CHICK	2910	1.97679	1.31178	1.97376	1.33274
ZDHHC1	1467	1.99345	1.29533	1.99572	1.36472
Q2KNE6_CHICK	1587	1.99095	1.31466	1.99524	1.36714
AGO4_CHICK	2544	1.99629	1.32822	1.99612	1.37157
SLC25A24	1428	1.98137	1.32772	1.98672	1.35481
TSTD2	1347	1.99167	1.32815	1.99308	1.35314
AQP11	615	1.94006	1.26306	1.99005	1.33587
Q5ZM56_CHICK	966	1.99762	1.3075	1.99379	1.35617
Q5F3Z4_CHICK	1815	1.99663	1.34609	1.99478	1.36645
HIPK1	3645	1.99341	1.32518	1.99164	1.37018
HSD3B7	1089	1.99551	1.32247	1.99523	1.35583
BDP1	2571	1.94678	1.29441	1.95866	1.32984
TAF15	1332	1.96869	1.27772	1.96957	1.311
AP3B2	3183	1.97159	1.29886	1.99029	1.36481
CA6	1563	1.98334	1.29062	1.99896	1.36392
LOC769717	789	1.99319	1.33062	1.9939	1.34853
CO3A1_CHICK	4497	1.97968	1.23832	1.92891	1.29501
TMEM132B	1791	1.984	1.32575	1.98807	1.36144
NKX25_CHICK	885	1.95367	1.28688	1.9916	1.34296
DGCR8	2328	1.96926	1.32298	1.97784	1.35427
WDR59_CHICK	2922	1.99512	1.3281	1.99857	1.37408
LINGO2	1863	1.99778	1.33433	1.99645	1.36898
KIAA0319L	3177	1.99462	1.3132	1.99437	1.36848
PCOLCE2	1164	1.98153	1.32258	1.99463	1.36005
CCDC78	1707	1.95867	1.26529	1.97144	1.33775
FTSJD1	2292	1.98808	1.31268	1.99259	1.36217
PSTPIP1	1251	1.96259	1.2946	1.9695	1.33705
PLEKHN1	1437	1.97841	1.28949	1.99699	1.35638
CTNNBIP1	246	1.97207	1.25603	1.97884	1.26835
Q5ZIA4_CHICK	1974	1.99676	1.34614	1.99877	1.37234
PRR16	693	1.97621	1.31212	1.97116	1.32532
Q5ZJB3_CHICK	2223	1.9776	1.31458	1.99791	1.36852
LRWD1	2025	1.99341	1.32217	1.99389	1.36378
MAP2	5583	1.97031	1.30677	1.9732	1.34669
PAIP2_CHICK	384	1.97223	1.27025	1.9793	1.27897
AT1B3_CHICK	843	1.98395	1.33837	1.98756	1.34839
A7VMS0_CHICK	843	1.99868	1.30226	1.99661	1.34728
[truncated: 16,539 more rows]

## Sheet: Chimp
CDS	Length, bp	Entropy of		Average Entropy of
		Real Sequences		20 Random Sequences
		Shannon	ApEn	Shannon	ApEn
1A02_PANTR	1014	1.92594	1.2722	1.98834	1.35345
1A02_PANTR	1065	1.94489	1.28141	1.98967	1.35677
1A02_PANTR	1077	1.94306	1.28296	1.98969	1.35594
1A02_PANTR	1083	1.93279	1.27951	1.98744	1.35794
1A02_PANTR	1083	1.93427	1.28108	1.98764	1.35772
1A02_PANTR	1089	1.9434	1.28438	1.99042	1.35396
1A02_PANTR	1095	1.93255	1.2795	1.98661	1.35653
1A02_PANTR	1098	1.93251	1.28	1.98681	1.35565
1A02_PANTR	1098	1.93396	1.28139	1.98779	1.35834
1A02_PANTR	1107	1.939	1.27998	1.99128	1.36017
1A02_PANTR	1119	1.93524	1.2812	1.98848	1.35865
1A02_PANTR	1194	1.94168	1.28499	1.98883	1.35854
1A02_PANTR	411	1.89651	1.21188	1.98237	1.3134
1A02_PANTR	411	1.91068	1.22189	1.98168	1.31098
1A02_PANTR	411	1.91101	1.2215	1.98249	1.30605
1A02_PANTR	441	1.90195	1.21845	1.97869	1.31178
1A02_PANTR	543	1.90327	1.24653	1.98629	1.33044
1A02_PANTR	543	1.91761	1.25314	1.9853	1.32953
1A02_PANTR	573	1.91179	1.24956	1.98523	1.33217
1A02_PANTR	798	1.92234	1.26972	1.98847	1.34117
1A02_PANTR	918	1.94647	1.2716	1.98462	1.34921
1A02_PANTR	927	1.94725	1.27526	1.98759	1.35451
1A02_PANTR	939	1.93284	1.27477	1.9844	1.35107
1A04_PANTR	1056	1.93605	1.28643	1.98835	1.35457
1A04_PANTR	1071	1.93877	1.29096	1.98935	1.35705
1A04_PANTR	1089	1.93785	1.29184	1.98975	1.35693
1A04_PANTR	1095	1.93777	1.29186	1.98883	1.35532
1A04_PANTR	1116	1.93773	1.29084	1.98846	1.35524
1A04_PANTR	246	1.86453	1.22439	1.97752	1.27146
1A04_PANTR	543	1.91833	1.28156	1.98704	1.33404
1A04_PANTR	900	1.92288	1.27697	1.9882	1.34996
1A04_PANTR	981	1.9327	1.29149	1.98702	1.35041
1C28_PANTR	1035	1.9674	1.30617	1.99369	1.35498
1C28_PANTR	1038	1.94247	1.2822	1.98805	1.35202
1C28_PANTR	1086	1.94622	1.29164	1.98911	1.35586
1C28_PANTR	1086	1.94917	1.29681	1.99057	1.3542
1C28_PANTR	1314	1.96677	1.3133	1.9952	1.36239
1C28_PANTR	750	1.94419	1.29128	1.99188	1.34592
1C28_PANTR	987	1.93876	1.27942	1.98912	1.35076
2DOB_PANTR	822	1.99091	1.28863	1.99536	1.35386
5HT1A_PANTR	1269	1.9716	1.29274	1.99898	1.3657
5HT1B_PANTR	1173	1.97466	1.3292	1.99557	1.36489
5HT1F_PANTR	1095	1.97642	1.30554	1.98973	1.3598
5HT1F_PANTR	1101	1.97613	1.30655	1.98844	1.35766
5HT2C_PANTR	1377	1.99182	1.35364	1.9919	1.36266
5HT6R_PANTR	1323	1.88997	1.24702	1.98273	1.35377
7B2_PANTR	636	1.99612	1.2838	1.99302	1.34355
7B2_PANTR	639	1.99595	1.28288	1.99456	1.34194
A0ZSE4_PANTR	138	1.9062	1.1436	1.95943	1.17767
A1BG	1488	1.92284	1.26876	1.99344	1.36276
A1CF	1620	1.99228	1.3215	1.99313	1.3597
A1CF	1710	1.99004	1.31638	1.99294	1.36288
A1CF	1785	1.98932	1.31535	1.99215	1.36177
A1CF	1785	1.98971	1.32262	1.99271	1.36276
A1IMI1_PANTR	1536	1.96974	1.31597	1.99284	1.36099
A1IMI1_PANTR	273	1.98231	1.233	1.99631	1.29041
A1IMI2_PANTR	1536	1.96853	1.31375	1.99211	1.35967
A1IMI2_PANTR	258	1.97645	1.24388	1.99451	1.28921
A1IMI3_PANTR	1536	1.96853	1.3094	1.99331	1.35961
A1IMI3_PANTR	273	1.9791	1.23273	1.99625	1.28832
A1Z2K9_PANTR	1581	1.96507	1.25898	1.99159	1.35133
A1Z2K9_PANTR	1581	1.96545	1.25906	1.99159	1.35126
A1Z2K9_PANTR	192	1.98129	1.1762	1.99654	1.25948
A1Z2K9_PANTR	201	1.9203	1.10794	1.95095	1.23117
A1Z2K9_PANTR	2478	1.97223	1.28686	1.9975	1.36646
A1Z2K9_PANTR	681	1.98587	1.29095	1.99742	1.34332
A1Z2L6_PANTR	201	1.99865	1.15741	1.98996	1.25385
A1Z2L6_PANTR	987	1.99648	1.30322	1.99363	1.35012
A1Z2N0_PANTR	111	1.94602	1.15984	1.94537	1.10932
A1Z2N0_PANTR	1470	1.97537	1.32996	1.99255	1.36171
A1Z2N0_PANTR	483	1.95819	1.28304	1.98298	1.32702
A1Z2N7_PANTR	1014	1.99693	1.33554	1.9976	1.36003
A1Z2N7_PANTR	1071	1.99707	1.33777	1.99722	1.36123
A1Z2N7_PANTR	216	1.99773	1.21657	1.99506	1.26231
A2BDG1_PANTR	456	1.73513	1.11871	1.8993	1.25306
A2BDH7_PANTR	282	1.9601	1.17292	1.96083	1.26973
A2BDH7_PANTR	288	1.95982	1.18225	1.96414	1.26525
A2M	4422	1.9977	1.32825	1.9967	1.37086
A2M	4425	1.99773	1.32722	1.99657	1.37201
A2ML1	4365	1.9997	1.33006	1.99786	1.37385
A2ML1	4365	1.99972	1.3299	1.99776	1.37231
A2T6V9_PANTR	1224	1.9708	1.27694	1.98264	1.34597
A2T6V9_PANTR	705	1.98712	1.27103	1.98777	1.33315
A2T6V9_PANTR	822	1.96154	1.25781	1.97963	1.3371
A2T6W0_PANTR	102	1.92008	1.12183	1.97762	1.1292
A2T6W0_PANTR	1047	1.93198	1.28824	1.99566	1.35905
A2T6W0_PANTR	1092	1.93647	1.29574	1.9965	1.35986
A2T6W0_PANTR	1179	1.92917	1.29189	1.99543	1.35724
A2T6W0_PANTR	594	1.94501	1.25201	1.99683	1.34217
A2T6W4_PANTR	1095	1.9507	1.27002	1.9866	1.35049
A2T6W4_PANTR	1731	1.94897	1.28391	1.99214	1.35991
A2T6W4_PANTR	333	1.93546	1.23664	1.98884	1.3127
A2T6W4_PANTR	741	1.96204	1.27666	1.99509	1.34945
A2T6W8_PANTR	171	1.86885	1.16357	1.89722	1.13298
A2T6W8_PANTR	315	1.99334	1.27893	1.98356	1.3012
A2T6W8_PANTR	636	1.97299	1.31468	1.96329	1.31096
A2T6X0_PANTR	558	1.94058	1.25822	1.99216	1.32817
A2T6X0_PANTR	855	1.95295	1.28602	1.99441	1.34755
A2T6X1_PANTR	678	1.98437	1.26086	1.99669	1.34879
A2T6X1_PANTR	954	1.97176	1.28576	1.99509	1.35435
A2T6X2_PANTR	507	1.98045	1.31113	1.97904	1.30935
A2T6X2_PANTR	729	1.98504	1.30941	1.98674	1.33664
A2T6X3_PANTR	1044	1.99805	1.32475	1.99638	1.35749
A2T6X3_PANTR	1443	1.99724	1.33156	1.99799	1.36472
A2T6X3_PANTR	87	1.98582	0.986195	1.96717	1.06365
A2T6X7_PANTR	1029	1.96349	1.30729	1.9895	1.35061
A2T6X7_PANTR	276	1.94012	1.24084	1.94029	1.25574
A2T6X8_PANTR	1173	1.98783	1.29655	1.98862	1.34923
A2T6X8_PANTR	1302	1.99088	1.30053	1.99064	1.3533
A2T6X8_PANTR	1443	1.99266	1.30114	1.99247	1.35487
A2T6Y0_PANTR	315	1.91765	1.173	1.98888	1.30482
A2T6Y0_PANTR	762	1.85956	1.22424	1.98014	1.33413
A2T6Y1_PANTR	1428	1.94359	1.27383	1.98279	1.34936
A2T6Y1_PANTR	1545	1.93936	1.2762	1.98708	1.35325
A2T6Y1_PANTR	1563	1.95305	1.28945	1.9854	1.35575
A2T6Y1_PANTR	1566	1.94182	1.27977	1.98715	1.35611
A2T6Y1_PANTR	258	1.96643	1.22545	1.9559	1.27061
A2T6Y1_PANTR	459	1.92525	1.2103	1.97724	1.31136
A2T6Y1_PANTR	546	1.90378	1.16925	1.94907	1.27607
A2T6Y5_PANTR	1065	1.82294	1.19918	1.97132	1.33065
A2T6Y5_PANTR	390	1.85367	1.19004	1.97895	1.30239
A2T6Y6_PANTR	1134	1.96244	1.3154	1.99727	1.36111
A2T6Y6_PANTR	1308	1.96098	1.31192	1.99596	1.36336
A2T6Y6_PANTR	576	1.91562	1.2561	1.96803	1.31863
A2T6Y6_PANTR	666	1.96937	1.30699	1.99161	1.34177
A2T6Y8_PANTR	1416	1.97452	1.30733	1.99028	1.35527
A2T6Y8_PANTR	1770	1.97521	1.30982	1.98965	1.35535
A2T6Y8_PANTR	1818	1.97829	1.31322	1.98965	1.35473
A2T6Y8_PANTR	267	1.94674	1.198	1.96196	1.24283
A2T6Y8_PANTR	543	1.97889	1.2587	1.98887	1.32061
A2T6Z2_PANTR	1149	1.95179	1.25828	1.99417	1.36018
A2T6Z2_PANTR	1158	1.95161	1.2577	1.99435	1.35811
A2T6Z2_PANTR	1251	1.95066	1.25654	1.99381	1.35961
A2T6Z3_PANTR	1605	1.95862	1.2807	1.984	1.34452
A2T6Z3_PANTR	2235	1.96646	1.29504	1.986	1.35375
A2T6Z3_PANTR	504	1.98512	1.25735	1.98951	1.32381
A2T6Z3_PANTR	771	1.97876	1.26827	1.9873	1.33386
A2T6Z9_PANTR	108	1.87949	1.06269	1.94492	1.12598
A2T6Z9_PANTR	1116	1.97553	1.29587	1.99247	1.35397
A2T6Z9_PANTR	1359	1.97341	1.30462	1.99351	1.35769
A2T6Z9_PANTR	1434	1.97168	1.30448	1.99362	1.36147
A2T6Z9_PANTR	1437	1.97308	1.30701	1.9935	1.36047
A2T6Z9_PANTR	2133	1.98927	1.30865	1.99577	1.36213
A2T6Z9_PANTR	2208	1.98812	1.31046	1.9954	1.36179
A2T6Z9_PANTR	3477	1.98466	1.31551	1.99523	1.36737
A2T6Z9_PANTR	3549	1.98343	1.31505	1.99537	1.36748
A2T702_PANTR	1824	1.98543	1.33831	1.99583	1.36697
A2T702_PANTR	720	1.97599	1.29828	1.98915	1.3423
A2T702_PANTR	723	1.97676	1.29891	1.99062	1.3466
A2T702_PANTR	918	1.99647	1.34011	1.99655	1.35419
A2T702_PANTR	939	1.96739	1.31852	1.98642	1.34888
A2T703_PANTR	1002	1.98609	1.31039	1.98436	1.35009
A2T703_PANTR	1035	1.98741	1.31398	1.98422	1.35061
A2T703_PANTR	363	1.97808	1.25856	1.97004	1.29654
A2T703_PANTR	663	1.98787	1.30072	1.98597	1.34362
A2T703_PANTR	711	1.96857	1.30379	1.97287	1.32997
A2T703_PANTR	738	1.98077	1.29913	1.9829	1.34125
A2T703_PANTR	747	1.96961	1.30081	1.97109	1.33282
A2T703_PANTR	813	1.98134	1.30596	1.98485	1.34351
A2T703_PANTR	885	1.98557	1.31107	1.98623	1.34675
A2T703_PANTR	900	1.97807	1.30432	1.97875	1.34653
A2T704_PANTR	375	1.99214	1.25522	1.98658	1.29946
A2T704_PANTR	444	1.98766	1.26482	1.98919	1.3202
A2T704_PANTR	579	1.96877	1.28992	1.99481	1.33743
A2T707_PANTR	1044	1.97196	1.2988	1.97428	1.33703
A2T707_PANTR	429	1.98159	1.26819	1.98234	1.31027
A2T707_PANTR	429	1.98254	1.27439	1.98065	1.31407
A2T707_PANTR	582	1.96081	1.26829	1.96564	1.31228
A2T709_PANTR	1281	1.98296	1.26357	1.99061	1.35078
A2T709_PANTR	1485	1.98187	1.25958	1.98603	1.34925
A2T709_PANTR	300	1.96845	1.20637	1.98259	1.28978
A2T709_PANTR	408	1.97716	1.19085	1.98455	1.28383
A2T709_PANTR	666	1.98615	1.23226	1.98928	1.32175
A2T716_PANTR	1215	1.95057	1.29685	1.98131	1.35605
A2T716_PANTR	1521	1.96231	1.30481	1.98604	1.3612
A2T716_PANTR	465	1.94278	1.27036	1.98052	1.32694
A2T716_PANTR	951	1.96698	1.29626	1.98487	1.35358
A2T719_PANTR	1134	1.98962	1.31391	1.99555	1.35146
A2T719_PANTR	228	1.7871	1.12844	1.9403	1.20794
A2T719_PANTR	636	1.99429	1.29408	1.99269	1.32771
A2T719_PANTR	816	1.99885	1.30729	1.999	1.34413
A2T720_PANTR	1647	1.96426	1.29968	1.9842	1.35477
A2T720_PANTR	594	1.95914	1.28765	1.97999	1.3325
A2T720_PANTR	837	1.96296	1.28189	1.98369	1.33824
A2T722_PANTR	138	1.96413	1.09907	1.98673	1.18697
A2T722_PANTR	1764	1.97404	1.32348	1.995	1.36388
A2T722_PANTR	1860	1.97715	1.32566	1.99602	1.3661
A2T722_PANTR	294	1.94891	1.25776	1.98056	1.29834
A2T722_PANTR	936	1.98711	1.30386	1.99747	1.3482
A2T725_PANTR	1314	1.9907	1.27003	1.99529	1.34122
A2T725_PANTR	429	1.97836	1.21166	1.98934	1.29161
A2T725_PANTR	438	1.99328	1.24204	1.99367	1.3135
A2T726_PANTR	162	1.97002	1.13295	1.99408	1.21664
A2T726_PANTR	171	1.97796	1.19808	1.98888	1.21597
A2T726_PANTR	432	1.9605	1.26378	1.98873	1.32658
A2T726_PANTR	4356	1.92525	1.28143	1.98777	1.36327
A2T726_PANTR	4581	1.93289	1.28659	1.98806	1.36537
A2T726_PANTR	5064	1.93817	1.29293	1.98857	1.36564
A2T726_PANTR	5229	1.94186	1.297	1.98871	1.36612
A2T729_PANTR	1605	1.975	1.2836	1.98975	1.35056
A2T729_PANTR	303	1.95243	1.19223	1.98349	1.28402
A2T729_PANTR	414	1.98707	1.26667	1.98874	1.29587
A2T729_PANTR	738	1.9962	1.2876	1.99483	1.3375
A2T729_PANTR	828	1.99257	1.28793	1.99347	1.3369
A2T732_PANTR	2142	1.97828	1.27689	1.98796	1.35639
A2T732_PANTR	3024	1.97575	1.28908	1.9881	1.35961
A2T732_PANTR	597	1.96735	1.25292	1.98357	1.32615
A2T732_PANTR	72	1.95924	0.933589	1.94804	0.994481
A2T735_PANTR	150	1.9583	1.13775	1.95827	1.17704
A2T735_PANTR	153	1.89571	1.15271	1.92222	1.15597
A2T735_PANTR	156	1.95442	1.14894	1.95478	1.19952
A2T735_PANTR	1782	1.98492	1.30565	1.99265	1.36058
A2T735_PANTR	2022	1.98916	1.31092	1.99625	1.36668
A2T735_PANTR	2337	1.98495	1.31289	1.99436	1.36674
A2T742_PANTR	1017	1.99447	1.32139	1.98333	1.3445
A2T742_PANTR	1017	1.99455	1.32286	1.98478	1.34475
A2T742_PANTR	1170	1.9925	1.31192	1.99035	1.35132
A2T742_PANTR	11796	1.99237	1.33582	1.99032	1.3689
A2T742_PANTR	11910	1.99272	1.33587	1.99047	1.36923
A2T742_PANTR	1536	1.98583	1.30761	1.98478	1.3406
A2T742_PANTR	3201	1.9862	1.31504	1.98309	1.34953
A2T742_PANTR	4062	1.98853	1.31813	1.98871	1.36639
A2T742_PANTR	543	1.98908	1.30362	1.99685	1.33873
A2T742_PANTR	624	1.96352	1.24557	1.96415	1.30006
A2T742_PANTR	84	1.98955	1.08595	1.97981	1.05877
A2T742_PANTR	876	1.98765	1.30225	1.97888	1.33242
A2T745_PANTR	438	1.9485	1.24101	1.98711	1.31566
A2T745_PANTR	723	1.92124	1.24179	1.98429	1.33519
A2T746_PANTR	1296	1.98271	1.29124	1.9858	1.34992
A2T746_PANTR	207	1.99744	1.21228	1.97741	1.23743
A2T746_PANTR	780	1.95653	1.26096	1.97441	1.3271
A2T750_PANTR	1476	1.96578	1.30188	1.97546	1.34274
A2T750_PANTR	1626	1.9792	1.31877	1.9875	1.35759
A2T750_PANTR	534	1.95755	1.26516	1.96234	1.30768
A2T751_PANTR	1107	1.94995	1.28629	1.98692	1.3524
A2T751_PANTR	1644	1.98482	1.28946	1.99471	1.36368
A2T751_PANTR	1689	1.9672	1.30332	1.99071	1.36062
A2T751_PANTR	1743	1.9821	1.29499	1.99343	1.36359
A2T751_PANTR	1860	1.97854	1.29797	1.9918	1.36218
A2T751_PANTR	921	1.99196	1.31029	1.9938	1.35032
A2T752_PANTR	1110	1.99338	1.33061	1.9932	1.35652
A2T752_PANTR	1488	1.9896	1.33224	1.99217	1.36168
A2T752_PANTR	1626	1.9927	1.33901	1.99459	1.36493
A2T752_PANTR	246	1.98306	1.24662	1.99037	1.29239
A2T752_PANTR	396	1.98792	1.32956	1.98832	1.32105
A2T752_PANTR	960	1.99293	1.31704	1.99359	1.35554
A2T755_PANTR	1293	1.98561	1.31845	1.99812	1.36569
A2T755_PANTR	1404	1.98616	1.3218	1.998	1.36689
A2T755_PANTR	144	1.99199	1.16259	1.99201	1.19645
A2T757_PANTR	1029	1.97474	1.31431	1.97708	1.34487
A2T757_PANTR	1161	1.97808	1.30878	1.98799	1.3552
A2T757_PANTR	1977	1.98606	1.32549	1.99001	1.36318
A2T757_PANTR	2157	1.98697	1.3282	1.98987	1.36332
A2T757_PANTR	2262	1.98301	1.32263	1.98891	1.36349
A2T757_PANTR	390	1.93634	1.24957	1.94843	1.2839
A2T757_PANTR	801	1.97308	1.30935	1.97226	1.33613
A2T760_PANTR	1047	1.90437	1.26656	1.98815	1.34432
A2T760_PANTR	234	1.82515	1.04191	1.92377	1.20569
A2T760_PANTR	522	1.92615	1.28307	1.97556	1.32258
A2T770_PANTR	1218	1.97561	1.30951	1.98523	1.35337
A2T770_PANTR	1263	1.98141	1.32053	1.98874	1.35604
A2T770_PANTR	231	1.96984	1.20371	1.98789	1.25903
A2T770_PANTR	408	1.97284	1.28963	1.98258	1.3155
A2T770_PANTR	81	1.89951	0.931626	1.93618	1.01673
A2T774_PANTR	1308	1.96616	1.30299	1.98769	1.35321
A2T774_PANTR	2205	1.96884	1.32094	1.98953	1.36292
A2T774_PANTR	2208	1.9683	1.32087	1.98918	1.36185
A2T774_PANTR	2484	1.9681	1.32071	1.98941	1.36436
A2T774_PANTR	279	1.95936	1.22769	1.98916	1.28409
A2T774_PANTR	429	1.94808	1.27445	1.97676	1.31649
A2T776_PANTR	1677	1.93018	1.24422	1.95855	1.32118
A2T776_PANTR	1761	1.93422	1.24745	1.95916	1.32627
A2T778_PANTR	1074	1.95722	1.2524	1.99192	1.34972
A2T778_PANTR	1527	1.92703	1.26962	1.9881	1.35595
A2T781_PANTR	1005	1.9593	1.30787	1.9971	1.3569
A2T781_PANTR	117	1.9938	1.02869	1.97388	1.14805
A2T781_PANTR	1452	1.97918	1.32725	1.99873	1.3667
A2T781_PANTR	1788	1.98079	1.32675	1.99756	1.3674
A2T781_PANTR	690	1.99324	1.30496	1.99544	1.35045
A2T782_PANTR	288	1.96243	1.2259	1.98432	1.26502
A2T782_PANTR	591	1.96479	1.29369	1.97553	1.31612
A2T785_PANTR	1347	1.99392	1.32279	1.99592	1.35605
A2T785_PANTR	156	1.97635	1.15417	1.98617	1.20538
A2T785_PANTR	2121	1.99449	1.33381	1.99908	1.36838
A2T785_PANTR	2604	1.99507	1.33602	1.99812	1.3707
A2T785_PANTR	2967	1.99481	1.33873	1.99735	1.37014
A2T785_PANTR	408	1.98013	1.27983	1.97942	1.30557
A2T785_PANTR	579	1.98733	1.30541	1.9959	1.344
A2T787_PANTR	1011	1.9804	1.31753	1.99283	1.35764
A2T787_PANTR	1089	1.98064	1.31911	1.99342	1.35738
A2T787_PANTR	2415	1.97106	1.33412	1.9936	1.36364
A2T787_PANTR	2688	1.98221	1.34251	1.99572	1.36636
A2T787_PANTR	2721	1.98054	1.34147	1.9951	1.3671
A2T787_PANTR	2724	1.98068	1.34176	1.99563	1.36698
A2T787_PANTR	750	1.97536	1.30718	1.98818	1.34694
A2T788_PANTR	105	1.93586	1.13653	1.98085	1.1051
A2T788_PANTR	105	1.93871	0.980445	1.97803	1.12235
A2T788_PANTR	1335	1.91512	1.27882	1.98945	1.35459
A2T788_PANTR	1443	1.91971	1.26976	1.98572	1.35279
A2T790_PANTR	291	1.94606	1.23526	1.99072	1.29036
A2T790_PANTR	810	1.94136	1.29122	1.99487	1.34648
A2T791_PANTR	1518	1.93638	1.29505	1.99247	1.36162
A2T791_PANTR	1563	1.93977	1.29968	1.99377	1.36267
A2T791_PANTR	162	1.90293	1.10589	1.95132	1.16015
A2T791_PANTR	216	1.93994	1.20109	1.99332	1.25711
A2T791_PANTR	564	1.92946	1.24615	1.99115	1.33176
A2T796_PANTR	1158	1.99597	1.33556	1.99828	1.36147
A2T796_PANTR	1269	1.99445	1.33738	1.99833	1.36476
A2T796_PANTR	153	1.95219	1.20142	1.97922	1.21785
A2T796_PANTR	81	1.93826	1.02381	1.95368	1.04406
A2T796_PANTR	96	1.97202	1.07723	1.97851	1.10608
A2T798_PANTR	138	1.95511	1.10096	1.98451	1.17517
A2T798_PANTR	1407	1.97782	1.31959	1.99515	1.36634
A2T798_PANTR	1455	1.97683	1.32047	1.99547	1.36714
A2T798_PANTR	165	1.98039	1.16922	1.99489	1.25532
A2T798_PANTR	174	1.9427	1.19404	1.97741	1.23529
A2T798_PANTR	1815	1.97041	1.31765	1.99447	1.36793
A2T798_PANTR	231	1.95063	1.22093	1.98935	1.28204
A2T7A1_PANTR	1341	1.93623	1.29659	1.99523	1.35689
A2T7A1_PANTR	360	1.94641	1.22298	1.98664	1.30315
A2T7A1_PANTR	396	1.96345	1.25117	1.99068	1.3072
A2T7A3_PANTR	231	1.93046	1.16671	1.98633	1.25676
A2T7A4_PANTR	486	1.9679	1.22643	1.99136	1.30892
A2T7A4_PANTR	804	1.95652	1.25123	1.99673	1.3429
A2T7A5_PANTR	1311	1.92682	1.26544	1.9833	1.34765
A2T7A5_PANTR	306	1.93295	1.22905	1.99284	1.30809
A2T7A5_PANTR	321	1.90749	1.18518	1.95484	1.26483
A2T7A7_PANTR	189	1.93288	1.08451	1.97239	1.18941
A2T7A7_PANTR	216	1.91742	1.13904	1.97974	1.23549
A2T7A7_PANTR	324	1.94155	1.23271	1.98972	1.30398
A2T7A7_PANTR	348	1.89796	1.20059	1.96099	1.28857
A2T7A7_PANTR	864	1.9265	1.27213	1.98318	1.34229
A2T7B2_PANTR	1488	1.98928	1.33014	1.99006	1.35894
A2T7B2_PANTR	1509	1.99178	1.33287	1.99171	1.35957
A2T7B2_PANTR	1515	1.98857	1.3318	1.98867	1.3589
A2T7B2_PANTR	186	1.99255	1.24179	1.98586	1.21679
A2T7B2_PANTR	342	1.92891	1.24838	1.96084	1.28591
A2T7B4_PANTR	108	1.89329	1.04694	1.96169	1.08492
A2T7B4_PANTR	1386	1.94827	1.27099	1.98571	1.34841
A2T7B4_PANTR	1578	1.94583	1.27577	1.98561	1.35317
A2T7B4_PANTR	501	1.93816	1.24293	1.98871	1.32611
A2T7B4_PANTR	543	1.96096	1.26585	1.98287	1.32397
A2T7B4_PANTR	726	1.93334	1.24374	1.97687	1.33535
A2T7B4_PANTR	969	1.93962	1.25816	1.98129	1.33768
A2T7B8_PANTR	129	1.91725	1.04149	1.92104	1.13273
A2T7B8_PANTR	1893	1.98773	1.32102	1.99312	1.36329
A2T7B8_PANTR	234	1.99093	1.28168	1.99372	1.28707
A2T7B8_PANTR	249	1.98015	1.21336	1.99274	1.27109
A2T7B8_PANTR	345	1.95678	1.25164	1.97597	1.2946
A2T7C0_PANTR	1137	1.93268	1.26835	1.99361	1.35235
A2T7C0_PANTR	543	1.95724	1.24262	1.99438	1.33048
A2T7C2_PANTR	102	1.92079	0.916883	1.91893	1.07105
A2T7C2_PANTR	1227	1.95187	1.27789	1.99554	1.36034
A2T7C2_PANTR	189	1.90008	1.19552	1.9818	1.25865
A2T7C3_PANTR	1419	1.94924	1.30909	1.99216	1.35931
A2T7C3_PANTR	339	1.95101	1.2446	1.99478	1.3035
A2T7C3_PANTR	372	1.9718	1.29113	1.98191	1.30042
A2T7C5_PANTR	768	1.93401	1.25361	1.99026	1.34833
A2T7C6_PANTR	561	1.9505	1.22878	1.99266	1.33345
A2T7C6_PANTR	774	1.94295	1.23806	1.98969	1.34244
A2T7C7_PANTR	1512	1.98923	1.33263	1.9908	1.35716
A2T7C7_PANTR	543	1.98837	1.30164	1.99849	1.34213
A2T7C8_PANTR	1284	1.95824	1.3061	1.98467	1.34822
A2T7C8_PANTR	1338	1.96101	1.30981	1.98671	1.35257
A2T7C9_PANTR	645	1.98653	1.3112	1.98489	1.33163
A2T7C9_PANTR	768	1.99327	1.30944	1.99255	1.33885
A2T7C9_PANTR	798	1.99456	1.31146	1.99395	1.34787
A2T7D3_PANTR	1098	1.91175	1.26275	1.97665	1.34212
A2T7D3_PANTR	714	1.92778	1.24548	1.98491	1.33833
A2T7D4_PANTR	186	1.89786	1.14577	1.921	1.20512
A2T7D4_PANTR	399	1.95257	1.24828	1.98538	1.29544
A2T7D4_PANTR	654	1.95979	1.28373	1.98736	1.32514
A2T7D6_PANTR	204	1.97575	1.18747	1.99179	1.24078
A2T7D6_PANTR	447	1.97515	1.27316	1.99169	1.32279
A2T7D6_PANTR	513	1.96137	1.28542	1.98808	1.32213
A2T7D6_PANTR	618	1.92695	1.26663	1.96049	1.31426
A2T7D6_PANTR	798	1.94224	1.28485	1.97166	1.3271
A2T7D8_PANTR	333	1.96953	1.24602	1.97921	1.304
A2T7D8_PANTR	354	1.97805	1.24728	1.98332	1.31402
A2T7D8_PANTR	513	1.98571	1.28045	1.98667	1.32563
A2T7D8_PANTR	516	1.98621	1.28213	1.98906	1.32977
A2T7D8_PANTR	594	1.9877	1.29312	1.98775	1.33051
A2T7D8_PANTR	726	1.98908	1.30737	1.99247	1.34668
A2T7D8_PANTR	759	1.97182	1.30631	1.99591	1.35033
A2T7E0_PANTR	753	1.93006	1.23319	1.97837	1.33291
A2T7E0_PANTR	768	1.92747	1.22998	1.97882	1.33181
A2T7E0_PANTR	771	1.93204	1.24031	1.97831	1.33508
A2T7E3_PANTR	1590	1.99221	1.30216	1.99541	1.36215
A2T7E3_PANTR	1809	1.99329	1.30706	1.99655	1.36583
A2T7E3_PANTR	402	1.99262	1.28031	1.99296	1.32281
A2T7E3_PANTR	783	1.97183	1.26611	1.98681	1.33107
A2T7E5_PANTR	1416	1.95814	1.28635	1.97804	1.34764
A2T7E5_PANTR	1650	1.96428	1.29006	1.98239	1.34795
A2T7E5_PANTR	1653	1.96593	1.29671	1.98558	1.35267
A2T7E5_PANTR	1671	1.96147	1.29375	1.98095	1.34826
A2T7E5_PANTR	1761	1.96086	1.2875	1.98288	1.35037
A2T7E5_PANTR	1776	1.96006	1.28824	1.98303	1.34903
A2T7E5_PANTR	1818	1.96201	1.29213	1.98357	1.34931
A2T7E7_PANTR	1275	1.98662	1.31227	1.98963	1.35655
A2T7E7_PANTR	1515	1.99174	1.32609	1.99383	1.36233
A2T7E7_PANTR	1623	1.99121	1.32531	1.99369	1.36254
A2T7F0_PANTR	1140	1.91122	1.25662	1.99045	1.35258
A2T7F0_PANTR	1224	1.90694	1.2556	1.98814	1.35373
A2T7F0_PANTR	1263	1.9007	1.25492	1.98752	1.35446
A2T7F0_PANTR	432	1.8784	1.2218	1.97534	1.30562
A2T7F0_PANTR	492	1.86825	1.22028	1.97205	1.31571
A2T7F0_PANTR	603	1.93001	1.22249	1.995	1.34671
A2T7F1_PANTR	1173	1.96521	1.30524	1.98387	1.34966
A2T7F1_PANTR	1203	1.9624	1.30538	1.98289	1.3487
A3FEK5_PANTR	1398	1.99576	1.32897	1.99825	1.36668
A4GAT_PANTR	1038	1.93688	1.27753	1.99747	1.3574
A4GNT	1023	1.99836	1.32584	1.9958	1.35628
A4K2N7_PANTR	1353	1.96628	1.31108	1.97989	1.34804
A4K2N7_PANTR	1428	1.97018	1.31056	1.97843	1.34744
A4K2N7_PANTR	369	1.94615	1.2811	1.98728	1.31215
A4K2P1_PANTR	354	1.99888	1.25982	1.99268	1.28181
A4K2P4_PANTR	309	1.9972	1.1925	1.99629	1.28532
A4K2P4_PANTR	396	1.99582	1.2031	1.99532	1.29211
A4K2P4_PANTR	399	1.99629	1.19907	1.99644	1.29531
A4K518_PANTR	1530	1.9685	1.31272	1.99098	1.3589
A4K518_PANTR	1536	1.97111	1.31249	1.99267	1.36024
A4K518_PANTR	267	1.97136	1.26755	1.98883	1.29671
A4K8Z8_PANTR	1068	1.98544	1.28659	1.99583	1.35886
A4K8Z8_PANTR	1329	1.99137	1.30128	1.99794	1.36436
A4K8Z8_PANTR	906	1.9867	1.27856	1.99451	1.35475
A4ZZ69_PANTR	1512	1.98817	1.31173	1.99202	1.35724
A4ZZ70_PANTR	120	1.99317	1.15916	1.98548	1.16119
A4ZZ70_PANTR	1509	1.98816	1.31701	1.99361	1.35909
A4_PANTR	1920	1.98683	1.31606	1.98309	1.35367
A4_PANTR	2088	1.98738	1.31347	1.98192	1.35612
A4_PANTR	2145	1.98838	1.31595	1.98302	1.35579
A4_PANTR	2256	1.98771	1.31617	1.98417	1.35654
A4_PANTR	2259	1.98823	1.31768	1.98421	1.3572
A4_PANTR	2313	1.98867	1.31803	1.98478	1.35711
A4_PANTR	918	1.98114	1.27297	1.97852	1.33434
A5A6H0_PANTR	1143	1.96502	1.28131	1.99561	1.35578
A6H912_PANTR	1002	1.99098	1.28484	1.98509	1.32472
A6H912_PANTR	867	1.99473	1.32822	1.99445	1.35316
A6H914_PANTR	561	1.94521	1.26332	1.9957	1.34393
A7E3J1_PANTR	510	1.89351	1.22903	1.96059	1.3059
A7KK31_PANTR	249	1.98044	1.25346	1.99183	1.28029
A7KK31_PANTR	525	1.98851	1.2978	1.99599	1.33022
A7KK40_PANTR	252	1.94958	1.20178	1.99552	1.28364
A7KK40_PANTR	528	1.98761	1.26457	1.99655	1.32485
A7XEH6_PANTR	255	1.96498	1.18324	1.99115	1.27193
A8E0H1_PANTR	279	1.94986	1.22054	1.97433	1.2806
A9Q1D5_PANTR	1698	1.96175	1.31157	1.98652	1.35408
AAAS	1542	1.9794	1.3013	1.99341	1.36137
AAAS	1641	1.97966	1.30368	1.9938	1.36439
AADAC	1200	1.97502	1.31987	1.99558	1.36359
AADACL1	1323	1.99951	1.3322	1.99873	1.36898
AADACL2	1140	1.96588	1.31692	1.99634	1.36053
AADACL3	1053	1.99787	1.30794	1.99636	1.36005
AADACL3	843	1.99771	1.29381	1.99695	1.35385
AADACL4	1224	1.99421	1.32258	1.99584	1.36158
AADAT	1278	1.97647	1.31081	1.99522	1.35866
AAGAB	948	1.98993	1.31256	1.99421	1.35876
AAK1	2598	1.98804	1.30228	1.98614	1.35004
AAMP	1305	1.97273	1.28501	1.9861	1.35247
AARS	2904	1.99199	1.32288	1.98971	1.36612
AARS2	2958	1.95751	1.28985	1.99151	1.3676
AARSD1	1431	1.98161	1.29777	1.98741	1.35538
AASDH	3168	1.96644	1.31393	1.99312	1.36839
AASDHPPT	930	1.98331	1.30818	1.99484	1.34375
AASS	2781	1.98667	1.32997	1.99504	1.37003
AATC_PANTR	1242	1.99823	1.32259	1.99789	1.36439
AATF	1683	1.97639	1.30261	1.98085	1.33946
AATK	2226	1.91326	1.26345	1.9885	1.36164
AATK	3726	1.90541	1.26432	1.9872	1.35977
ABAT	1503	1.99232	1.32853	1.99733	1.36504
ABC3G_PANTR	1056	1.99837	1.33044	1.99561	1.35805
ABC3G_PANTR	1074	1.99907	1.3306	1.99494	1.35176
ABC3G_PANTR	1197	1.99884	1.33158	1.99462	1.35468
ABC3G_PANTR	306	1.98621	1.28662	1.99442	1.2934
ABC3G_PANTR	774	1.99818	1.33371	1.99433	1.34422
ABCA1	1092	1.99638	1.29849	1.99704	1.35924
ABCA1	6786	1.99944	1.3243	1.99584	1.37349
ABCA10	4503	1.96425	1.31081	1.98968	1.36688
ABCA12	7785	1.98403	1.33145	1.99126	1.3719
ABCA13	14961	1.97999	1.32842	1.98853	1.36778
ABCA2	189	1.89611	1.10764	1.9248	1.18286
ABCA2	4539	1.94613	1.29828	1.99937	1.37845
ABCA2	4542	1.94612	1.29777	1.99939	1.37937
ABCA2	4698	1.94363	1.2983	1.99928	1.37872
ABCA2	798	1.94634	1.25177	1.98322	1.34558
ABCA3	5112	1.96906	1.30423	1.99869	1.3737
ABCA3	5115	1.96928	1.303	1.99837	1.37353
ABCA4	6930	1.99753	1.3305	1.99868	1.37651
ABCA5	4932	1.94163	1.30021	1.98732	1.36498
ABCA6	4650	1.96594	1.31446	1.988	1.36437
ABCA7	5241	1.94321	1.28749	1.99484	1.37156
ABCA8	468	1.97057	1.25358	1.99275	1.32874
ABCA8	4746	1.98389	1.32745	1.99255	1.36769
ABCA9	4215	1.97481	1.31879	1.99261	1.36759
ABCA9	4782	1.98231	1.32357	1.99281	1.36941
ABCB1	3843	1.98397	1.32527	1.99234	1.36897
ABCB1	66	1.85957	0.87795	1.86342	0.922824
ABCB11	3966	1.99216	1.33095	1.99538	1.37191
ABCB4	3699	1.988	1.32866	1.99391	1.36755
ABCB4	3861	1.98806	1.32889	1.99442	1.3684
ABCB5	3774	1.97787	1.33003	1.99361	1.37142
ABCB5	381	1.9554	1.28448	1.97549	1.31317
ABCB5	396	1.96742	1.28754	1.98546	1.31992
ABCB6	2304	1.97883	1.31544	1.9968	1.37007
ABCB6	2532	1.97586	1.31484	1.99697	1.37049
ABCB7	2061	1.98707	1.3352	1.99679	1.37035
ABCB7	483	1.99538	1.29136	1.99348	1.32824
ABCB8	1404	1.94599	1.28599	1.98828	1.35694
ABCB8	1965	1.94994	1.29883	1.99308	1.36658
ABCB8	2016	1.94818	1.29695	1.99203	1.36587
ABCB8	2067	1.95241	1.29948	1.99227	1.36693
ABCB9	1359	1.9628	1.28309	1.9984	1.36518
ABCB9	2172	1.95529	1.28697	1.99797	1.37007
ABCB9	2301	1.95744	1.28853	1.99771	1.37077
ABCC1	3966	1.98581	1.31534	1.99614	1.37438
ABCC1	4116	1.98703	1.31592	1.99579	1.37375
ABCC1	4134	1.98607	1.3163	1.99596	1.37424
ABCC1	4143	1.98614	1.31597	1.99624	1.37438
ABCC1	4164	1.98625	1.3171	1.99638	1.37369
ABCC1	4212	1.98576	1.31575	1.99633	1.37487
ABCC1	4311	1.98636	1.31673	1.99601	1.37436
ABCC1	4341	1.98636	1.31643	1.99627	1.37397
ABCC10	402	1.92988	1.22248	1.96884	1.29888
ABCC10	4479	1.96047	1.28192	1.99604	1.3685
ABCC10	513	1.96795	1.28196	1.99054	1.33334
ABCC11	4035	1.99839	1.32821	1.99603	1.37403
ABCC11	4149	1.99837	1.3285	1.99607	1.37421
ABCC12	3927	1.99936	1.33294	1.99725	1.37501
ABCC2	4638	1.99819	1.33004	1.99269	1.36994
ABCC3	4377	1.9825	1.30804	1.99818	1.37514
ABCC4	3978	1.99002	1.34138	1.9959	1.37205
ABCC5	2406	1.99821	1.32745	1.99639	1.37241
ABCC5	4080	1.99868	1.33483	1.9973	1.37546
ABCC5	4209	1.99872	1.33568	1.99676	1.37529
ABCC5	627	1.99655	1.27927	1.99668	1.34273
ABCC5	639	1.9943	1.27434	1.99652	1.34943
ABCC5	678	1.9961	1.27271	1.99851	1.3521
ABCC8	2844	1.98469	1.3141	1.99885	1.37463
ABCC8	4599	1.98131	1.3104	1.99813	1.3759
ABCC9	450	1.96658	1.31113	1.97709	1.31754
ABCC9	4542	1.98561	1.33199	1.9945	1.37342
ABCC9	4650	1.98572	1.33226	1.99485	1.37313
ABCC9	4650	1.98597	1.33262	1.99442	1.37282
ABCD1	1884	1.92754	1.26156	1.99652	1.36404
ABCD1	624	1.94027	1.23245	1.99198	1.33534
ABCD2	2223	1.97738	1.31453	1.99211	1.3676
ABCD3	1572	1.97633	1.34028	1.9926	1.36392
ABCD3	1902	1.97686	1.33996	1.99283	1.36685
ABCD3	711	1.98083	1.32701	1.98252	1.33928
ABCD4	1821	1.98863	1.31517	1.99733	1.37099
ABCD4	489	1.97732	1.29443	1.98138	1.32264
ABCF1_PANTR	1845	1.96032	1.29364	1.95483	1.32344
ABCF1_PANTR	1848	1.96015	1.29339	1.95442	1.32239
ABCF1_PANTR	1950	1.95458	1.28655	1.95023	1.31671
ABCF2	1872	1.98984	1.31144	1.98367	1.35407
ABCF2	1905	1.99021	1.31087	1.98644	1.35535
ABCF3	2130	1.9834	1.32911	1.99399	1.36693
ABCG1	1992	1.98581	1.31462	1.99632	1.37032
ABCG1	2007	1.98599	1.31275	1.9967	1.36844
ABCG1	2034	1.98499	1.317	1.99602	1.37069
ABCG1	2037	1.98642	1.31612	1.99527	1.36809
ABCG1	2475	1.98633	1.31857	1.99736	1.37365
ABCG2	1968	1.98532	1.32474	1.9921	1.36494
ABCG4	1941	1.97901	1.30406	1.99701	1.37066
ABCG5	1098	1.99957	1.33354	1.99591	1.3624
ABCG5	1611	1.99876	1.33499	1.99725	1.36867
ABCG8	2022	1.98553	1.31391	1.99761	1.3693
ABHD1	1218	1.98186	1.29421	1.99718	1.35934
ABHD10	921	1.99489	1.34158	1.99735	1.35679
ABHD11	294	1.91014	1.19837	1.97534	1.28238
ABHD11	438	1.936	1.2514	1.98183	1.32296
ABHD11	948	1.95414	1.28704	1.99535	1.35824
ABHD12B	1089	1.99775	1.33163	1.99857	1.36201
ABHD12B	345	1.97543	1.26186	1.9839	1.30225
ABHD12B	708	1.98787	1.32037	1.99115	1.3455
ABHD12B	768	1.99284	1.30668	1.99639	1.35283
ABHD12B	858	1.99754	1.32604	1.99713	1.35394
ABHD13	1014	1.95736	1.29953	1.99044	1.35382
ABHD14B	519	1.94039	1.22809	1.98968	1.33526
ABHD14B	627	1.95312	1.2277	1.9971	1.34679
ABHD14B	633	1.95198	1.22857	1.99464	1.34327
ABHD15	1407	1.90607	1.27213	1.9852	1.35529
ABHD2	1278	1.99698	1.32793	1.99656	1.36209
ABHD4	1029	1.99267	1.32283	1.99879	1.35545
ABHD5	1050	1.99239	1.32641	1.99817	1.36198
ABHD6	1014	1.99926	1.31636	1.99518	1.35717
ABHD8	1320	1.94301	1.29797	1.99417	1.36014
ABI1	1185	1.98336	1.3152	1.98471	1.35028
ABI1	1272	1.98681	1.31697	1.98319	1.35108
ABI1	1362	1.98771	1.32271	1.98527	1.35471
ABI1	1431	1.99102	1.32336	1.98431	1.35489
ABI1	1449	1.98965	1.32279	1.98458	1.3557
ABI1	1527	1.99151	1.32124	1.98544	1.35653
ABI1	1530	1.99057	1.32073	1.98355	1.35365
ABI2	1206	1.99518	1.32857	1.99117	1.353
ABI2	1428	1.99543	1.33149	1.98946	1.35612
ABI2	1542	1.99728	1.33062	1.98941	1.35907
ABI2	900	1.99352	1.29328	1.98081	1.33569
ABI3	1065	1.9334	1.26399	1.98645	1.34952
ABI3BP	1110	1.96569	1.30775	1.98467	1.34574
ABI3BP	1968	1.96979	1.30072	1.97934	1.35149
ABI3BP	2355	1.95737	1.30433	1.96875	1.3447
ABI3BP	3021	1.94727	1.3033	1.96617	1.34313
ABI3BP	3231	1.96745	1.3137	1.98105	1.35888
ABL1	144	1.97891	1.09225	1.98164	1.20323
ABL1	3357	1.96642	1.31085	1.99095	1.3661
ABL1	3450	1.96769	1.31123	1.99119	1.36559
ABL2	3195	1.99381	1.31839	1.99514	1.36993
ABL2	3549	1.99324	1.32225	1.99421	1.37062
ABLIM1	1206	1.9895	1.32545	1.98964	1.35542
ABLIM1	1959	1.99424	1.33414	1.99543	1.36711
ABLIM1	2109	1.99347	1.3374	1.99444	1.36764
ABLIM1	2109	1.99363	1.33763	1.99515	1.36799
ABLIM1	2157	1.99342	1.33784	1.99484	1.36821
ABLIM1	2241	1.99422	1.33935	1.99522	1.368
ABLIM1	2541	1.99497	1.34091	1.9963	1.37076
ABLIM1	2541	1.995	1.34118	1.99683	1.37139
ABLIM3	1632	1.98154	1.31155	1.99779	1.3671
ABLIM3	1767	1.98082	1.31032	1.99715	1.36653
ABLIM3	2052	1.98301	1.31767	1.9972	1.36963
ABLIM3	507	1.97912	1.26288	1.99548	1.33827
ABP1	2256	1.96499	1.29707	1.99936	1.36699
ABP1	582	1.94827	1.26335	1.99232	1.33233
ABR	1092	1.96999	1.28496	1.98792	1.35066
ABR	2241	1.98132	1.30434	1.98946	1.36148
ABR	2319	1.97728	1.3097	1.98973	1.36218
ABRA	1146	1.9641	1.28975	1.97588	1.34429
ABT1	819	1.95121	1.29144	1.97762	1.33188
ABTB1	1113	1.95186	1.25878	1.99595	1.35522
ABTB1	1125	1.94664	1.27042	1.99396	1.35747
ABTB1	1188	1.95152	1.26243	1.99619	1.3595
ABTB2	2520	1.96346	1.29836	1.99918	1.37036
ACAA1	1275	1.96465	1.29906	1.98994	1.35918
ACAA1	405	1.93627	1.25876	1.98731	1.32288
ACAA1	996	1.95859	1.29133	1.99047	1.35663
ACACA	234	1.99858	1.17435	1.99599	1.27023
ACACA	6867	1.99661	1.34173	1.99502	1.37577
ACACA	7041	1.99705	1.34138	1.99581	1.37657
ACACA	7152	1.99678	1.34133	1.99596	1.37697
ACACA	7260	1.99677	1.34138	1.99577	1.37637
ACACB	2577	1.99174	1.32042	1.99631	1.36952
ACACB	6948	1.98744	1.33188	1.99663	1.37739
ACACB	7167	1.98781	1.33225	1.99676	1.37702
ACACB	7245	1.988	1.33179	1.99666	1.37747
ACAD10	1479	1.99522	1.31996	1.99933	1.36561
ACAD10	3180	1.99529	1.3336	1.99864	1.37403
ACAD8	1248	1.98722	1.31732	1.99358	1.36129
ACAD8	867	1.97908	1.30757	1.99219	1.35088
ACAD9	1866	1.99266	1.3329	1.99214	1.36315
ACAD9	507	1.9894	1.30475	1.98655	1.32368
ACADL	1293	1.97893	1.32106	1.98962	1.35597
ACADM_PANTR	1266	1.95832	1.29819	1.98382	1.35355
ACADM_PANTR	1362	1.96435	1.30247	1.98901	1.35636
ACADS	1239	1.9554	1.2849	1.99429	1.35118
ACADSB	1203	1.97745	1.31925	1.99109	1.35789
ACADSB	510	1.96952	1.27346	1.99046	1.32581
ACAP1	2103	1.96774	1.29392	1.99287	1.3673
ACAP2	2337	1.96862	1.31697	1.98588	1.35858
ACAP3	1632	1.92902	1.28093	1.99261	1.35655
ACAP3	1782	1.92941	1.28248	1.99223	1.35875
ACAT1	1284	1.97624	1.29664	1.99031	1.35916
ACAT1	489	1.99247	1.28404	1.99178	1.32702
ACAT1	867	1.97123	1.29391	1.98385	1.34549
ACBD3	1587	1.97412	1.32299	1.97793	1.34303
ACBD4	1026	1.96397	1.26533	1.98725	1.34603
ACBD4	804	1.95405	1.23235	1.98868	1.33695
ACBD5	1611	1.97611	1.31367	1.98248	1.35342
ACBD5	1722	1.98218	1.32285	1.98272	1.35654
ACBD6	849	1.98581	1.315	1.98725	1.34456
ACBD7	267	1.91815	1.22118	1.9599	1.26012
ACBD7	267	1.92809	1.22981	1.95663	1.25734
ACCN2	1725	1.98149	1.30129	1.9979	1.36787
ACCN3	1131	1.93871	1.28197	1.99306	1.36146
ACCN3	1509	1.94026	1.29588	1.99562	1.36657
ACCN3	1527	1.93607	1.28781	1.99443	1.36596
ACCN4	1944	1.93818	1.28002	1.99264	1.36368
ACCN4	2001	1.94077	1.28246	1.99303	1.36328
ACCN5	1518	1.97729	1.31306	1.98836	1.35437
ACCS	1506	1.9851	1.28455	1.99722	1.36424
ACCSL	1707	1.99926	1.3195	1.99775	1.36792
ACE	1728	1.97754	1.30579	1.99554	1.36342
ACE	2019	1.98186	1.30426	1.99715	1.36797
ACE	3276	1.97634	1.3167	1.9979	1.36859
ACE2	2310	1.98111	1.31621	1.98994	1.36006
ACER1	795	1.97748	1.30299	1.98234	1.34289
ACER2	423	1.99022	1.28244	1.99174	1.33232
ACER2	828	1.98204	1.29863	1.98332	1.34537
ACER3	804	1.97381	1.32217	1.97961	1.3428
ACHA2_PANTR	1590	1.96928	1.2903	1.99756	1.36799
ACHA4_PANTR	1671	1.93519	1.27304	1.99751	1.36871
ACHA4_PANTR	1761	1.93417	1.27478	1.99893	1.37149
ACHA4_PANTR	1809	1.93155	1.27592	1.9986	1.37174
ACHA4_PANTR	1812	1.93753	1.28119	1.99818	1.3727
ACHA5_PANTR	1299	1.96427	1.30919	1.99021	1.35825
ACHA5_PANTR	1380	1.97647	1.3243	1.99325	1.36197
ACHA5_PANTR	951	1.96659	1.30283	1.98676	1.34501
ACHA6_PANTR	1485	1.99161	1.31362	1.99137	1.36167
ACHB3_PANTR	1371	1.98677	1.30942	1.98834	1.35246
ACHB3_PANTR	1377	1.98677	1.31003	1.98963	1.35079
ACHE	1527	1.93626	1.29037	1.99175	1.363
ACHE	1536	1.92667	1.2789	1.98908	1.36088
ACHE	1602	1.93757	1.29735	1.99015	1.36061
ACIN1	1752	1.94646	1.30573	1.94669	1.32127
ACIN1	1845	1.95175	1.30921	1.95663	1.3294
ACIN1	4029	1.96467	1.30285	1.96292	1.33399
ACLY	3012	1.98847	1.31957	1.99427	1.36993
ACLY	3042	1.98858	1.31905	1.99442	1.37072
ACM2_PANTR	1323	1.99651	1.31945	1.99203	1.36146
ACM2_PANTR	1401	1.99508	1.31989	1.99015	1.36244
ACM2_PANTR	450	1.9428	1.25601	1.97093	1.30714
ACM3_PANTR	1773	1.99555	1.32391	1.99412	1.36422
ACM5_PANTR	1599	1.99299	1.2963	1.9962	1.36737
ACMSD	1083	1.99663	1.3188	1.99585	1.35183
ACMSD	837	1.99614	1.31413	1.99369	1.3462
ACN9	378	1.98984	1.30381	1.98327	1.30418
ACO1	1305	1.99163	1.32295	1.9965	1.36319
ACO1	2670	1.99701	1.34317	1.99735	1.3739
ACO2	2160	1.97932	1.30991	1.99282	1.36744
ACOT1	1452	1.96937	1.31384	1.99536	1.36448
ACOT11	1785	1.9693	1.29933	1.99645	1.36986
ACOT11	1824	1.96944	1.30776	1.99504	1.36785
ACOT12	1668	1.99543	1.34187	1.99627	1.36887
ACOT13	423	1.96911	1.2736	1.98538	1.32312
ACOT7	1053	1.96842	1.29984	1.98652	1.35345
ACOT7	1143	1.96236	1.29591	1.99049	1.35889
ACOT7	864	1.96636	1.2849	1.99109	1.35268
ACOT7	978	1.96889	1.29021	1.99231	1.35746
ACOT7	990	1.96619	1.29646	1.98858	1.35488
ACOT8	324	1.94025	1.22646	1.96399	1.28555
ACOT8	339	1.96935	1.27136	1.98983	1.31004
ACOT8	765	1.96581	1.29485	1.99521	1.3507
ACOT8	960	1.96717	1.3003	1.99679	1.35799
ACOT9	1320	1.98871	1.31841	1.99509	1.35666
ACOT9	1347	1.98842	1.31771	1.99585	1.35802
ACOX1	1983	1.99826	1.33566	1.99383	1.36819
ACOX1	1983	1.99909	1.33375	1.99439	1.36742
ACOX2	2046	1.99038	1.31778	1.99927	1.37003
ACOXL	1527	1.99183	1.32855	1.99479	1.36483
ACOXL	840	1.99412	1.32547	1.9963	1.3536
ACP1	213	1.9921	1.2403	1.99416	1.26932
ACP1	477	1.98108	1.29898	1.99069	1.33032
ACP1	477	1.98447	1.31579	1.99008	1.33154
ACP2	1221	1.97452	1.30662	1.99915	1.36075
ACP6	1287	1.99662	1.32888	1.9981	1.36249
ACP6	816	1.99324	1.32151	1.9968	1.35536
ACPL2	1395	1.99718	1.31942	1.99741	1.36213
ACPL2	1443	1.99785	1.32014	1.99758	1.3619
ACPL2	756	1.99677	1.29631	1.99798	1.35064
ACPM_PANTR	471	1.99647	1.31101	1.99851	1.32866
ACPT	1122	1.90833	1.23806	1.98598	1.34875
ACPT	843	1.91071	1.22199	1.98017	1.34046
ACRBP	1632	1.98742	1.30555	1.99614	1.35703
ACRC	1740	1.97713	1.28799	1.97451	1.31686
ACRV1	246	1.98361	1.18069	1.99255	1.26859
ACRV1	468	1.99883	1.16824	1.99106	1.27867
ACRV1	498	1.99113	1.24728	1.99316	1.31309
ACRV1	633	1.99612	1.22997	1.98848	1.30447
ACRV1	798	1.99697	1.22695	1.99132	1.31025
ACSBG1	2175	1.97683	1.31487	1.99431	1.36683
ACSBG2	2001	1.99364	1.33104	1.98612	1.35943
ACSBG2	81	1.99244	1.04978	1.98417	1.04536
ACSF2	1848	1.98398	1.31057	1.99446	1.36848
ACSF3	1524	1.95891	1.29857	1.99524	1.36319
ACSF3	951	1.96637	1.30773	1.98868	1.34781
ACSL1	2097	1.9952	1.34524	1.99591	1.36833
ACSL3	2163	1.96887	1.32304	1.98931	1.36442
ACSL4	1995	1.97513	1.3124	1.98957	1.36403
ACSL5	1950	1.99659	1.32152	1.99596	1.36714
ACSL5	2220	1.99726	1.32696	1.99649	1.36845
ACSM2	1734	1.99534	1.32145	1.9955	1.36663
ACSM2A	1734	1.9952	1.32216	1.99498	1.36442
ACSM3	1761	1.97995	1.31683	1.99319	1.36498
ACSM4	1650	1.99629	1.32743	1.99637	1.36702
ACSM5	1740	1.98687	1.30929	1.9966	1.36778
ACSS1	1452	1.9528	1.29596	1.99027	1.36189
ACSS1	2067	1.96315	1.30737	1.99313	1.36814
ACSS1	459	1.89245	1.24777	1.97129	1.31162
ACSS2	1956	1.99656	1.31008	1.99624	1.3694
ACSS2	2106	1.99152	1.31688	1.9963	1.37023
ACSS2	2145	1.99176	1.31811	1.99555	1.36923
ACSS3	2061	1.99617	1.34163	1.99527	1.3689
ACTA1	1029	1.9559	1.27819	1.99168	1.35408
ACTA1	1134	1.95378	1.28019	1.99215	1.35712
ACTA1	765	1.95429	1.27289	1.98993	1.34597
ACTA1	870	1.95403	1.26976	1.99066	1.34787
ACTA2	1134	1.99647	1.31024	1.99325	1.35768
ACTBL2	1131	1.99648	1.31246	1.99451	1.35676
ACTB_PANTR	1128	1.96352	1.28988	1.9945	1.35783
ACTB_PANTR	372	1.97448	1.23997	1.99194	1.31832
ACTC1	1134	1.9935	1.31294	1.99253	1.35636
ACTG2	1131	1.9904	1.2735	1.99384	1.35895
ACTL6B	1128	1.97625	1.31229	1.99429	1.36014
ACTL7A	1308	1.98073	1.30715	1.99629	1.3613
ACTL7B	1248	1.93182	1.27073	1.99591	1.36246
ACTL8	1101	1.97196	1.31366	1.99854	1.36247
ACTL8	900	1.96706	1.30871	1.99729	1.35747
ACTN1	2640	1.97079	1.29423	1.98236	1.35659
ACTN1	2706	1.97165	1.29444	1.98201	1.3567
ACTN2	2592	1.98524	1.32067	1.98074	1.35477
ACTN4	2574	1.95717	1.29356	1.98205	1.35755
ACTR10	1254	1.98165	1.32884	1.99728	1.364
ACTR1A	1131	1.99823	1.32305	1.99376	1.35592
ACTR1B	1131	1.97943	1.3214	1.99419	1.35647
ACTR5	1824	1.98911	1.32406	1.99609	1.36277
ACTR6	1188	1.93578	1.29816	1.98492	1.34835
ACTR8	1875	1.9928	1.34046	1.99213	1.36499
ACTR8	990	1.99576	1.3194	1.99493	1.35261
ACTRT1	1131	1.99981	1.3089	1.99717	1.36487
ACTRT2	1134	1.95992	1.29111	1.99863	1.36162
ACVR1	1530	1.99729	1.34237	1.9951	1.36726
ACVR1B	1518	1.99416	1.33881	1.99549	1.36577
ACVR1C	1011	1.99194	1.32994	1.99447	1.35947
ACVR1C	1242	1.98927	1.32856	1.9931	1.36273
ACVR1C	1482	1.99199	1.32613	1.99518	1.36436
ACVR2A	1629	1.98301	1.31676	1.99489	1.36284
ACVR2B	1539	1.97376	1.30224	1.99578	1.36462
ACVRL1	1512	1.96146	1.29543	1.99802	1.36878
ACY1	1227	1.97623	1.28664	1.99787	1.36325
ACY3	960	1.95296	1.28645	1.99689	1.35863
ACYP1	222	1.95845	1.22464	1.96457	1.24134
ACYP1	300	1.96407	1.25864	1.96746	1.28478
ACYP2	294	1.9801	1.27506	1.984	1.29887
ACYP2	384	1.99513	1.30976	1.99329	1.31876
ADA	1224	1.96293	1.31019	1.9917	1.35955
ADAD1	1731	1.96723	1.31973	1.99246	1.3644
ADAD2	1752	1.90856	1.24859	1.98781	1.35754
ADAD2	1998	1.9241	1.25745	1.98855	1.35871
ADAM10	216	1.98516	1.23569	1.9873	1.25313
ADAM10	2244	1.97408	1.32385	1.99402	1.36681
ADAM10	2247	1.97521	1.3251	1.99439	1.36607
ADAM11	1572	1.95375	1.29187	1.99445	1.36429
ADAM11	2244	1.95372	1.29585	1.99377	1.36946
ADAM12	2133	1.98974	1.3181	1.99419	1.36825
ADAM12	2640	1.99298	1.32274	1.99762	1.37247
ADAM15	1563	1.95796	1.26467	1.98849	1.35201
ADAM15	1563	1.95832	1.26432	1.98853	1.35348
ADAM15	2319	1.96483	1.27303	1.99375	1.36532
ADAM15	2445	1.96269	1.2743	1.9915	1.36316
ADAM15	2457	1.96285	1.27512	1.99171	1.36358
ADAM17	2475	1.98622	1.34557	1.99204	1.36732
ADAM18	2103	1.9564	1.30636	1.99153	1.36259
ADAM18	2175	1.95581	1.30641	1.99172	1.36364
ADAM2	1740	1.9669	1.31702	1.99374	1.36048
ADAM2	2151	1.95785	1.31449	1.99314	1.36362
ADAM2	2208	1.95618	1.3135	1.99312	1.3639
ADAM20	2331	1.98842	1.31887	1.99751	1.36785
ADAM22	2700	1.98567	1.34418	1.99244	1.36932
ADAM22	2700	1.9858	1.34368	1.9921	1.36999
ADAM22	2721	1.98737	1.34532	1.99257	1.36976
ADAM22	2721	1.98781	1.34554	1.99337	1.36978
ADAM23	2247	1.99033	1.33301	1.9933	1.36716
ADAM23	2292	1.99069	1.33296	1.99314	1.36822
ADAM23	2292	1.99142	1.33488	1.99332	1.36739
ADAM28	2316	1.97982	1.31212	1.98946	1.36045
ADAM28	2331	1.97906	1.3114	1.98958	1.36216
ADAM30	2373	1.9802	1.33296	1.99189	1.36387
ADAM32	1887	1.95723	1.30828	1.99225	1.36502
ADAM32	2340	1.9617	1.30817	1.99247	1.36695
ADAM32	477	1.97128	1.27634	1.99103	1.33036
ADAM32	834	1.93366	1.28396	1.97724	1.33826
ADAM33	1791	1.93113	1.2635	1.98793	1.35871
ADAM33	1869	1.93161	1.26237	1.98878	1.36024
ADAM33	507	1.94421	1.22715	1.99453	1.32676
ADAM33	519	1.94192	1.22317	1.98563	1.31112
ADAM7	1683	1.98123	1.30749	1.99193	1.3588
ADAM7	2265	1.97171	1.31089	1.98876	1.36213
ADAM7	2331	1.97324	1.31129	1.9893	1.36307
ADAM9	1968	1.97854	1.31864	1.99295	1.36359
ADAM9	2460	1.98555	1.32405	1.99669	1.37006
ADAMDEC1	1410	1.98129	1.32105	1.98882	1.35832
ADAMDEC1	1413	1.98167	1.32143	1.98911	1.36152
ADAMTS1	2904	1.99018	1.34356	1.9954	1.37064
ADAMTS1	678	1.99395	1.28243	1.99638	1.3515
ADAMTS10	2721	1.93972	1.30432	1.99407	1.37044
ADAMTS10	3312	1.9365	1.2996	1.99448	1.37338
ADAMTS12	4521	1.99196	1.31338	1.99601	1.371
ADAMTS13	1254	1.94513	1.26833	1.9849	1.35626
ADAMTS13	4158	1.9371	1.27	1.98654	1.36518
ADAMTS13	672	1.95055	1.26512	1.99034	1.34628
ADAMTS13	843	1.95428	1.26534	1.98949	1.3523
ADAMTS13	909	1.94	1.27469	1.98738	1.35129
ADAMTS14	3681	1.95225	1.2829	1.9945	1.37134
ADAMTS15	2853	1.94454	1.29198	1.99588	1.37302
ADAMTS16	3675	1.99095	1.33191	1.99801	1.37246
ADAMTS17	1509	1.97512	1.31702	1.9948	1.36265
ADAMTS17	3288	1.95376	1.31468	1.99456	1.37064
ADAMTS18	1248	1.9986	1.32841	1.99832	1.35999
ADAMTS18	3666	1.99752	1.34335	1.99771	1.37008
ADAMTS19	3624	1.99461	1.33725	1.99444	1.36946
ADAMTS2	1695	1.91954	1.28011	1.99388	1.36425
ADAMTS2	3630	1.94526	1.30883	1.99658	1.37291
ADAMTS20	1584	1.98797	1.31903	1.99861	1.36215
ADAMTS20	4227	1.9849	1.34057	1.99765	1.37371
ADAMTS20	5442	1.98364	1.33432	1.99673	1.37343
ADAMTS20	5445	1.98351	1.33452	1.99713	1.37343
ADAMTS3	3618	1.99393	1.33678	1.99536	1.37367
ADAMTS4	2514	1.95196	1.28863	1.99068	1.36734
ADAMTS5	2793	1.98262	1.34466	1.99604	1.37122
ADAMTS6	2577	1.98507	1.32986	1.99588	1.37206
ADAMTS6	3354	1.9928	1.33304	1.99731	1.37491
ADAMTS6	867	1.99735	1.28489	1.99632	1.34343
ADAMTS6	933	1.9995	1.28583	1.99756	1.34725
ADAMTS7	2976	1.93451	1.28319	1.9938	1.37023
ADAMTS8	2667	1.93672	1.29703	1.99397	1.37083
ADAMTS9	5808	1.99459	1.34427	1.99554	1.37353
ADAMTSL1	1320	1.99828	1.33571	1.99839	1.36556
ADAMTSL1	1398	1.98147	1.28276	1.99717	1.36092
ADAMTSL1	2052	1.99479	1.33079	1.99764	1.36853
ADAMTSL1	291	1.98212	1.16863	1.98711	1.27783
ADAMTSL1	5271	1.98073	1.32136	1.99755	1.3751
ADAMTSL1	774	1.9835	1.28305	1.99608	1.35146
ADAMTSL3	5076	1.99561	1.32869	1.9964	1.37295
ADAMTSL3	888	1.99575	1.29853	1.99351	1.35584
ADAMTSL4	1308	1.93193	1.26166	1.97521	1.34563
ADAMTSL4	3225	1.93494	1.269	1.97711	1.35287
ADAP2	1164	1.98814	1.32296	1.99287	1.35403
ADAR	3810	1.99051	1.33284	1.99378	1.36858
ADARB1	156	1.93745	1.10704	1.95522	1.169
ADARB1	2106	1.99153	1.33233	1.99674	1.3667
ADARB1	2190	1.99169	1.33096	1.99665	1.36727
ADARB1	2226	1.99109	1.33111	1.99731	1.36977
ADARB2	1779	1.91508	1.29139	1.99486	1.36949
ADARB2	1860	1.91615	1.29166	1.99543	1.36933
ADARB2	405	1.92547	1.24069	1.9893	1.31943
ADARB2	747	1.91468	1.24147	1.9886	1.34547
ADAT1	1509	1.98864	1.29919	1.99446	1.36087
ADAT2	108	1.91053	1.024	1.93999	1.03318
ADAT2	111	1.92599	1.06046	1.94896	1.04446
ADAT2	576	1.98541	1.29054	1.97838	1.31428
ADAT3	1056	1.82536	1.21043	1.97596	1.3471
ADC	1128	1.98233	1.29162	1.99678	1.36231
ADC	615	1.99035	1.28594	1.99305	1.3466
ADC	951	1.99046	1.29836	1.99604	1.35805
ADCK1	1368	1.99232	1.31577	1.99659	1.36371
ADCK1	1593	1.98978	1.31092	1.9977	1.36573
ADCK2	1881	1.97035	1.30638	1.99652	1.36875
ADCK5	1728	1.93395	1.28691	1.99522	1.36584
ADCY1	3240	1.97161	1.33453	1.99776	1.37511
ADCY10	1119	1.99236	1.31533	1.98783	1.35163
ADCY10	4833	1.98772	1.32597	1.98462	1.36327
ADCY2	3036	1.99996	1.33958	1.99147	1.3677
ADCY2	612	1.99513	1.31315	1.98831	1.3442
ADCY3	2196	1.98609	1.32323	1.99392	1.36569
ADCY3	3435	1.9809	1.32263	1.99632	1.37358
ADCY4	1260	1.98148	1.2982	1.99787	1.36453
ADCY4	3234	1.97365	1.3074	1.99787	1.372
ADCY5	3666	1.95216	1.31357	1.99717	1.37496
ADCY6	3198	1.9733	1.32055	1.99769	1.37297
ADCY6	3357	1.97394	1.3203	1.99833	1.37407
ADCY7	3066	1.96369	1.30872	1.99827	1.37536
ADCY9	3957	1.98018	1.33304	1.99859	1.37521
ADCYAP1R1	1407	1.99198	1.30542	1.99016	1.35808
ADCYAP1R1	1491	1.99299	1.30397	1.99065	1.3592
ADCYAP1R1	804	1.99246	1.29682	1.98914	1.35129
ADCYAP1R1	888	1.99362	1.29634	1.9918	1.35473
ADD1	1989	1.99538	1.33975	1.99228	1.36582
ADD1	1989	1.99554	1.34105	1.99307	1.3662
ADD1	2307	1.99363	1.33387	1.99058	1.36305
ADD2	1263	1.96096	1.28089	1.97913	1.33553
ADD2	1761	1.9723	1.30815	1.99226	1.36123
ADD2	1932	1.97137	1.30651	1.99305	1.36163
ADD2	2181	1.96781	1.3023	1.98546	1.3557
ADD3	2025	1.98047	1.32461	1.98792	1.36209
ADD3	2121	1.98012	1.32538	1.98723	1.36065
ADH1B_PANTR	1101	1.99558	1.31461	1.99282	1.35424
ADH1B_PANTR	1119	1.99635	1.31669	1.99409	1.35625
ADH1B_PANTR	1125	1.99489	1.3134	1.99218	1.3551
ADH1B_PANTR	1128	1.995	1.30624	1.99309	1.35656
ADH1B_PANTR	1128	1.99598	1.31799	1.9942	1.35908
ADH4	1143	1.99034	1.32136	1.99436	1.35919
ADH6	1128	1.9872	1.29924	1.99161	1.35621
ADH6	888	1.98647	1.29502	1.99086	1.35342
ADH7	1161	1.99078	1.30512	1.99066	1.35948
ADH7	1161	1.99093	1.30335	1.99152	1.3596
ADHFE1	1251	1.99984	1.32967	1.9986	1.36484
ADHFE1	615	1.99806	1.30172	1.99709	1.34938
ADHFE1	729	1.99974	1.31592	1.99842	1.3556
ADI1	522	1.99285	1.31783	1.98427	1.32589
ADI1	540	1.9762	1.30166	1.98562	1.31723
ADIG	180	1.95818	1.16715	1.94953	1.21167
ADIG	579	1.98713	1.2593	1.99283	1.33058
ADIPOQ	735	1.9949	1.29985	1.99313	1.32871
ADIPOR1	1128	1.9928	1.30762	1.99564	1.35164
ADIPOR1	516	1.99023	1.27481	1.99444	1.32685
ADIPOR2	1161	1.9914	1.31636	1.99262	1.35019
ADK	1038	1.97545	1.28919	1.98734	1.35068
ADK	1089	1.97875	1.29141	1.98616	1.35091
ADM	558	1.9441	1.2775	1.99159	1.33466
ADM2	699	1.93019	1.23225	1.966	1.32379
ADNP	3309	1.98191	1.32837	1.98786	1.36427
ADNP2	3378	1.99964	1.32482	1.99813	1.36971
ADO	501	1.88902	1.24986	1.98826	1.3308
ADORA1	378	1.94796	1.23558	1.9883	1.31755
ADORA1	981	1.96084	1.2737	1.99017	1.3547
ADORA2A	1239	1.95655	1.27633	1.99537	1.35996
ADORA2A	417	1.93941	1.20789	1.98544	1.30844
ADPGK	1383	1.99234	1.31153	1.9963	1.36467
ADPGK	933	1.99969	1.29339	1.99907	1.35496
ADPRH	1074	1.99357	1.29418	1.99287	1.35164
ADPRHL2	1083	1.96982	1.29536	1.99262	1.35293
ADPRHL2	1095	1.96861	1.29375	1.99399	1.35569
ADRB1	1431	1.84838	1.20878	1.98584	1.35754
ADRBK1	2010	1.96675	1.29688	1.99128	1.35885
ADRBK2	1992	1.98392	1.32794	1.98664	1.35755
ADRM1	1161	1.9429	1.27848	1.99373	1.35554
ADSL	1266	1.99846	1.33878	1.9968	1.36193
ADSL	1443	1.99925	1.3393	1.99632	1.36274
ADSS	1317	1.97448	1.31686	1.99035	1.36033
ADSSL1	1281	1.97817	1.31859	1.98893	1.35695
ADSSL1	1503	1.97477	1.31056	1.99361	1.36266
AEBP1	3363	1.94398	1.28685	1.98217	1.35294
AEBP2	1539	1.96386	1.32217	1.98217	1.34938
AEBP2	909	1.97161	1.31097	1.99463	1.35136
AEN	978	1.94449	1.26403	1.98893	1.35563
AEN	984	1.95656	1.27891	1.9911	1.35244
AER61_PANTR	1332	1.98518	1.33435	1.99178	1.35856
AER61_PANTR	1584	1.98298	1.3329	1.99256	1.36197
AER61_PANTR	1587	1.98291	1.33371	1.9915	1.36206
AES	753	1.95666	1.29462	1.98912	1.34696
AFAP1	1242	1.97174	1.31393	1.98723	1.35553
AFAP1	2193	1.97694	1.31493	1.98259	1.35148
AFAP1L1	2304	1.96533	1.2897	1.98944	1.36038
AFAP1L1	2307	1.96523	1.28934	1.98969	1.35947
AFAP1L2	2451	1.96622	1.28255	1.98516	1.35543
AFAP1L2	2457	1.96599	1.28194	1.98517	1.35629
AFF1	1170	1.99333	1.31381	1.98849	1.3487
AFF1	1407	1.93715	1.25138	1.96012	1.32505
AFF1	3636	1.97537	1.30065	1.97974	1.3517
AFF2_PANTR	3669	1.97637	1.30956	1.98106	1.36045
AFF2_PANTR	3768	1.97723	1.31069	1.98175	1.36092
AFF2_PANTR	3768	1.9775	1.31116	1.98211	1.36185
AFF2_PANTR	3774	1.9771	1.31058	1.981	1.36073
AFF3	3681	1.96851	1.32286	1.98735	1.36333
AFF3	3756	1.96971	1.32322	1.98764	1.36409
AFF4	1071	1.98232	1.30715	1.98585	1.33552
AFF4	1098	1.98311	1.30491	1.98491	1.33553
AFF4	3492	1.97549	1.31375	1.97851	1.34899
AFG3L2	2394	1.98943	1.3337	1.9878	1.35952
AFM	1800	1.96457	1.30172	1.98669	1.35132
AFMID	927	1.98626	1.31092	1.99772	1.35535
AFTPH	2730	1.97121	1.30794	1.99223	1.36377
AFTPH	2811	1.97367	1.30906	1.99314	1.3637
AGA	1041	1.99287	1.32842	1.99554	1.35919
AGAP1	2193	1.97385	1.32617	1.99486	1.3696
AGAP1	2352	1.97418	1.32818	1.99553	1.37052
AGAP1	861	1.98853	1.32576	1.99643	1.35451
AGAP2	2349	1.95488	1.31762	1.99459	1.3693
AGAP2	3579	1.93314	1.30857	1.98517	1.36422
AGAP3	1233	1.94692	1.28239	1.9903	1.35937
AGBL1	2271	1.9989	1.31813	1.99731	1.37078
AGBL1	3180	1.99881	1.3181	1.99811	1.37345
AGBL2	2715	1.98407	1.32034	1.98984	1.36502
AGBL3	1866	1.98173	1.33174	1.9936	1.36385
AGBL3	534	1.99797	1.32213	1.9974	1.33796
AGBL4	1494	1.99679	1.33489	1.99529	1.36358
AGBL4	1512	1.99737	1.3356	1.99497	1.36493
AGBL4	306	1.97221	1.27333	1.98263	1.30623
AGBL4	345	1.97645	1.27066	1.97503	1.30005
AGBL4	654	1.99399	1.31659	1.99429	1.34434
AGBL5	2451	1.98933	1.3328	1.99857	1.37319
AGBL5	2661	1.98743	1.32985	1.99748	1.37224
AGER	1029	1.96059	1.25057	1.97431	1.33982
AGER	1068	1.96626	1.25948	1.98206	1.34538
AGER	111	1.94726	0.929543	1.90533	1.0834
AGER	1188	1.96371	1.25172	1.98236	1.34485
AGER	1263	1.9622	1.25008	1.98126	1.34389
AGER	366	1.95598	1.20251	1.9764	1.29089
AGER	462	1.93795	1.2134	1.96133	1.29441
AGFG1	1569	1.99556	1.30303	1.99417	1.35233
AGFG1	1689	1.99534	1.30098	1.99414	1.34828
AGFG2	1443	1.95111	1.27933	1.98427	1.34575
AGFG2	468	1.96465	1.28772	1.98672	1.32466
AGGF1	2145	1.95813	1.31689	1.9718	1.34608
AGL	4551	1.96875	1.32201	1.99632	1.37439
AGL	4602	1.9685	1.3215	1.99518	1.37365
AGMAT	1059	1.96633	1.31949	1.99427	1.36022
AGO61_PANTR	1743	1.96548	1.29367	1.99927	1.36827
AGPAT1	852	1.96731	1.27954	1.99334	1.35019
AGPAT2	558	1.9486	1.25037	1.99693	1.34579
AGPAT2	654	1.95664	1.27247	1.99644	1.34631
AGPAT3	1131	1.98238	1.30001	1.99133	1.35212
AGPAT4	195	1.96008	1.19509	1.95285	1.22607
AGPAT4	417	1.98964	1.30625	1.99225	1.32926
AGPAT4	888	1.99632	1.32127	1.98943	1.35299
AGPAT5	1095	1.98899	1.33076	1.99399	1.35354
AGPAT6	1371	1.99604	1.3301	1.99223	1.36134
AGPAT9	1305	1.99185	1.32819	1.98983	1.35845
AGPHD1	1119	1.98519	1.3151	1.99223	1.35553
AGPHD1	510	1.98547	1.28983	1.99026	1.32972
AGPS	1977	1.9833	1.33888	1.99357	1.3683
AGR3	501	1.95396	1.27183	1.98429	1.32987
AGRN	759	1.91518	1.24562	1.98975	1.34797
AGRP	399	1.94052	1.18543	1.98905	1.29785
AGTPBP1	3681	1.96037	1.32172	1.9901	1.37
AGTPBP1	567	1.95671	1.28802	1.9867	1.33188
AGTPBP1	714	1.96269	1.28401	1.98774	1.34224
AGTR1_PANTR	1080	1.96288	1.30095	1.97326	1.34207
AGTR2	1092	1.96924	1.31318	1.98408	1.35238
AGTRAP	336	1.94489	1.20996	1.96239	1.26427
AGTRAP	468	1.97094	1.25633	1.97836	1.29533
AGTRAP	480	1.95796	1.27699	1.98744	1.33125
AGTRAP	504	1.97212	1.27119	1.97929	1.31265
AGXT2	1545	1.99908	1.3174	1.99887	1.36715
AGXT2L1	1500	1.97874	1.31499	1.98954	1.36122
AHCYL1	1590	1.99603	1.33416	1.9914	1.36335
AHCYL1	1593	1.99588	1.33388	1.99095	1.36276
AHCYL2	1653	1.99467	1.32714	1.99191	1.36459
AHDC1	4812	1.91211	1.27462	1.98146	1.3595
AHI1	165	1.87962	1.13783	1.89175	1.12152
AHI1	1830	1.93425	1.28698	1.9619	1.33146
AHI1	3162	1.95379	1.30921	1.98034	1.35645
AHI1	3507	1.9545	1.31476	1.98102	1.35741
AHI1	3588	1.95419	1.31427	1.97959	1.35772
AHNAK2	2298	1.99179	1.2902	1.99018	1.35402
AHNAK2	5301	1.95726	1.21501	1.98956	1.32243
AHRR	1833	1.94049	1.27889	1.98788	1.36059
AHRR	510	1.98364	1.28885	1.99347	1.32047
AHSA1	1017	1.9836	1.30979	1.98009	1.34324
AHSA2	291	1.97774	1.23417	1.98823	1.29971
AHSA2	987	1.96886	1.29613	1.96649	1.32834
AHSP	309	1.99625	1.24563	1.98688	1.28991
AICDA	594	1.99363	1.32327	1.99446	1.33572
AICDA	597	1.99409	1.32144	1.99433	1.33669
AIF1	402	1.97027	1.23983	1.97287	1.28837
AIF1	444	1.9703	1.2557	1.96828	1.29456
AIFM1	1578	1.99082	1.32617	1.99225	1.36294
AIFM1	1590	1.99029	1.32399	1.99102	1.36163
AIFM1	729	1.98639	1.31111	1.98898	1.34388
AIFM2	1011	1.97376	1.29478	1.99397	1.35669
AIFM2	1122	1.97441	1.29075	1.99544	1.36037
AIFM3	1815	1.95765	1.29345	1.98985	1.36077
AIFM3	1818	1.95869	1.29286	1.98957	1.35994
AIG1	108	1.99156	1.13113	1.9506	1.15086
AIG1	375	1.9895	1.26985	1.98298	1.31515
AIG1	525	1.99632	1.2962	1.98539	1.32287
AIG1	681	1.99616	1.30203	1.98551	1.34034
AIG1	693	1.99356	1.31059	1.98408	1.33931
AIG1	702	1.99491	1.31015	1.98753	1.34281
AIM1	5187	1.99277	1.34162	1.99421	1.36927
AIM1	960	1.95453	1.28018	1.98726	1.33889
AIM1L	1851	1.95731	1.28945	1.99306	1.36098
AIM2	1032	1.9492	1.30014	1.96861	1.33029
AIM2	1068	1.94699	1.29823	1.96815	1.33216
AIMP1	1008	1.96206	1.28695	1.97272	1.33263
AIMP1	939	1.94931	1.27944	1.96233	1.32666
AIMP2	756	1.99142	1.3163	1.99915	1.35145
AIMP2	963	1.99633	1.32552	1.9974	1.36102
AIP	993	1.95387	1.27359	1.98696	1.35032
AIPL1	1155	1.95128	1.26159	1.99073	1.35057
AIPL1	966	1.95215	1.25966	1.98701	1.34385
AIPL1	975	1.94	1.24799	1.98807	1.34
AIRE	1017	1.90345	1.24318	1.97103	1.33585
AIRE	1638	1.90436	1.24286	1.98401	1.35215
AIRE	735	1.89994	1.22104	1.95751	1.31493
AJAP1	1236	1.93529	1.28857	1.99191	1.36449
AK1	402	1.97937	1.2899	1.97869	1.31454
AK1	582	1.97017	1.29572	1.97191	1.32348
AK1	630	1.96816	1.29481	1.97609	1.33265
AK3	684	1.99424	1.32153	1.99129	1.34622
AK5	1689	1.98434	1.32149	1.98876	1.35832
AK5	798	1.9819	1.30807	1.99142	1.34753
AK7	2172	1.97842	1.32643	1.97895	1.34994
AKAP1	1782	1.97714	1.29228	1.98949	1.35434
AKAP1	2712	1.98519	1.31401	1.99545	1.36854
AKAP13	3174	1.97716	1.30808	1.97666	1.34548
AKAP13	8430	1.9889	1.31818	1.98964	1.36561
AKAP13	8439	1.98901	1.31796	1.98949	1.36629
AKAP13	8442	1.98913	1.31801	1.99001	1.36618
AKAP14	414	1.96553	1.29585	1.97769	1.31163
AKAP14	417	1.96663	1.29581	1.97451	1.31171
AKAP14	594	1.97702	1.31943	1.98479	1.33546
AKAP3	2577	1.99318	1.31725	1.99024	1.36281
AKAP4	2040	1.98685	1.31322	1.98586	1.35848
AKAP5	1284	1.93824	1.25988	1.95977	1.33005
AKAP5	891	1.93693	1.24222	1.95455	1.31415
AKAP6	6960	1.9844	1.32084	1.98803	1.36473
AKAP7	246	1.92826	1.17628	1.95055	1.22851
AKAP7	315	1.94844	1.23275	1.96661	1.2706
AKAP7	981	1.94197	1.28108	1.96551	1.33547
AKAP8	1542	1.96049	1.30134	1.97186	1.34345
AKAP8L	1704	1.95072	1.30919	1.972	1.33793
AKAP8L	444	1.935	1.23586	1.93925	1.26348
AKAP9	11532	1.91876	1.27372	1.95982	1.33456
AKAP9	11694	1.91931	1.27454	1.96035	1.33532
AKAP9	11727	1.91937	1.27491	1.95962	1.33491
AKAP9	843	1.93775	1.28194	1.9659	1.3155
AKD1	2259	1.93108	1.28654	1.97295	1.34746
AKIRIN2	612	1.99417	1.31373	1.99216	1.3317
AKNA	1716	1.94248	1.23194	1.96738	1.33584
AKR1A1	978	1.99297	1.30844	1.99724	1.35784
AKR1C3	972	1.99372	1.3221	1.99365	1.36093
AKR1C4	378	1.9926	1.26219	1.99474	1.32497
AKR1C4	573	1.99665	1.30423	1.99524	1.34653
AKR1C4	618	1.98832	1.28975	1.98871	1.34116
AKR1C4	849	1.9946	1.31044	1.99511	1.3534
AKR1C4	972	1.99441	1.30966	1.99401	1.35709
AKR1C4	972	1.99618	1.30715	1.99307	1.35977
AKR1CL1	390	1.99529	1.24187	1.99402	1.32108
AKR1CL1	909	1.99703	1.29803	1.99279	1.35179
AKR1E2	669	1.99647	1.30831	1.99174	1.34388
AKR1E2	792	1.99627	1.30863	1.99127	1.34772
AKR1E2	963	1.99815	1.3127	1.99307	1.35449
AKR7A2	1080	1.94859	1.29564	1.99469	1.35877
AKR7A3	780	1.96952	1.28859	1.99778	1.35319
AKR7L	462	1.9551	1.25026	1.98981	1.31897
AKR7L	984	1.94963	1.29261	1.99634	1.35801
AKT1	1140	1.96756	1.27205	1.98849	1.34776
AKT1S1	831	1.88887	1.2377	1.97157	1.33185
AKT2	1317	1.97787	1.31366	1.99438	1.35617
AKT2	1446	1.97835	1.31166	1.99315	1.3581
AKT3	1482	1.95735	1.30205	1.98509	1.35342
AKT3	1524	1.96068	1.30453	1.98778	1.354
AKTIP	879	1.98832	1.31627	1.99638	1.34978
ALAD	1080	1.97282	1.28422	1.99346	1.35989
ALAS1	1923	1.99725	1.31306	1.99747	1.36765
ALAS2	1536	1.99342	1.307	1.99809	1.366
ALB	1191	1.97712	1.29008	1.9911	1.34423
ALB	1485	1.98604	1.28626	1.99383	1.34611
ALB	1830	1.98294	1.28483	1.9928	1.35094
ALB	1884	1.98146	1.28549	1.9935	1.3494
ALCAM	1713	1.97189	1.31884	1.98641	1.35971
ALCAM	1752	1.97142	1.32093	1.98682	1.36031
ALCAM	918	1.96521	1.30082	1.98208	1.34655
ALDH16A1	2409	1.90873	1.24296	1.97875	1.35604
ALDH18A1	2178	1.99818	1.32881	1.9973	1.37317
ALDH1A1	1506	1.98447	1.32433	1.99144	1.36168
ALDH1A1	693	1.98899	1.31826	1.99538	1.35057
ALDH1A3	1251	1.97712	1.32176	1.98758	1.35465
ALDH1A3	1539	1.98574	1.32344	1.99162	1.36192
ALDH1B1	1554	1.97908	1.30162	1.9931	1.36375
ALDH1L2	2772	1.98552	1.31997	1.98919	1.36468
ALDH2	1299	1.98583	1.31543	1.99257	1.36135
ALDH3A1	1041	1.97427	1.28419	1.99283	1.35681
ALDH3A1	1413	1.97579	1.31118	1.99512	1.36573
ALDH3A1	1713	1.97198	1.29462	1.9977	1.37037
ALDH3A2	1458	1.99045	1.33529	1.98949	1.36058
ALDH3A2	1527	1.99056	1.33626	1.98947	1.36039
ALDH4A1	1644	1.95543	1.30198	1.99779	1.36715
ALDH4A1	1692	1.95912	1.30489	1.9977	1.36736
ALDH4A1	768	1.95825	1.29094	1.9958	1.35248
ALDH6A1	1608	1.99868	1.30903	1.99547	1.36544
ALDH8A1	1176	1.99269	1.32169	1.99753	1.36534
ALDH8A1	1338	1.99466	1.323	1.99777	1.36504
ALDH9A1	1557	1.99654	1.33564	1.99456	1.36617
ALDOA_PANTR	1095	1.97455	1.28871	1.99156	1.35829
ALDOA_PANTR	1257	1.97488	1.28999	1.99268	1.36083
ALDOB	1095	1.99355	1.2964	1.99233	1.35582
ALDOC_PANTR	1011	1.98533	1.29749	1.99193	1.3544
ALDOC_PANTR	1095	1.98886	1.3017	1.99166	1.35585
ALDOC_PANTR	1095	1.98949	1.30374	1.99227	1.35742
ALG10	1287	1.95288	1.30687	1.97563	1.34188
ALG10B	1422	1.94058	1.29503	1.97182	1.34231
ALG12	1467	1.96968	1.29961	1.99164	1.36027
ALG12	984	1.96117	1.26778	1.96961	1.3348
ALG13	1242	1.99589	1.31694	1.99309	1.35386
ALG13	3063	1.99302	1.33277	1.99615	1.3712
ALG13	498	1.98821	1.30819	1.99289	1.33367
ALG1L	567	1.98298	1.2245	1.99553	1.32867
ALG2	1251	1.99532	1.34149	1.99677	1.36168
ALG2	972	1.99642	1.31315	1.9948	1.35472
ALG3	1317	1.95113	1.26728	1.98579	1.35207
ALG5	975	1.98188	1.3281	1.99344	1.34985
ALG6	1524	1.94432	1.30703	1.97263	1.34774
ALG8	1404	1.96787	1.31591	1.98222	1.35379
ALG8	1581	1.96652	1.31132	1.98131	1.35253
ALKBH1	1170	1.99693	1.33617	1.99769	1.35986
ALKBH2	786	1.98229	1.30077	1.99211	1.35069
ALKBH3	513	1.99427	1.28761	1.98716	1.32882
ALKBH3	861	1.98868	1.30522	1.98918	1.34837
ALKBH5	1185	1.94299	1.29996	1.99138	1.35249
ALKBH5	1377	1.97624	1.32527	1.99748	1.35462
ALKBH7	666	1.90172	1.23578	1.98964	1.33863
ALKBH8	1995	1.97925	1.31799	1.99246	1.36612
ALKBH8	714	1.95222	1.27313	1.97453	1.33528
ALKBH8	717	1.95035	1.27113	1.97584	1.33431
ALLC	1233	1.99577	1.32575	1.99618	1.3591
ALMS1	7692	1.98996	1.30522	1.99091	1.35763
ALOX12	1848	1.97809	1.31533	1.99816	1.36546
ALOX12B	2106	1.97446	1.32067	1.9983	1.36819
ALOX15	1989	1.98082	1.31852	1.99713	1.36761
ALOX15B	1809	1.96812	1.28771	1.99931	1.36641
ALOX15B	1944	1.97208	1.29073	1.99933	1.36781
ALOX15B	2031	1.971	1.29183	1.99936	1.36877
ALOX5	1920	1.98745	1.32794	1.9946	1.36464
ALOX5AP	486	1.99438	1.30836	1.98692	1.32756
ALPI	1587	1.94479	1.29216	1.99582	1.36655
ALPK1	3735	1.99314	1.32906	1.99449	1.37032
ALPK1	429	1.99142	1.29557	1.99451	1.31969
ALPK2	6198	1.98854	1.31889	1.98922	1.36598
ALPK3	5382	1.94489	1.28889	1.9804	1.35857
ALPP	1566	1.93902	1.2952	1.99477	1.36482
ALPPL2	1599	1.94247	1.2984	1.99551	1.36675
ALS2CL	2862	1.95402	1.26583	1.99685	1.36439
ALS2CR11	1260	1.90082	1.27703	1.96395	1.33314
ALS2CR11	1872	1.95335	1.31523	1.98149	1.35639
ALS2CR12	1269	1.94542	1.27735	1.94497	1.3126
ALS2CR12	1335	1.94884	1.28096	1.9508	1.31902
ALS2CR4	1203	1.98877	1.30316	1.99575	1.35337
ALS2CR4	1227	1.99113	1.30639	1.996	1.35261
ALS2CR4	1293	1.99405	1.32662	1.99601	1.35656
ALS2CR8	2178	1.97595	1.31589	1.98875	1.36287
ALS2_PANTR	4956	1.9943	1.32973	1.99806	1.37466
ALS2_PANTR	4956	1.99445	1.32961	1.99827	1.37413
ALS2_PANTR	4974	1.99411	1.32928	1.99816	1.3742
ALX1	981	1.99388	1.327	1.99373	1.35373
ALX3	1032	1.91067	1.25228	1.98297	1.33976
AMACR	1149	1.99343	1.33862	1.99417	1.35861
AMACR	1185	1.99435	1.33767	1.99534	1.35894
AMACR	600	1.99748	1.28631	1.99368	1.33241
AMACR	846	1.98552	1.32172	1.99116	1.35041
AMACR	936	1.99748	1.30881	1.99596	1.34893
AMACR	960	1.99294	1.3089	1.9952	1.34864
AMBN	1344	1.99115	1.28305	1.99032	1.3436
AMBRA1	2043	1.98787	1.31786	1.99517	1.36515
AMBRA1	3627	1.98446	1.31211	1.99488	1.37006
AMBRA1	3735	1.98171	1.30973	1.99401	1.37075
AMDHD1	1281	1.99329	1.32259	1.99237	1.36085
AMDHD2	1230	1.92158	1.2813	1.99006	1.36052
AMDHD2	1320	1.91881	1.28007	1.98886	1.3598
AMELY_PANTR	576	1.94342	1.17631	1.96182	1.28856
AMELY_PANTR	579	1.94492	1.18401	1.96083	1.28995
AMELY_PANTR	609	1.9478	1.20138	1.95897	1.29425
AMELY_PANTR	621	1.95351	1.20979	1.96198	1.30275
AMFR	1677	1.99815	1.33114	1.9988	1.3672
AMFR	954	1.99061	1.31571	1.9933	1.35537
AMH	1389	1.82448	1.20791	1.96887	1.3379
AMHR2	1437	1.97043	1.26025	1.98974	1.35604
AMHR2	1722	1.97261	1.26566	1.9899	1.35948
AMICA1	1155	1.99158	1.31591	1.99124	1.35542
AMICA1	1185	1.99388	1.31514	1.99198	1.35635
AMIGO1	1482	1.98684	1.29324	1.99739	1.36707
AMIGO2	1569	1.99615	1.34049	1.99512	1.36931
AMIGO3	1515	1.92585	1.27929	1.99297	1.36434
AMMECR1	528	1.98868	1.31367	1.99211	1.33712
AMMECR1L	933	1.99581	1.32961	1.99748	1.35632
AMN	1362	1.85631	1.24008	1.97253	1.3474
AMN1	648	1.97603	1.31188	1.99703	1.34893
AMOT	3108	1.98497	1.28902	1.97948	1.35336
AMOTL1	1632	1.96446	1.29088	1.98534	1.35108
AMOTL1	1836	1.97601	1.31175	1.98443	1.35459
AMOTL1	2874	1.96842	1.30113	1.98282	1.35691
AMPD1	2241	1.99038	1.33018	1.98937	1.35937
AMPD1	2244	1.99079	1.32942	1.98957	1.36073
AMPD1	2331	1.99037	1.32959	1.99017	1.36008
AMPD1	555	1.99059	1.29397	1.99057	1.32743
AMPD2	2259	1.96578	1.29817	1.99847	1.37114
AMPD2	2394	1.96318	1.30028	1.99865	1.3708
AMPD2	2484	1.96135	1.30005	1.99843	1.37139
AMPD3	2325	1.98693	1.319	1.99273	1.36379
AMPD3	2331	1.9866	1.32007	1.9929	1.36424
AMPH	2088	1.98656	1.32146	1.98545	1.35407
AMPH	2088	1.98673	1.32196	1.98705	1.35542
AMPH	2484	1.98873	1.32285	1.98692	1.3566
AMT	1161	1.97297	1.30475	1.99453	1.36215
AMT	1212	1.97405	1.30773	1.99491	1.36425
AMTN	630	1.97992	1.27119	1.98328	1.32263
AMZ2	1080	1.98117	1.32249	1.99303	1.35625
AMZ2	906	1.98532	1.31635	1.99133	1.34736
AMZ2	936	1.97899	1.31562	1.99193	1.35344
ANAPC11	255	1.96667	1.13774	1.98626	1.23659
ANAPC11	591	1.97304	1.25412	1.97853	1.32781
ANAPC13	225	1.97366	1.18328	1.97024	1.2348
ANAPC4	2427	1.96214	1.31472	1.99263	1.36492
ANAPC5	2268	1.99903	1.33556	1.99583	1.3625
ANAPC5	660	1.99179	1.30212	1.99484	1.33171
ANAPC7	1698	1.98978	1.33973	1.99281	1.36101
ANGEL1	2013	1.98862	1.30319	1.99837	1.36515
ANGEL2	1635	1.98391	1.32004	1.99727	1.36681
ANGEL2	786	1.98173	1.31905	1.99438	1.34809
ANGI_PANTR	444	1.99573	1.30742	1.99593	1.34147
ANGPT1	1497	1.96655	1.31011	1.97898	1.3472
ANGPT1	456	1.92315	1.23328	1.9587	1.29265
ANGPT2	1335	1.97263	1.31908	1.97944	1.34622
ANGPT2	1491	1.96718	1.31758	1.97371	1.34206
ANGPT4	1131	1.96848	1.28481	1.99698	1.3584
ANGPTL1	1476	1.97333	1.31304	1.98845	1.36148
ANGPTL2	1482	1.96423	1.29304	1.99167	1.36076
ANGPTL3	1383	1.92883	1.28576	1.97416	1.34565
ANGPTL4	789	1.94296	1.25523	1.99319	1.34001
ANGPTL4	903	1.95287	1.26728	1.99497	1.34814
ANGPTL5	1167	1.94591	1.29562	1.98831	1.3556
ANGPTL6	1425	1.9034	1.26302	1.97877	1.34876
ANGPTL7	1041	1.98485	1.28904	1.9875	1.3542
ANGT_PANTR	1284	1.97153	1.26629	1.99924	1.36122
ANGT_PANTR	1365	1.97092	1.26806	1.99932	1.36231
ANGT_PANTR	1452	1.97031	1.27055	1.9983	1.36241
ANGT_PANTR	270	1.97964	1.20311	1.99415	1.2896
ANGT_PANTR	735	1.96654	1.25248	1.99728	1.3484
ANK1	4557	1.96971	1.32091	1.99586	1.37532
ANK1	468	1.95339	1.26163	1.97881	1.32007
ANK1	5421	1.96997	1.3204	1.99438	1.37451
ANK1	5505	1.97033	1.32069	1.99419	1.37333
ANK1	5577	1.96972	1.32095	1.9939	1.37443
ANK1	5595	1.97083	1.32235	1.99373	1.37393
ANK1	5646	1.97092	1.32212	1.99433	1.37393
ANK1	5718	1.9703	1.32235	1.99406	1.37394
ANK2	11772	1.98473	1.32567	1.986	1.36554
ANK2	11871	1.98507	1.32597	1.98597	1.36564
ANK2	11874	1.98497	1.32609	1.98584	1.36569
ANK2	5616	1.99341	1.3362	1.9922	1.37308
ANK2	5619	1.99303	1.33667	1.99157	1.37246
ANKAR	1080	1.9561	1.30361	1.9952	1.36019
ANKAR	4092	1.9488	1.31141	1.98914	1.36848
ANKAR	714	1.95527	1.29446	1.99127	1.34256
ANKDD1A	1200	1.97302	1.2856	1.99694	1.35819
ANKDD1A	1272	1.97455	1.28491	1.99649	1.3576
ANKDD1A	1569	1.96683	1.28164	1.99408	1.35903
ANKDD1A	414	1.93006	1.17936	1.97239	1.29262
ANKFN1	2256	1.99072	1.32552	1.99384	1.36759
ANKFY1	3513	1.99291	1.32758	1.99741	1.37395
ANKH	1479	1.99405	1.32959	1.99581	1.36656
ANKIB1	3645	1.9921	1.3363	1.9944	1.36959
ANKK1	2292	1.96952	1.30295	1.99818	1.3708
ANKLE1	1737	1.937	1.28156	1.98295	1.35499
ANKLE1	1806	1.93961	1.28333	1.98375	1.35671
ANKLE2	1632	1.99292	1.31622	1.993	1.35597
ANKLE2	2100	1.98782	1.32229	1.99482	1.36119
ANKMY1	1320	1.96919	1.30094	1.99709	1.35679
ANKMY1	1698	1.9682	1.2966	1.99751	1.36345
ANKMY1	1851	1.96915	1.30195	1.99745	1.36468
ANKMY1	2229	1.95623	1.30315	1.99576	1.36751
ANKMY1	2682	1.97425	1.31013	1.99794	1.36866
ANKMY1	741	1.99402	1.30557	1.99609	1.33616
ANKMY2	1326	1.97289	1.29832	1.98059	1.34898
ANKRA2	942	1.97739	1.31257	1.99337	1.35843
ANKRD1	960	1.96625	1.31005	1.97333	1.33686
ANKRD10	1263	1.99042	1.33831	1.99813	1.36576
ANKRD10	486	1.95555	1.30888	1.99128	1.33323
ANKRD10	663	1.98357	1.317	1.99236	1.34436
ANKRD11	1098	1.93229	1.29907	1.97425	1.34337
ANKRD11	1317	1.93909	1.31515	1.96825	1.34022
ANKRD11	1833	1.93438	1.26432	1.94182	1.3022
ANKRD11	375	1.96101	1.23604	1.97631	1.2859
ANKRD11	5580	1.93844	1.29076	1.94962	1.32192
ANKRD12	369	1.80122	1.14315	1.85599	1.18154
ANKRD12	6108	1.91082	1.28126	1.96002	1.33738
ANKRD12	6177	1.91146	1.28173	1.9608	1.33861
ANKRD13A	1656	1.9909	1.3293	1.98991	1.35876
ANKRD13A	1773	1.99155	1.32917	1.99029	1.36032
ANKRD13A	786	1.99651	1.33439	1.99377	1.34956
ANKRD13C	1521	1.99199	1.33466	1.99508	1.36294
ANKRD13C	1626	1.99222	1.33231	1.99464	1.36357
ANKRD13D	1557	1.95136	1.2894	1.99599	1.36038
ANKRD16	1086	1.97151	1.30689	1.99293	1.35384
ANKRD16	915	1.95879	1.29269	1.99166	1.34958
ANKRD17	3552	1.99145	1.32885	1.98854	1.36541
ANKRD17	7059	1.9944	1.33751	1.99178	1.37487
ANKRD17	7812	1.99329	1.33415	1.99077	1.37368
ANKRD18A	2976	1.92675	1.2927	1.95812	1.33526
ANKRD18A	2979	1.92716	1.29299	1.95764	1.33408
ANKRD18A	618	1.97026	1.31489	1.98106	1.3341
ANKRD18A	654	1.97402	1.31652	1.98511	1.33951
ANKRD18B	3036	1.92502	1.28616	1.95794	1.33378
ANKRD18B	3327	1.93158	1.29026	1.9624	1.34014
ANKRD19	795	1.99384	1.31453	1.99078	1.34563
ANKRD2	1083	1.93748	1.27018	1.98026	1.34321
ANKRD2	903	1.93572	1.26392	1.97351	1.33442
ANKRD20A1	2472	1.9379	1.2959	1.96126	1.34033
ANKRD20A1	270	1.94604	1.23813	1.98565	1.2908
ANKRD20A1	309	1.96167	1.24383	1.99184	1.30338
ANKRD20A1	792	1.99119	1.32492	1.9882	1.33823
ANKRD22	576	1.98098	1.28387	1.99003	1.33177
ANKRD23	777	1.97292	1.25801	1.99175	1.3475
ANKRD23	792	1.95628	1.2754	1.98893	1.34502
ANKRD23	918	1.95511	1.27558	1.98803	1.3501
ANKRD24	1884	1.9333	1.26095	1.97377	1.34207
ANKRD24	2367	1.92069	1.26859	1.97076	1.34242
ANKRD24	591	1.94849	1.25696	1.99288	1.32824
ANKRD26	3807	1.88497	1.25491	1.93985	1.31771
ANKRD26	5136	1.91443	1.28396	1.95602	1.33578
ANKRD26	774	1.92246	1.23671	1.9671	1.31481
ANKRD26P1	966	1.97438	1.30808	1.9817	1.34552
ANKRD27	3153	1.9963	1.32829	1.99729	1.37108
ANKRD27	525	1.99338	1.26142	1.9948	1.3273
ANKRD28	1563	1.98791	1.30912	1.99761	1.36406
ANKRD28	3162	1.98625	1.32355	1.99827	1.3695
ANKRD28	3261	1.98574	1.32488	1.99833	1.37169
ANKRD29	276	1.99128	1.25381	1.99205	1.29112
ANKRD29	807	1.99184	1.32131	1.99534	1.35061
ANKRD29	906	1.99018	1.32121	1.99529	1.35087
ANKRD29	906	1.99033	1.32219	1.99554	1.35467
ANKRD30A	2718	1.95707	1.29528	1.97216	1.34539
ANKRD30A	3921	1.92993	1.28528	1.96166	1.33968
ANKRD30A	4185	1.93288	1.28508	1.96316	1.34001
ANKRD31	2175	1.94718	1.30191	1.9807	1.3543
ANKRD32	1128	1.91547	1.26224	1.95985	1.32076
ANKRD32	3177	1.9469	1.29584	1.98427	1.35541
ANKRD33	1359	1.95287	1.27009	1.99055	1.358
ANKRD33	819	1.95562	1.26266	1.98924	1.34921
ANKRD33B	1485	1.87114	1.25841	1.97786	1.34564
ANKRD34B	1542	1.98312	1.31523	1.98958	1.36038
ANKRD37	477	1.99397	1.28205	1.99595	1.31731
ANKRD39	552	1.94141	1.2654	1.99327	1.34333
ANKRD40	1104	1.99614	1.30809	1.99526	1.35265
ANKRD42	1170	1.97429	1.30576	1.99395	1.35817
ANKRD42	594	1.99571	1.28914	1.99616	1.34127
ANKRD42	777	1.92317	1.28073	1.96215	1.32738
ANKRD44	2760	1.99329	1.33058	1.99596	1.36503
ANKRD44	2760	1.99339	1.32862	1.99582	1.36385
ANKRD44	2907	1.99356	1.33057	1.99599	1.36526
ANKRD45	849	1.97167	1.28889	1.97879	1.33839
ANKRD46	687	1.99485	1.31516	1.99701	1.34843
ANKRD46	699	1.9951	1.31278	1.99697	1.34757
ANKRD5	2331	1.97497	1.32971	1.98822	1.36104
ANKRD50	4290	1.98021	1.32886	1.99681	1.37471
ANKRD52	3216	1.98365	1.30803	1.99836	1.36981
ANKRD53	1032	1.96533	1.30917	1.99711	1.3566
ANKRD53	1593	1.94771	1.30129	1.99352	1.36509
ANKRD54	852	1.92434	1.27303	1.98736	1.34414
ANKRD54	900	1.93014	1.27521	1.98709	1.34526
ANKRD55	1845	1.99095	1.3254	1.99259	1.36756
ANKRD57	1515	1.89946	1.28423	1.97872	1.34931
ANKRD6	2079	1.98159	1.31602	1.98061	1.35506
ANKRD6	2184	1.9801	1.31373	1.97973	1.35412
ANKRD60	723	1.99286	1.32648	1.99685	1.35072
ANKRD61	1251	1.98321	1.32124	1.99297	1.35614
ANKRD62	1389	1.94153	1.29587	1.9697	1.34322
ANKRD7	765	1.95457	1.28836	1.98096	1.3405
ANKRD7	825	1.95654	1.2944	1.98343	1.34361
ANKRD9	954	1.80611	1.17334	1.97298	1.33597
ANKS1A	1710	1.97995	1.31854	1.99658	1.36905
ANKS1A	3405	1.97499	1.32027	1.99345	1.37023
ANKS1B	1053	1.98612	1.32762	1.9862	1.34912
ANKS1B	1101	1.99011	1.34431	1.98752	1.35642
ANKS1B	1383	1.98969	1.32965	1.992	1.35999
ANKS1B	1533	1.99136	1.33665	1.99025	1.36292
ANKS1B	2253	1.98175	1.32181	1.99001	1.3663
ANKS1B	3744	1.98395	1.32722	1.99164	1.37011
ANKS1B	3747	1.98422	1.32732	1.99073	1.3701
ANKS4B	1254	1.98809	1.28106	1.98595	1.34623
ANKS6	1755	1.97874	1.31009	1.99125	1.36271
ANKS6	2259	1.97527	1.31123	1.9931	1.36683
ANKZF1	2181	1.98535	1.30665	1.98688	1.35142
ANLN	3267	1.97233	1.32265	1.98634	1.36217
ANLN	3378	1.97113	1.32345	1.9864	1.36143
ANO10	1179	1.98353	1.30823	1.99076	1.3555
ANO10	1983	1.98519	1.32371	1.98919	1.36107
ANO2	3000	1.99765	1.33284	1.99531	1.36879
ANO3	2946	1.98026	1.33302	1.99024	1.36566
ANO4	2622	1.98772	1.33112	1.99392	1.36704
ANO4	2814	1.98586	1.32855	1.99358	1.36664
ANO4	2946	1.98846	1.33289	1.99513	1.36722
ANO5	2535	1.97182	1.32144	1.98922	1.36175
ANO7	2673	1.95545	1.29978	1.9982	1.37008
ANO8	3132	1.90652	1.27837	1.9888	1.35721
ANP32B	756	1.92225	1.2047	1.94234	1.26825
ANP32C	705	1.9367	1.26388	1.94529	1.28597
ANP32E	411	1.74132	0.99469	1.77154	1.05917
ANP32E	450	1.92019	1.22324	1.94747	1.27012
ANP32E	807	1.89325	1.21429	1.92635	1.25552
ANPEP	2904	1.97929	1.3136	1.994	1.36848
ANTXR1	1104	1.99999	1.32242	1.99625	1.36155
ANTXR1	1695	1.99499	1.32778	1.9982	1.36634
ANTXR1	999	1.99838	1.32036	1.99523	1.35863
ANTXR2	1161	1.99096	1.32856	1.99369	1.35392
ANTXR2	1467	1.99211	1.33534	1.99588	1.36346
ANTXR2	969	1.99133	1.31874	1.9972	1.35834
ANUBL1	2184	1.97931	1.32105	1.99329	1.36599
ANUBL1	348	1.94515	1.25883	1.98944	1.31003
ANUBL1	633	1.96214	1.30116	1.99117	1.34088
ANUBL1	672	1.96375	1.29273	1.99146	1.34368
ANXA10	975	1.98578	1.2857	1.99107	1.34723
ANXA10	975	1.98655	1.27966	1.99093	1.34245
ANXA11	1326	1.97082	1.29381	1.99254	1.35507
ANXA11	414	1.97758	1.28502	1.98767	1.31999
ANXA13	1074	1.98108	1.32372	1.97686	1.33947
ANXA13	948	1.97714	1.32097	1.97153	1.33288
ANXA1_PANTR	1041	1.98	1.29755	1.9817	1.34722
ANXA1_PANTR	612	1.98176	1.2903	1.98183	1.33193
ANXA3	972	1.96732	1.2941	1.98397	1.34281
ANXA3	972	1.96818	1.29109	1.98388	1.34207
ANXA4	963	1.98851	1.323	1.98264	1.3443
ANXA4	966	1.98841	1.32285	1.98485	1.34504
ANXA5_PANTR	954	1.98165	1.27991	1.98732	1.34433
ANXA5_PANTR	960	1.98225	1.27959	1.98779	1.34471
ANXA5_PANTR	963	1.98179	1.28134	1.98593	1.34482
ANXA6	2157	1.98715	1.32029	1.98728	1.35852
ANXA6	2175	1.98736	1.31969	1.98816	1.36152
ANXA6	990	1.98896	1.27835	1.98302	1.34162
ANXA7	1401	1.99908	1.31326	1.9935	1.35035
ANXA7	1467	1.99934	1.31294	1.99513	1.35302
ANXA7	1470	1.99936	1.31275	1.99622	1.35342
ANXA8_PANTR	831	1.98296	1.27964	1.9931	1.34806
ANXA8_PANTR	984	1.97777	1.28219	1.98291	1.34299
ANXA8_PANTR	999	1.97609	1.28043	1.98156	1.34653
ANXA9	1038	1.98758	1.28417	1.99582	1.35642
AOAH	1599	1.99546	1.33051	1.99441	1.36406
AOC3	2292	1.96802	1.29156	1.99685	1.36985
AP1AR	810	1.95096	1.29782	1.97999	1.33191
AP1AR	909	1.95077	1.29747	1.97629	1.33185
AP1G1	2469	1.98818	1.33313	1.99478	1.37069
AP1G1	2478	1.98802	1.33296	1.99455	1.37078
AP1G2	2358	1.97959	1.30064	1.99885	1.37309
AP1M1	1272	1.9804	1.31368	1.98611	1.35504
AP1M2	1272	1.99208	1.33666	1.98899	1.35529
AP1S1	474	1.98572	1.2951	1.97732	1.31989
AP1S2	348	1.95304	1.25208	1.96871	1.27668
AP1S2	360	1.95912	1.27096	1.97412	1.28957
AP1S2	369	1.95243	1.2515	1.9643	1.27695
AP1S3	315	1.97091	1.26673	1.98296	1.30422
AP1S3	465	1.95454	1.27322	1.96023	1.30219
AP1S3	492	1.96951	1.29322	1.97719	1.31628
AP2A1	2670	1.96388	1.31274	1.99834	1.37163
AP2A1	2736	1.96248	1.31036	1.99859	1.37315
AP2A2	1344	1.96674	1.29628	1.99633	1.36109
AP2A2	2757	1.98688	1.34157	1.99755	1.37216
AP2M1	1302	1.99226	1.31658	1.98375	1.35257
AP2M1	1308	1.99228	1.31578	1.98374	1.35309
AP2S1	315	1.994	1.25618	1.97017	1.28305
AP2S1	429	1.99914	1.26397	1.97002	1.31214
AP3B1	3285	1.97105	1.32141	1.98681	1.36366
AP3B2	3246	1.98035	1.31655	1.99405	1.37059
AP3D1	2955	1.96654	1.30251	1.98144	1.35451
AP3D1	3066	1.97371	1.30633	1.99177	1.36725
AP3D1	3339	1.96571	1.30314	1.98422	1.35671
AP3D1	3462	1.97126	1.30696	1.98565	1.35999
AP3D1	3648	1.96846	1.30622	1.98541	1.3603
AP3M1	1257	1.97806	1.32665	1.99168	1.36069
AP3M2	1257	1.99765	1.32898	1.99424	1.36252
AP3S1	582	1.95329	1.29214	1.98108	1.3368
AP3S1	75	1.97882	0.972764	1.95767	0.981863
AP3S2	582	1.99452	1.28246	1.98366	1.33961
AP4B1	1716	1.99686	1.33688	1.99809	1.36432
AP4B1	2220	1.99612	1.33752	1.99792	1.37028
AP4E1	3414	1.96686	1.31675	1.99235	1.36825
AP4M1	1362	1.97909	1.30658	1.99712	1.36372
AP4M1	621	1.99258	1.31446	1.99602	1.34518
APAF1	1017	1.97098	1.30197	1.98971	1.34922
APAF1	3492	1.96926	1.30977	1.9904	1.36464
APAF1	3618	1.97169	1.31173	1.99141	1.36558
APAF1	3747	1.9739	1.31438	1.99197	1.36666
APBA1	2514	1.95279	1.31988	1.98429	1.35997
APBA3	1728	1.92015	1.27298	1.99024	1.36116
APBB1	2121	1.96748	1.28889	1.99173	1.36287
APBB1	2133	1.9649	1.2883	1.99194	1.36132
APBB1IP	1998	1.98742	1.32448	1.98783	1.35229
APBB1IP	867	1.98572	1.30903	1.99217	1.34381
APBB3	1020	1.97576	1.28313	1.99254	1.35778
APBB3	1476	1.97088	1.2839	1.99245	1.36149
APBB3	1482	1.97111	1.28436	1.9927	1.3636
APBB3	738	1.95943	1.24626	1.98712	1.33832
APC	477	1.93626	1.23024	1.97207	1.29172
APC	8535	1.96466	1.3211	1.98529	1.36581
APC2	6081	1.86081	1.25218	1.98178	1.36215
APCDD1	1485	1.96749	1.29764	1.99862	1.36581
APCDD1L	1506	1.88747	1.2572	1.98686	1.35802
APCS	672	1.9965	1.28437	1.99545	1.34327
APEH	2199	1.9799	1.29916	1.99732	1.36941
APEX1_PANTR	957	1.99212	1.31578	1.99044	1.34384
APEX2	1311	1.9817	1.30367	1.99822	1.36497
APH1A	450	1.95236	1.26224	1.96733	1.30616
APH1A	798	1.95701	1.28949	1.97647	1.33854
APH1B	246	1.95226	1.22965	1.98201	1.28699
APH1B	651	1.9877	1.30635	1.97541	1.32419
APH1B	774	1.98334	1.30835	1.97548	1.33235
APLF	1533	1.96588	1.31706	1.98082	1.35265
APLN	318	1.9349	1.19465	1.97575	1.29411
APLP1	1764	1.94731	1.28441	1.98698	1.35555
APLP2	1569	1.98948	1.32217	1.98689	1.35769
APLP2	2118	1.98584	1.3191	1.98333	1.35318
APLP2	2250	1.98728	1.32416	1.98467	1.35559
APLP2	2286	1.98717	1.32397	1.98432	1.35682
APOA2_PANTR	303	1.99367	1.21218	1.98709	1.28507
APOBEC1	711	1.99478	1.31372	1.99701	1.34529
APOBEC3A	597	1.98389	1.30095	1.99887	1.34397
APOBEC3A	600	1.98585	1.30282	1.99794	1.344
APOBEC3B	1149	1.996	1.32312	1.99569	1.35489
APOBEC3B	756	1.99713	1.31924	1.9973	1.35071
APOBEC3D	1161	1.99848	1.32427	1.99438	1.35096
APOBEC3D	609	1.99715	1.30509	1.99248	1.34115
APOBEC3D	639	1.99308	1.31508	1.99298	1.33431
APOBEC3D	816	1.99236	1.29974	1.99649	1.35391
APOBEC4	1104	1.98443	1.31954	1.99294	1.35815
APOC1	252	1.99311	1.24605	1.98475	1.27509
APOC2	306	1.99143	1.2627	1.99499	1.2953
APOC3	300	1.97066	1.21187	1.99547	1.29629
APOC3	354	1.96821	1.21523	1.99193	1.31193
APOC4	384	1.95126	1.21437	1.996	1.31872
APOD	570	1.99695	1.30168	1.98943	1.33649
APOE_PANTR	933	1.86562	1.2069	1.97133	1.32713
APOE_PANTR	954	1.86322	1.21216	1.9686	1.32497
APOF	981	1.99692	1.30515	1.99865	1.35717
APOH_PANTR	1038	1.98588	1.29858	1.99714	1.34807
APOL2	1014	1.98606	1.30693	1.98836	1.35522
APOL3	1074	1.99062	1.2961	1.9906	1.35602
APOL3	1206	1.99474	1.30551	1.99561	1.35941
APOL3	186	1.9929	1.11533	1.99509	1.24219
APOL3	996	1.99106	1.30144	1.99134	1.35413
APOL5	1299	1.99126	1.29928	1.99248	1.35984
APOLD1	747	1.90649	1.25085	1.99101	1.34319
APOLD1	840	1.90244	1.25522	1.98865	1.34518
APOM	567	1.99579	1.29295	1.99766	1.34549
APOO	540	1.99421	1.29045	1.99463	1.33655
APOO	597	1.99319	1.29539	1.99601	1.33249
APPBP2	1758	1.97411	1.32397	1.9916	1.3595
APPL1	2130	1.96824	1.32369	1.98914	1.36114
APPL2	1998	1.98692	1.31601	1.98824	1.35919
APRT	543	1.93864	1.24017	1.99478	1.33683
APTX	1014	1.98821	1.3134	1.987	1.35228
APTX	1071	1.98915	1.31433	1.98561	1.35056
APTX	147	1.97574	1.1704	1.97724	1.20811
APTX	579	1.97287	1.28205	1.9738	1.32265
APTX	909	1.99102	1.30949	1.98795	1.3495
APTX	921	1.98551	1.31801	1.98247	1.34805
AQP10	906	1.96757	1.2607	1.99236	1.3531
AQP11	816	1.98183	1.31433	1.98298	1.34329
AQP2	753	1.92889	1.2571	1.9902	1.3442
AQP3	603	1.98468	1.30029	1.98958	1.33556
AQP3	840	1.96331	1.27883	1.98818	1.34895
AQP3	879	1.95381	1.27327	1.99246	1.35354
AQP4	657	1.98797	1.30291	1.99011	1.34659
AQP4	660	1.99374	1.28772	1.98757	1.34249
AQP4	972	1.99562	1.29868	1.99253	1.35516
AQP5	798	1.93934	1.25466	1.995	1.34969
AQP6	492	1.9344	1.24989	1.98308	1.32889
AQP6	849	1.94382	1.26056	1.989	1.34983
AQP8	786	1.94772	1.26532	1.98649	1.34326
AQP9	888	1.99308	1.29182	1.99019	1.35245
AQR	4458	1.97996	1.32989	1.99282	1.37077
ARAF	1176	1.97633	1.3053	1.99869	1.36444
ARAP1	1884	1.95148	1.28612	1.99082	1.36516
ARAP1	4302	1.95452	1.2942	1.99593	1.37152
ARAP1	4335	1.95371	1.29341	1.99593	1.37196
ARAP2	5115	1.95961	1.31412	1.98577	1.36314
ARAP3	4641	1.96896	1.29772	1.99531	1.37157
ARC	1047	1.89277	1.23142	1.98546	1.34769
ARCN1	1536	1.97891	1.32984	1.98532	1.35674
ARCN1	1659	1.9795	1.33163	1.9875	1.36015
ARCN1	570	1.9801	1.30856	1.98899	1.33041
ARD1A	438	1.96464	1.24283	1.98075	1.31065
ARD1B	828	1.9904	1.31122	1.99185	1.34958
AREGB	759	1.96534	1.30334	1.98383	1.3349
ARF1	546	1.97781	1.27463	1.98392	1.32698
ARF3	546	1.98735	1.30308	1.97849	1.32774
ARF4	543	1.97766	1.30203	1.9857	1.32749
ARF5	393	1.98368	1.28945	1.98992	1.31575
ARF6	528	1.98351	1.31217	1.98345	1.33232
ARFGAP1	1206	1.97673	1.30546	1.99233	1.35477
ARFGAP1	1221	1.9678	1.30277	1.99061	1.34861
ARFGAP1	1245	1.9673	1.30091	1.9897	1.35074
ARFGAP1	858	1.90591	1.2088	1.94231	1.30214
ARFGAP2	1563	1.98163	1.30997	1.99031	1.35413
ARFGAP2	1566	1.98234	1.31275	1.98949	1.35361
ARFGAP3	1476	1.98728	1.32534	1.99038	1.35557
ARFGEF1	5550	1.9659	1.31987	1.99097	1.36984
ARFGEF2	5343	1.99562	1.33713	1.99348	1.37107
ARFIP1	1026	1.95724	1.29204	1.97685	1.34413
ARFIP1	1122	1.96696	1.30196	1.98369	1.35039
ARFIP2	1026	1.98254	1.29688	1.98581	1.34826
ARFRP1	381	1.98076	1.21747	1.98735	1.31519
ARFRP1	384	1.95229	1.24149	1.99287	1.32188
ARFRP1	606	1.97267	1.30823	1.98314	1.33884
ARG1	711	1.99162	1.30482	1.99441	1.35358
ARG1	969	1.98586	1.30199	1.99414	1.35428
ARG1	990	1.98534	1.30584	1.99468	1.35258
ARG2	1065	1.99778	1.31995	1.99911	1.36559
ARGFX	948	1.98653	1.28913	1.98961	1.34868
ARGLU1	429	1.88002	1.21439	1.92866	1.25602
ARGLU1	822	1.89748	1.24652	1.90945	1.25529
ARHGAP1	1320	1.97798	1.29687	1.98827	1.35811
ARHGAP11A	3072	1.9588	1.31799	1.98758	1.36212
ARHGAP12	2322	1.96389	1.31828	1.98088	1.35561
ARHGAP12	2337	1.9643	1.31736	1.98268	1.35578
ARHGAP12	2388	1.96358	1.3197	1.98209	1.3563
ARHGAP12	2478	1.96586	1.31892	1.98257	1.35754
ARHGAP15	1428	1.96466	1.30392	1.97949	1.35082
ARHGAP17	2412	1.98062	1.31515	1.98368	1.35842
ARHGAP17	2646	1.98014	1.3142	1.98443	1.3588
ARHGAP18	1992	1.97195	1.31471	1.97666	1.34868
ARHGAP19	1392	1.99322	1.3364	1.99069	1.35477
ARHGAP19	1455	1.99047	1.32934	1.98718	1.35474
ARHGAP19	1482	1.99131	1.33426	1.98788	1.35677
ARHGAP19	1482	1.99183	1.33299	1.98792	1.35434
ARHGAP19	903	1.99686	1.33011	1.9936	1.35005
ARHGAP20	3495	1.98904	1.31882	1.99315	1.36797
ARHGAP20	3576	1.99096	1.32033	1.99369	1.36866
ARHGAP24	1962	1.98053	1.30724	1.98368	1.35454
ARHGAP24	1968	1.98237	1.31119	1.98539	1.35822
ARHGAP24	2247	1.98196	1.31029	1.98477	1.35751
ARHGAP24	489	1.99876	1.28848	1.99678	1.31179
ARHGAP25	1938	1.98672	1.31084	1.98571	1.35295
ARHGAP26	2445	1.99245	1.32323	1.99004	1.36251
ARHGAP28	1638	1.97871	1.30554	1.98807	1.35145
ARHGAP28	1713	1.97504	1.30687	1.98881	1.35638
ARHGAP28	2046	1.98141	1.30959	1.98997	1.35536
ARHGAP29	3786	1.96308	1.3117	1.98656	1.3603
ARHGAP30	1497	1.97309	1.28555	1.98977	1.35623
ARHGAP30	2775	1.96402	1.2745	1.97124	1.34258
ARHGAP31	4335	1.98553	1.30232	1.99229	1.36349
ARHGAP32	1839	1.99586	1.32835	1.99616	1.3667
ARHGAP32	5217	1.99467	1.3299	1.99208	1.37168
ARHGAP33	2187	1.90778	1.25058	1.97551	1.3523
ARHGAP33	723	1.94989	1.2508	1.98867	1.35072
ARHGAP36	1644	1.99675	1.32295	1.99839	1.3633
ARHGAP39	3201	1.91498	1.27511	1.99508	1.3671
ARHGAP39	3294	1.92048	1.28201	1.99452	1.36654
ARHGAP6	2073	1.98921	1.32988	1.99731	1.36475
ARHGAP6	2316	1.98154	1.31658	1.99314	1.3644
ARHGAP6	2394	1.9912	1.32957	1.99827	1.36685
ARHGAP6	2925	1.97623	1.3191	1.9945	1.36647
ARHGAP9	2409	1.96306	1.31233	1.99271	1.3676
ARHGDIA	615	1.9522	1.27612	1.97695	1.33349
ARHGDIB	606	1.97875	1.27411	1.97342	1.3166
ARHGDIG	603	1.93898	1.24584	1.99516	1.33885
ARHGEF1	1404	1.94385	1.27067	1.9932	1.35236
ARHGEF1	2493	1.94612	1.28208	1.99308	1.36072
ARHGEF1	2526	1.94273	1.28599	1.99431	1.36619
ARHGEF1	834	1.95268	1.26589	1.99518	1.34723
ARHGEF10	2655	1.98945	1.32785	1.99248	1.36704
ARHGEF10	3846	1.98771	1.32922	1.99404	1.37043
ARHGEF10	3933	1.98878	1.32988	1.99476	1.3707
ARHGEF10L	1899	1.94944	1.27002	1.99855	1.36662
ARHGEF10L	3159	1.94425	1.27437	1.99874	1.37236
ARHGEF10L	3717	1.94598	1.27748	1.99789	1.37249
ARHGEF11	4569	1.97843	1.29999	1.99216	1.36689
ARHGEF11	4686	1.97922	1.30178	1.99246	1.3681
ARHGEF11	4689	1.97839	1.3015	1.99204	1.36674
ARHGEF12	4578	1.9851	1.32547	1.98807	1.36632
ARHGEF12	4635	1.98475	1.3256	1.98858	1.36648
ARHGEF15	2526	1.94137	1.27236	1.98643	1.36096
ARHGEF16	1980	1.94394	1.28344	1.9941	1.36289
ARHGEF17	5190	1.9518	1.29763	1.99201	1.37101
ARHGEF18	2928	1.94738	1.29192	1.98793	1.35604
ARHGEF18	3402	1.94805	1.29798	1.99003	1.36085
ARHGEF19	1515	1.92233	1.26757	1.98561	1.35158
ARHGEF19	2268	1.94243	1.2794	1.99196	1.35883
ARHGEF3	1581	1.99096	1.33801	1.99312	1.35965
ARHGEF3	1677	1.98935	1.33481	1.99227	1.35881
ARHGEF33	1098	1.98855	1.31388	1.98677	1.34258
ARHGEF37	2028	1.97856	1.29371	1.99693	1.36434
ARHGEF38	660	1.95802	1.27424	1.96656	1.31945
ARHGEF5	1560	1.98838	1.31839	1.99634	1.35546
ARHGEF5	4692	1.98233	1.29963	1.99094	1.36216
ARHGEF6	2175	1.97759	1.3195	1.98968	1.36111
ARHGEF6	2175	1.97846	1.31977	1.98977	1.36036
ARHGEF7	1941	1.98064	1.32372	1.98288	1.35272
ARHGEF7	198	1.97302	1.24368	1.97375	1.21406
ARHGEF7	2118	1.98379	1.33073	1.98622	1.35918
ARHGEF7	2247	1.99244	1.34498	1.99204	1.3667
ARID1B	1053	1.97586	1.28614	1.97444	1.32188
ARID1B	2364	1.97344	1.29337	1.9814	1.34179
ARID1B	5208	1.98096	1.32274	1.9902	1.3604
ARID1B	5328	1.98076	1.32226	1.99036	1.36032
ARID3A	1458	1.92032	1.2601	1.98138	1.35062
ARID3B	1692	1.97428	1.27627	1.98814	1.35533
ARID3C	921	1.94101	1.29015	1.98653	1.34668
ARID4A	3567	1.91906	1.27785	1.9588	1.33311
ARID4A	3774	1.92185	1.28185	1.9605	1.33698
ARID4B	2409	1.91099	1.27572	1.94984	1.32424
ARID4B	3684	1.92939	1.28604	1.9626	1.33874
ARID4B	3939	1.92658	1.28462	1.96092	1.33603
ARID5A	1791	1.92017	1.25133	1.98736	1.34875
ARID5A	345	1.921	1.21426	1.98363	1.30481
ARID5B	2835	1.97811	1.31805	1.98431	1.35665
ARID5B	3564	1.98442	1.32682	1.98893	1.36256
ARIH1	1461	1.99089	1.34114	1.98744	1.3547
ARIH1	1674	1.9844	1.34357	1.97901	1.35282
ARL1	576	1.95967	1.28033	1.98649	1.32839
ARL10	735	1.91527	1.24339	1.98657	1.33107
ARL11	591	1.96281	1.26875	1.99286	1.34093
ARL13A	774	1.97725	1.29725	1.98916	1.34518
ARL13B	1287	1.95314	1.30162	1.97108	1.3418
ARL13B	966	1.95133	1.29016	1.96638	1.32614
ARL14	579	1.98372	1.27522	1.98218	1.33036
ARL15	513	1.99178	1.31328	1.99832	1.34451
ARL16	594	1.97302	1.29777	1.99412	1.34141
ARL17B	534	1.99736	1.26627	1.99836	1.32692
ARL2BP	492	1.98346	1.27008	1.98435	1.31647
ARL3	549	1.97853	1.28117	1.98161	1.32444
ARL4C	606	1.95472	1.24123	1.98303	1.34309
ARL4D	606	1.95094	1.27566	1.98847	1.33577
ARL5A	540	1.95315	1.27932	1.98217	1.33438
ARL5B	540	1.97386	1.3061	1.98704	1.33687
ARL5C	510	1.99855	1.28339	1.98844	1.33445
ARL6	561	1.95129	1.26673	1.98465	1.32976
ARL6IP1	612	1.99135	1.29817	1.99161	1.34122
ARL6IP4	1083	1.89928	1.22182	1.95314	1.3102
ARL6IP4	1299	1.92378	1.2552	1.96666	1.33021
ARL6IP4	339	1.91858	1.10699	1.92783	1.22994
ARL6IP5	567	1.99641	1.31967	1.98542	1.33606
ARL6IP6	681	1.9753	1.32942	1.9907	1.34323
ARL8A	510	1.99053	1.29734	1.97646	1.32145
ARL8B	561	1.98051	1.29656	1.98082	1.3343
ARL9	597	1.99579	1.29461	1.99638	1.34259
ARMC10	1032	1.99567	1.33641	1.99392	1.35425
ARMC10	855	1.99143	1.3295	1.99278	1.35105
ARMC10	855	1.99523	1.33438	1.99139	1.34836
ARMC10	927	1.99132	1.3308	1.99213	1.35254
ARMC2	2499	1.98549	1.3317	1.99274	1.36588
ARMC3	1635	1.97605	1.32448	1.98683	1.35683
ARMC3	2403	1.97514	1.33082	1.98552	1.36074
ARMC6	1323	1.96025	1.27283	1.99587	1.36234
ARMC6	1506	1.96449	1.28056	1.99538	1.36409
ARMC7	597	1.94071	1.25654	1.99712	1.34062
ARMC8	1158	1.99099	1.32046	1.99703	1.365
ARMC8	1905	1.98108	1.32791	1.993	1.36568
ARMC8	651	1.95983	1.30241	1.98525	1.33895
ARMC8	807	1.98752	1.30913	1.99553	1.35509
ARMC9	1569	1.97894	1.29695	1.994	1.3648
ARMCX1	1362	1.9849	1.32662	1.98935	1.35618
ARMCX2	1899	1.99257	1.32391	1.98643	1.35805
ARMCX3	1140	1.98009	1.30407	1.99121	1.35875
ARMCX6	561	1.99491	1.30183	1.99536	1.33976
ARNT	1131	1.99261	1.30743	1.99339	1.35872
ARNT	2325	1.99715	1.30628	1.99599	1.36706
ARNT	2370	1.99721	1.30747	1.99562	1.36474
ARNT	2376	1.99705	1.30728	1.9957	1.36577
ARNT	2544	1.99725	1.31272	1.99686	1.36692
ARNT2	2115	1.99071	1.31436	1.99605	1.36198
ARNT2	2121	1.99142	1.31748	1.99596	1.36229
ARNTL	1527	1.9918	1.33529	1.99627	1.36153
ARNTL	1581	1.98892	1.33056	1.99541	1.36542
ARNTL	1749	1.98888	1.33683	1.99564	1.36573
ARNTL	1752	1.98883	1.33737	1.99617	1.36772
ARNTL2	1797	1.9757	1.32354	1.99534	1.36702
ARNTL2	1806	1.97238	1.31738	1.99403	1.36513
ARNTL2	1866	1.9735	1.31654	1.99484	1.36621
ARNTL2	1908	1.97294	1.31523	1.99507	1.36695
ARPC1B	1119	1.95984	1.29677	1.99618	1.36161
ARPC2	903	1.99113	1.33731	1.98689	1.34684
ARPC5	408	1.98154	1.29505	1.98082	1.30059
ARPC5	465	1.98459	1.31875	1.98252	1.31962
ARPC5L	462	1.9714	1.29813	1.98899	1.32757
ARPP19	339	1.96915	1.25791	1.95427	1.2645
ARR3	1167	1.99615	1.31312	1.99462	1.36025
ARR3	1167	1.99664	1.31168	1.99539	1.36249
ARRB1	1218	1.98295	1.31738	1.98916	1.35444
ARRB1	1242	1.98443	1.31828	1.98987	1.35718
ARRB2	1185	1.97639	1.3092	1.9967	1.36133
ARRB2	1266	1.97278	1.30415	1.99759	1.36078
ARRDC2	1209	1.91119	1.28141	1.98901	1.35358
ARRDC2	1224	1.92289	1.29374	1.99072	1.35592
ARRDC3	1245	1.98635	1.32968	1.99736	1.36364
ARRDC4	951	1.99236	1.31298	1.9978	1.35575
ARRDC5	987	1.98941	1.32411	1.99344	1.35994
ARSA	1527	1.92347	1.26185	1.98721	1.35853
ARSB	1248	1.99022	1.3378	1.99915	1.36236
ARSB	1608	1.99155	1.33782	1.99907	1.36735
ARSE	1239	1.99556	1.32122	1.99836	1.36131
ARSG	1578	1.99157	1.32117	1.99656	1.36706
ARSH	1689	1.99736	1.32996	1.99853	1.36392
ARSI	1680	1.96432	1.30775	1.99805	1.3639
ARSJ	1797	1.99184	1.32585	1.99413	1.36033
ARSK	1611	1.97785	1.32596	1.99451	1.36463
ARSK	579	1.99588	1.33461	1.99689	1.34798
ART1	984	1.94898	1.25795	1.99489	1.35138
ART3	1104	1.98123	1.28717	1.98989	1.35119
ART3	1137	1.97809	1.28839	1.9888	1.35181
ART3	1170	1.9777	1.28504	1.99041	1.35307
ART3	405	1.97701	1.21909	1.98329	1.30045
ART5	720	1.95299	1.26541	1.98999	1.33754
ART5	876	1.97203	1.2877	1.99581	1.34653
ARV1	552	1.99463	1.29345	1.99252	1.32998
ARV1	672	1.98905	1.29902	1.98992	1.34099
ARVCF	2619	1.92588	1.28223	1.98503	1.36158
ARVCF	2790	1.92521	1.27995	1.98416	1.36261
ARVCF	2808	1.92573	1.2803	1.98412	1.36213
AS3MT	1125	1.9823	1.30316	1.98959	1.35627
ASAH1	1170	1.98693	1.32389	1.99448	1.35645
ASAH1	1188	1.9852	1.32303	1.99382	1.36139
ASAH1	1236	1.98313	1.32593	1.99265	1.35888
ASAH2B	495	1.99183	1.31611	1.99636	1.33786
ASAP1	3390	1.98126	1.32769	1.98655	1.36138
ASAP1	3399	1.98104	1.32748	1.98692	1.36167
ASAP2	2811	1.98797	1.33209	1.98847	1.36341
ASAP2	2946	1.98874	1.33345	1.9887	1.3644
ASAP3	612	1.95295	1.2781	1.98818	1.32948
ASB1	1008	1.96826	1.31093	1.99635	1.36383
ASB11	648	1.99839	1.32574	1.99683	1.34617
ASB11	711	1.99912	1.31527	1.99848	1.3517
ASB12	957	1.99155	1.32543	1.99858	1.35232
ASB13	420	1.92049	1.2134	1.9921	1.3241
ASB13	522	1.93261	1.24594	1.99303	1.33355
ASB13	837	1.95774	1.29922	1.9978	1.35233
ASB14	1764	1.99402	1.32481	1.99707	1.36571
ASB15	1767	1.98541	1.3281	1.99608	1.3669
ASB16	1362	1.91458	1.26095	1.98664	1.34822
ASB17	888	1.94593	1.29958	1.98515	1.3472
ASB2	1764	1.95304	1.31124	1.99863	1.36994
ASB3	1323	1.98138	1.3049	1.99656	1.3593
ASB3	1557	1.98279	1.31452	1.99713	1.36115
ASB3	1662	1.98838	1.32498	1.99851	1.36486
ASB4	1281	1.99934	1.32777	1.99804	1.36303
ASB5	990	1.99045	1.33158	1.99835	1.35578
ASB6	1266	1.96515	1.28794	1.99921	1.36257
ASB6	594	1.96737	1.29466	1.99675	1.34819
ASB7	825	1.99841	1.33152	1.99869	1.35463
ASB7	957	1.99585	1.33603	1.99695	1.35738
ASB8	867	1.99857	1.30869	1.9978	1.35669
ASB9	789	1.99508	1.2553	1.99509	1.34946
ASCC1	1074	1.98097	1.30604	1.9849	1.34596
ASCC1	1212	1.98542	1.31534	1.9891	1.35242
ASCC2	2274	1.98387	1.31493	1.99588	1.36326
ASCC3	336	1.90613	1.20729	1.96229	1.27263
ASCC3	6579	1.97078	1.32722	1.99244	1.37364
ASCC3	6609	1.97082	1.32728	1.99222	1.37366
ASCL2	582	1.80703	1.18138	1.9586	1.31447
[truncated: 28,976 more rows]

## Sheet: Human
CDS	Length, bp	Entropy of		Average Entropy of
		Real Sequences		20 Random Sequences
		Shannon	ApEn	Shannon	ApEn
A1BG	1488	1.92735	1.2708	1.99427	1.36541
A1BG	981	1.90207	1.25806	1.98788	1.35586
A1CF	1620	1.99212	1.32011	1.99304	1.36037
A1CF	1710	1.98905	1.31385	1.99244	1.36157
A1CF	1761	1.98987	1.32098	1.99193	1.36259
A1CF	1785	1.98915	1.31344	1.99219	1.36282
A1CF	1785	1.98954	1.32122	1.99215	1.36368
A26C1B	1185	1.98802	1.30647	1.98893	1.35265
A26C1B	3228	1.98648	1.3249	1.98219	1.35971
A2LD1	462	1.87927	1.24393	1.99033	1.33109
A2M	4425	1.99782	1.32606	1.99655	1.37292
A2M	504	1.99833	1.26776	1.99348	1.32766
A2ML1	4365	1.99972	1.33234	1.99769	1.37388
A4GALT	1062	1.93718	1.27764	1.99837	1.36
A4GNT	1023	1.99839	1.32546	1.99593	1.35157
AAAS	1542	1.9796	1.29943	1.99434	1.36229
AAAS	1641	1.97986	1.30192	1.99338	1.36469
AACS	1800	1.98918	1.32267	1.99467	1.36363
AACS	2019	1.98803	1.32292	1.99323	1.36451
AACS	633	1.98751	1.30492	1.99299	1.34503
AACS	762	1.99002	1.30203	1.99803	1.34833
AADAC	1200	1.97579	1.32235	1.99605	1.36418
AADAC	615	1.97495	1.3189	1.99529	1.35353
AADACL1	1227	1.99973	1.32538	1.99821	1.3679
AADACL1	1323	1.99969	1.32985	1.99868	1.36766
AADACL1	282	1.95974	1.23973	1.99236	1.29621
AADACL2	1140	1.96506	1.31195	1.99667	1.36072
AADACL2	1206	1.96667	1.31244	1.99569	1.36035
AADACL2	162	1.97824	1.143	1.98769	1.2119
AADACL3	1053	1.99819	1.30529	1.99717	1.36053
AADACL3	843	1.9983	1.2867	1.99666	1.3549
AADACL4	1224	1.99402	1.32256	1.99543	1.36228
AADAT	1278	1.97681	1.31109	1.99377	1.35938
AADAT	1290	1.97758	1.31168	1.99584	1.35792
AADAT	540	1.98481	1.30678	1.99376	1.33568
AAGAB	948	1.98883	1.30752	1.99411	1.35734
AAK1	2025	1.98193	1.28744	1.98369	1.3394
AAK1	2592	1.98866	1.30554	1.98707	1.34994
AAK1	2886	1.98984	1.30711	1.98907	1.3512
AAMP	1248	1.9754	1.28582	1.98807	1.35184
AAMP	1305	1.97219	1.28614	1.98684	1.35211
AAMP	1308	1.9721	1.28583	1.98747	1.35225
AANAT	624	1.91237	1.23521	1.9918	1.3419
AARS	2907	1.99214	1.3219	1.99009	1.36578
AARS	2979	1.99281	1.32243	1.9917	1.36767
AARS2	2958	1.95804	1.29099	1.99091	1.36776
AARSD1	1239	1.9807	1.29365	1.98704	1.35684
AARSD1	1488	1.98459	1.30453	1.98806	1.35924
AARSD1	1578	1.98257	1.30029	1.98644	1.3582
AARSD1	1761	1.9851	1.31028	1.99074	1.36158
AARSD1	486	1.99144	1.26904	1.98901	1.32334
AARSD1	501	1.99212	1.2888	1.99307	1.3236
AASDH	2370	1.97088	1.30893	1.99333	1.36597
AASDH	2526	1.96547	1.31469	1.99314	1.36797
AASDH	2574	1.96787	1.31541	1.99218	1.36571
AASDH	2997	1.96516	1.30976	1.99296	1.36839
AASDH	3297	1.96736	1.31372	1.99381	1.36976
AASDH	363	1.95904	1.28672	1.98763	1.32125
AASDHPPT	930	1.98417	1.30982	1.99412	1.34564
AASS	1536	1.9896	1.3315	1.99629	1.36959
AASS	2199	1.98631	1.32907	1.99527	1.36799
AASS	2781	1.98637	1.32803	1.99557	1.37182
AASS	66	1.94294	0.801915	1.98572	1.00927
AATF	1683	1.97679	1.30261	1.98265	1.34475
AATK	2640	1.90099	1.26392	1.98789	1.36122
AATK	4125	1.89838	1.26526	1.98727	1.36124
AB019439.3	105	1.99304	1.13638	1.95164	1.10753
ABAT	1503	1.99247	1.32514	1.9964	1.3647
ABCA1	1092	1.99602	1.29015	1.99685	1.35925
ABCA1	363	1.99652	1.26991	1.98923	1.31616
ABCA1	372	1.99714	1.2719	1.99206	1.32098
ABCA1	6786	1.99945	1.32367	1.99556	1.37356
ABCA10	1359	1.96504	1.28494	1.99066	1.35329
ABCA10	1401	1.94088	1.27195	1.98623	1.34735
ABCA10	279	1.93295	1.21892	1.97087	1.26928
ABCA10	4632	1.96385	1.31025	1.99044	1.36754
ABCA12	273	1.96677	1.237	1.98809	1.28984
ABCA12	6834	1.98371	1.33234	1.99071	1.37155
ABCA12	7788	1.98382	1.33123	1.99097	1.37134
ABCA12	7794	1.98394	1.33157	1.99112	1.37223
ABCA13	15177	1.98018	1.32672	1.98917	1.36791
ABCA13	2496	1.99837	1.33968	1.99749	1.37072
ABCA13	954	1.99096	1.30572	1.993	1.35036
ABCA2	171	1.97607	1.15051	1.9799	1.2218
ABCA2	2970	1.9436	1.28904	1.99844	1.37466
ABCA2	3201	1.94369	1.29196	1.99925	1.37485
ABCA2	588	1.94742	1.24801	1.99523	1.34305
ABCA2	6075	1.94334	1.29519	1.99957	1.3783
ABCA2	7308	1.94824	1.29523	1.99974	1.37913
ABCA2	7311	1.94823	1.29538	1.99974	1.37908
ABCA2	7311	1.94832	1.29536	1.99973	1.37889
ABCA2	7401	1.94685	1.296	1.99974	1.3789
ABCA2	801	1.95188	1.25515	1.98757	1.34352
ABCA3	5115	1.96906	1.30213	1.99862	1.37399
ABCA3	5127	1.96853	1.30311	1.99887	1.37456
ABCA3	612	1.97948	1.28702	1.99585	1.3356
ABCA4	6822	1.99758	1.32825	1.99846	1.37566
ABCA5	4929	1.94135	1.2995	1.98702	1.36485
ABCA5	4932	1.94151	1.29943	1.98684	1.36441
ABCA6	1914	1.9441	1.28939	1.98009	1.35032
ABCA6	4854	1.96549	1.31309	1.9885	1.36478
ABCA6	558	1.94132	1.24613	1.98543	1.32162
ABCA7	6027	1.936	1.28538	1.99302	1.37083
ABCA7	6441	1.93636	1.28556	1.99408	1.37211
ABCA8	468	1.9688	1.25249	1.99131	1.3284
ABCA8	4746	1.98395	1.32692	1.99316	1.36846
ABCA8	795	1.95499	1.28547	1.98808	1.34264
ABCA9	4308	1.97384	1.3181	1.99174	1.36723
ABCA9	4323	1.97409	1.31889	1.9918	1.36778
ABCA9	4710	1.98188	1.32201	1.99241	1.36817
ABCA9	4875	1.98135	1.32205	1.9926	1.36773
ABCB1	144	1.88122	1.08342	1.90454	1.10788
ABCB1	156	1.96948	1.15569	1.9687	1.16169
ABCB1	3843	1.98363	1.32533	1.9923	1.36959
ABCB1	66	1.85957	0.87795	1.86334	0.883403
ABCB10	2217	1.98561	1.33323	1.99399	1.3653
ABCB11	219	1.99068	1.18576	1.97949	1.25177
ABCB11	3966	1.99126	1.3314	1.99478	1.37201
ABCB4	183	1.96117	1.22104	1.96913	1.22992
ABCB4	3699	1.98781	1.32827	1.99304	1.36789
ABCB4	3840	1.9878	1.32854	1.99344	1.36894
ABCB4	3861	1.98779	1.32798	1.99407	1.36894
ABCB5	2439	1.97711	1.32512	1.99152	1.3667
ABCB5	3774	1.97798	1.32795	1.99313	1.36925
ABCB5	378	1.95807	1.28409	1.97239	1.30799
ABCB5	381	1.95216	1.28294	1.97653	1.31223
ABCB5	396	1.96447	1.28487	1.98806	1.32832
ABCB5	945	1.98809	1.30842	1.99618	1.35217
ABCB6	207	1.95753	1.19053	1.98123	1.2363
ABCB6	2391	1.97592	1.31278	1.99689	1.37139
ABCB6	2529	1.97577	1.31415	1.99705	1.37087
ABCB6	636	1.92824	1.24464	1.96124	1.30625
ABCB7	2259	1.98599	1.33706	1.99654	1.36983
ABCB7	2262	1.98607	1.33698	1.99665	1.37117
ABCB7	504	1.99624	1.29262	1.9948	1.32871
ABCB8	120	1.9262	1.12018	1.94561	1.1218
ABCB8	1230	1.95213	1.28853	1.98899	1.35606
ABCB8	1296	1.95321	1.28653	1.99088	1.35787
ABCB8	1404	1.94477	1.286	1.99078	1.35656
ABCB8	147	1.93244	1.06846	1.95196	1.18477
ABCB8	177	1.94662	1.14872	1.97415	1.21812
ABCB8	2082	1.94972	1.296	1.99459	1.3675
ABCB8	2106	1.95081	1.29933	1.99449	1.36819
ABCB8	2157	1.94924	1.2976	1.99315	1.36855
ABCB8	2208	1.9531	1.29998	1.99405	1.36801
ABCB8	330	1.94924	1.22507	1.97917	1.29849
ABCB8	444	1.89861	1.2157	1.96625	1.29954
ABCB9	1122	1.94792	1.27936	1.99784	1.36352
ABCB9	1281	1.97282	1.28375	1.99625	1.36389
ABCB9	1791	1.9611	1.28459	1.99355	1.36494
ABCB9	2172	1.95558	1.28429	1.99828	1.3697
ABCB9	2301	1.958	1.28567	1.99728	1.37012
ABCC1	4251	1.98715	1.3181	1.99581	1.37325
ABCC1	4401	1.98832	1.31846	1.99568	1.37399
ABCC1	4419	1.98724	1.31896	1.99615	1.37325
ABCC1	4428	1.98748	1.31823	1.99603	1.37421
ABCC1	4596	1.98755	1.31893	1.99618	1.37391
ABCC1	4626	1.98754	1.31858	1.99607	1.37377
ABCC10	390	1.95794	1.23621	1.98502	1.3187
ABCC10	4395	1.96379	1.28664	1.99641	1.36927
ABCC10	4479	1.96082	1.28483	1.99677	1.36881
ABCC10	747	1.96504	1.26552	1.99761	1.3483
ABCC10	831	1.98057	1.28359	1.99729	1.35757
ABCC11	4035	1.99838	1.33026	1.99655	1.37455
ABCC11	4149	1.99838	1.3298	1.99628	1.37426
ABCC12	1902	1.99881	1.3283	1.99942	1.37092
ABCC12	2790	1.99852	1.32766	1.99736	1.37143
ABCC12	2808	1.99828	1.32785	1.99852	1.37293
ABCC12	4080	1.99959	1.33286	1.99683	1.37426
ABCC2	4638	1.99798	1.32777	1.99304	1.37175
ABCC2	882	1.99436	1.29256	1.99122	1.34299
ABCC3	132	1.96104	1.14655	1.98476	1.20877
ABCC3	1533	1.96749	1.27973	1.98921	1.35031
ABCC3	171	1.9701	1.23502	1.97998	1.22265
ABCC3	1719	1.96905	1.27518	1.99331	1.35895
ABCC3	231	1.91635	1.19565	1.96039	1.23671
ABCC3	3717	1.98032	1.29995	1.9984	1.37281
ABCC3	4584	1.98101	1.30763	1.99831	1.37549
ABCC4	2580	1.98888	1.34159	1.99514	1.36843
ABCC4	3837	1.98914	1.34024	1.99585	1.37191
ABCC4	3978	1.98914	1.33933	1.99574	1.37207
ABCC5	1422	1.99889	1.32839	1.99542	1.36881
ABCC5	162	1.97438	1.13493	1.97829	1.21163
ABCC5	162	1.97823	1.17022	1.98781	1.18867
ABCC5	2511	1.99718	1.32507	1.9956	1.36967
ABCC5	4185	1.99845	1.33325	1.99687	1.37392
ABCC5	4314	1.99855	1.33417	1.99689	1.375
ABCC5	627	1.99642	1.27927	1.99548	1.34478
ABCC5	639	1.99465	1.27213	1.99736	1.35048
ABCC5	678	1.99588	1.2718	1.9987	1.35041
ABCC5	696	1.99617	1.29453	1.99813	1.35573
ABCC6	1323	1.9463	1.25549	1.9945	1.35755
ABCC6	2616	1.97467	1.28501	1.99737	1.36542
ABCC6	4512	1.96646	1.28679	1.99653	1.36985
ABCC8	3036	1.98111	1.31431	1.9987	1.37542
ABCC8	4746	1.98044	1.31119	1.99805	1.37689
ABCC8	4749	1.98041	1.31113	1.99796	1.37576
ABCC9	450	1.96532	1.30548	1.97831	1.32227
ABCC9	4542	1.9852	1.33107	1.99467	1.37373
ABCC9	4650	1.98537	1.33143	1.99419	1.37333
ABCC9	4650	1.9856	1.33179	1.99425	1.37267
ABCD1	2238	1.93573	1.27169	1.99565	1.36865
ABCD1	684	1.9284	1.23148	1.99453	1.35246
ABCD2	2223	1.97772	1.31609	1.99323	1.36807
ABCD3	1650	1.97564	1.34095	1.99209	1.36514
ABCD3	1980	1.97651	1.34057	1.99199	1.36583
ABCD3	2052	1.9754	1.3386	1.99042	1.36749
ABCD3	711	1.98051	1.3264	1.98569	1.34324
ABCD4	1821	1.98895	1.31499	1.99667	1.36907
ABCD4	294	1.98591	1.23098	1.98079	1.30044
ABCE1	1266	1.95242	1.30985	1.98588	1.35437
ABCE1	1800	1.95847	1.31825	1.98858	1.36094
ABCE1	444	1.9673	1.27524	1.98533	1.31665
ABCE1	630	1.95869	1.28932	1.98378	1.33265
ABCF1	1602	1.94255	1.28482	1.93558	1.30994
ABCF1	2424	1.96705	1.30627	1.96523	1.33916
ABCF1	2538	1.96309	1.30197	1.95926	1.33343
ABCF1	717	1.95298	1.28213	1.95272	1.31112
ABCF2	1872	1.98981	1.30941	1.98365	1.3537
ABCF2	1905	1.9903	1.30821	1.98636	1.35699
ABCF2	720	1.98176	1.26683	1.9737	1.32067
ABCF3	2112	1.98286	1.32933	1.99422	1.36668
ABCF3	2130	1.98338	1.32983	1.9945	1.36643
ABCF3	312	1.96557	1.29686	1.98836	1.30514
ABCG1	1992	1.98512	1.31414	1.99518	1.37028
ABCG1	2001	1.98376	1.31266	1.99596	1.36949
ABCG1	2007	1.98489	1.31277	1.99577	1.36931
ABCG1	2034	1.9841	1.31747	1.99593	1.3698
ABCG1	2037	1.98558	1.31646	1.99634	1.36828
ABCG1	2361	1.98661	1.3195	1.99628	1.37159
ABCG1	2475	1.98551	1.31945	1.99686	1.37295
ABCG2	1836	1.98667	1.32638	1.99375	1.36337
ABCG2	1968	1.98539	1.32701	1.99441	1.36705
ABCG4	162	1.99266	1.21065	1.98428	1.22886
ABCG4	171	1.99461	1.17936	1.98187	1.23856
ABCG4	1941	1.97863	1.30501	1.99716	1.36976
ABCG5	1443	1.9992	1.33913	1.99461	1.36537
ABCG5	1956	1.99787	1.33857	1.99634	1.37085
ABCG5	771	1.98476	1.32905	1.98282	1.34247
ABCG8	2019	1.98542	1.31741	1.9982	1.37005
ABCG8	2022	1.98539	1.31724	1.99786	1.36857
ABHD1	1218	1.98225	1.29026	1.99746	1.35834
ABHD1	309	1.98397	1.19108	1.98744	1.27515
ABHD1	531	1.98489	1.24197	1.99409	1.33808
ABHD1	918	1.98494	1.28509	1.99583	1.34686
ABHD10	159	1.87398	1.10594	1.93082	1.16306
ABHD10	228	1.96413	1.21155	1.98073	1.24568
ABHD10	618	1.99662	1.32509	1.99671	1.34243
ABHD10	921	1.99503	1.3426	1.99792	1.3574
ABHD11	306	1.91404	1.20431	1.97112	1.28065
ABHD11	438	1.93834	1.25377	1.98419	1.32206
ABHD11	480	1.92306	1.23142	1.98629	1.32492
ABHD11	684	1.9447	1.26883	1.99342	1.34316
ABHD11	777	1.94525	1.27362	1.99109	1.34044
ABHD11	927	1.95506	1.2876	1.9969	1.35955
ABHD11	948	1.95505	1.28791	1.99587	1.35908
ABHD12	1197	1.99373	1.33421	1.99893	1.3662
ABHD12	1215	1.99328	1.33413	1.99928	1.36806
ABHD12	561	1.99477	1.29021	1.99254	1.3355
ABHD12B	1089	1.99723	1.32801	1.9979	1.35821
ABHD12B	708	1.98744	1.32003	1.99041	1.35152
ABHD12B	768	1.99244	1.2991	1.99472	1.34846
ABHD12B	858	1.99755	1.32243	1.99702	1.35461
ABHD13	1014	1.95684	1.30078	1.99044	1.35364
ABHD14A	1227	1.97715	1.2883	1.99775	1.36029
ABHD14A	1497	1.97291	1.28832	1.99752	1.36691
ABHD14A	306	1.96358	1.17306	1.99017	1.29361
ABHD14A	375	1.92459	1.1941	1.98168	1.30773
ABHD14A	504	1.93005	1.25339	1.98737	1.32661
ABHD14A	618	1.96384	1.26502	1.99022	1.34285
ABHD14A	816	1.95204	1.27067	1.99449	1.3521
ABHD14A	822	1.95798	1.28534	1.9939	1.35153
ABHD14B	558	1.95126	1.21867	1.99327	1.34095
ABHD14B	567	1.94332	1.21346	1.98608	1.33599
ABHD14B	627	1.95164	1.23207	1.9973	1.34298
ABHD14B	633	1.95062	1.22866	1.99447	1.34299
ABHD15	1407	1.9091	1.27721	1.98624	1.35636
ABHD2	1278	1.9972	1.32356	1.99658	1.36236
ABHD2	870	1.99569	1.31431	1.99481	1.35245
ABHD3	1230	1.99445	1.34005	1.99754	1.36567
ABHD4	1029	1.99239	1.32511	1.9986	1.35835
ABHD4	546	1.98478	1.29913	1.99809	1.3388
ABHD4	858	1.99295	1.3116	1.99863	1.35234
ABHD5	1050	1.9919	1.32426	1.99837	1.36198
ABHD5	135	1.92452	1.10307	1.97095	1.16191
ABHD5	135	1.9645	1.10356	1.95478	1.13426
ABHD5	468	1.9932	1.30134	1.99819	1.33248
ABHD6	1014	1.99935	1.31497	1.99552	1.36083
ABHD6	156	1.98101	1.14743	1.9734	1.21457
ABHD6	675	1.99427	1.30448	1.99561	1.34547
ABHD8	1320	1.94179	1.29643	1.99367	1.36028
ABI1	1269	1.98848	1.32068	1.98479	1.35303
ABI1	1341	1.9897	1.32549	1.98606	1.35409
ABI1	1356	1.98935	1.32549	1.98506	1.35352
ABI1	1359	1.98935	1.32544	1.98355	1.3561
ABI1	1428	1.9913	1.32562	1.98488	1.35565
ABI1	1431	1.99129	1.32559	1.98424	1.35385
ABI1	1443	1.99101	1.32565	1.98479	1.35562
ABI1	1446	1.991	1.32562	1.98379	1.3563
ABI1	1449	1.98994	1.32498	1.98657	1.35671
ABI1	1491	1.99249	1.32192	1.98721	1.35793
ABI1	1527	1.99169	1.32255	1.98456	1.35521
ABI1	1530	1.99079	1.32202	1.98454	1.35579
ABI2	1206	1.99533	1.32798	1.9918	1.3549
ABI2	135	1.95057	1.11571	1.98103	1.17511
ABI2	1377	1.99764	1.32417	1.98975	1.35861
ABI2	1428	1.99549	1.33095	1.99083	1.35626
ABI2	1443	1.99705	1.33533	1.99154	1.35682
ABI2	1524	1.99688	1.32883	1.98806	1.35657
ABI2	1542	1.99737	1.33003	1.98943	1.35689
ABI2	162	1.98897	1.23173	1.99162	1.2274
ABI2	180	1.99188	1.17957	1.98631	1.22991
ABI2	228	1.98825	1.21432	1.98769	1.2688
ABI2	264	1.98065	1.25065	1.9851	1.25673
ABI2	294	1.9769	1.2597	1.98087	1.28163
ABI2	327	1.98242	1.27342	1.98614	1.30421
ABI2	432	1.99158	1.26731	1.96516	1.27931
ABI2	468	1.97084	1.30311	1.97013	1.30911
ABI2	900	1.99367	1.2926	1.98065	1.32995
ABI3	1083	1.93193	1.26395	1.9867	1.35016
ABI3	1101	1.93185	1.26543	1.9874	1.35032
ABI3BP	1113	1.96629	1.30437	1.98443	1.34963
ABI3BP	1461	1.97024	1.28858	1.98536	1.35095
ABI3BP	2355	1.95459	1.29881	1.96711	1.34661
ABI3BP	2415	1.95799	1.29988	1.97213	1.34798
ABI3BP	3090	1.95923	1.30037	1.97088	1.34777
ABI3BP	3129	1.96522	1.3114	1.98217	1.35749
ABI3BP	3228	1.96705	1.31235	1.98078	1.35787
ABI3BP	5334	1.95879	1.30906	1.97296	1.35199
ABL1	144	1.97574	1.08687	1.98682	1.19987
ABL1	192	1.9828	1.18032	1.97678	1.2304
ABL1	3393	1.96727	1.31157	1.99139	1.36611
ABL1	345	1.99685	1.27269	1.99155	1.30833
ABL1	3450	1.96745	1.3119	1.99108	1.36608
ABL2	1368	1.99514	1.32649	1.99675	1.36189
ABL2	1431	1.99474	1.32479	1.99643	1.36349
ABL2	1629	1.9973	1.33814	1.99586	1.36536
ABL2	3084	1.99302	1.31573	1.99386	1.37045
ABL2	3132	1.9938	1.31659	1.99552	1.36947
ABL2	3177	1.99191	1.32097	1.99366	1.3703
ABL2	3195	1.9939	1.31612	1.99481	1.37056
ABL2	3240	1.99201	1.32057	1.99375	1.36911
ABL2	3393	1.99444	1.31604	1.99461	1.36985
ABL2	3441	1.99508	1.31657	1.9953	1.36989
ABL2	3486	1.99335	1.32062	1.99473	1.37049
ABL2	3504	1.99512	1.31632	1.99538	1.3706
ABL2	3549	1.99339	1.32042	1.99378	1.36919
ABLIM1	1206	1.98918	1.32627	1.98904	1.35197
ABLIM1	1368	1.99249	1.32815	1.99132	1.35571
ABLIM1	1593	1.98994	1.33104	1.99259	1.35746
ABLIM1	2109	1.99318	1.33729	1.99536	1.36845
ABLIM1	2109	1.99321	1.33706	1.99503	1.36753
ABLIM1	2109	1.99336	1.3374	1.99467	1.36723
ABLIM1	2115	1.99298	1.33666	1.99428	1.36682
ABLIM1	2157	1.99318	1.33723	1.99453	1.36765
ABLIM1	2205	1.99405	1.33817	1.99531	1.3684
ABLIM1	2241	1.99433	1.33893	1.99543	1.36779
ABLIM1	2337	1.99497	1.33895	1.99612	1.37009
ABLIM1	2541	1.9949	1.34104	1.99657	1.3702
ABLIM1	2541	1.99493	1.34138	1.99643	1.37002
ABLIM1	519	1.99023	1.29094	1.9822	1.31202
ABLIM2	1041	1.98095	1.3107	1.99254	1.3519
ABLIM2	1413	1.97205	1.31079	1.99848	1.36314
ABLIM2	1566	1.97616	1.31584	1.99837	1.36501
ABLIM2	1596	1.97578	1.31886	1.99806	1.36576
ABLIM2	1680	1.9761	1.31489	1.99846	1.36621
ABLIM2	1719	1.9754	1.31902	1.99849	1.36439
ABLIM2	1722	1.97525	1.3186	1.99843	1.36513
ABLIM2	1836	1.97517	1.31744	1.99784	1.36669
ABLIM2	1935	1.97625	1.31836	1.99873	1.36806
ABLIM2	1938	1.97658	1.31805	1.9986	1.36778
ABLIM2	915	1.97066	1.29766	1.99183	1.34876
ABLIM3	1635	1.98121	1.31188	1.99821	1.3672
ABLIM3	1767	1.98028	1.3104	1.99705	1.36692
ABLIM3	1953	1.98328	1.31697	1.99717	1.36686
ABLIM3	2052	1.98256	1.31712	1.99761	1.3693
ABLIM3	456	1.98507	1.25755	1.99739	1.33131
ABP1	1794	1.96622	1.29457	1.99949	1.36529
ABP1	2256	1.96369	1.29985	1.99908	1.36703
ABP1	2313	1.96221	1.29715	1.9989	1.36751
ABP1	582	1.94714	1.2616	1.99246	1.33738
ABP1	747	1.96897	1.25922	1.99821	1.34432
ABR	1092	1.96976	1.28424	1.98726	1.34783
ABR	2469	1.9817	1.30554	1.98842	1.35957
ABR	2580	1.9773	1.31059	1.98955	1.36218
ABRA	1146	1.96428	1.29012	1.97658	1.34544
ABT1	819	1.95312	1.29319	1.979	1.32686
ABTB1	1011	1.94984	1.26564	1.99692	1.35594
ABTB1	1218	1.94681	1.2749	1.994	1.35752
ABTB1	1362	1.95456	1.28176	1.99402	1.35979
ABTB1	1437	1.95454	1.2832	1.99454	1.36188
ABTB1	174	1.94506	1.11669	1.97584	1.23776
ABTB2	2520	1.96241	1.29649	1.99906	1.36994
AC000032.1	369	1.97882	1.23771	1.97944	1.31368
AC000086.1	252	1.99212	1.29217	1.98956	1.27181
AC000120.8	177	1.91387	1.16483	1.94898	1.18788
AC000120.8	2583	1.90164	1.27305	1.9675	1.34211
AC000120.8	351	1.93576	1.24226	1.97552	1.29947
AC000120.8	354	1.92313	1.23915	1.97262	1.29504
AC002126.5	1098	1.91234	1.26232	1.97733	1.34278
AC002126.5	147	1.9221	1.13919	1.9914	1.22078
AC002126.5	261	1.9542	1.21732	1.97924	1.2838
AC002126.5	330	1.94406	1.23435	1.98296	1.30837
AC002126.5	360	1.93562	1.22446	1.98968	1.31081
AC002351.1	231	1.96024	1.23226	1.98882	1.26784
AC002365.2	537	1.9924	1.32105	1.99018	1.33599
AC002470.1	519	1.87277	1.2187	1.94597	1.29395
AC002472.13	1098	1.97112	1.28227	1.99334	1.35388
AC002472.13	1176	1.97335	1.28502	1.99193	1.35503
AC002511.1	1041	1.95468	1.26569	1.98906	1.35165
AC002553.2	81	1.83518	0.97227	1.84923	0.992195
AC002990.1	303	1.30823	0.74482	1.51249	0.90774
AC003101.1	435	1.97439	1.25535	1.97864	1.30552
AC003682.2	1146	1.99152	1.29754	1.99198	1.34741
AC003950.1	855	1.41742	0.80391	1.83256	1.1736
AC004017.1	1314	1.9909	1.27381	1.99586	1.34141
AC004034.1	456	1.97759	1.25633	1.96816	1.29892
AC004086.1	867	1.97788	1.29748	1.96145	1.3157
AC004148.1	555	1.99197	1.29847	1.99214	1.33361
AC004223.2	423	1.98821	1.2929	1.99378	1.32768
AC004258.1	399	1.91727	1.17209	1.96481	1.2906
AC004381.6	2034	1.9937	1.32013	1.99549	1.36181
AC004381.6	2232	1.99449	1.31567	1.99587	1.36317
AC004381.6	2325	1.99482	1.31783	1.99643	1.36489
AC004410.1	1533	1.93984	1.27596	1.99037	1.36145
AC004410.1	1776	1.93362	1.27999	1.99415	1.36534
AC004410.1	924	1.93894	1.27521	1.99325	1.35275
AC004410.1	942	1.93263	1.26996	1.99332	1.35413
AC004449.1	396	1.86723	1.20372	1.93866	1.26736
AC004460.1	1398	1.94765	1.24922	1.96892	1.32963
AC004460.3	240	1.99404	1.24095	1.98997	1.29021
AC004463.1	4923	1.99816	1.32665	1.99416	1.37158
AC004471.1	1188	1.95413	1.28231	1.97496	1.3391
AC004490.1	291	1.66476	0.78701	1.85534	1.04367
AC004597.1	768	1.98856	1.29002	1.99603	1.34888
AC004696.1	231	1.9969	1.18675	1.99484	1.26391
AC004754.1	186	1.9191	1.17917	1.94544	1.20726
AC004785.1	417	1.9618	1.21772	1.97872	1.30483
AC004790.1	582	1.92468	1.22454	1.95983	1.31331
AC004790.2	549	1.95998	1.22804	1.97732	1.32246
AC004801.1	360	1.97958	1.26663	1.9851	1.32023
AC004832.2	105	1.88004	0.98009	1.903	1.08174
AC004840.1	381	1.96534	1.26897	1.98152	1.30678
AC004876.1	750	1.92926	1.28081	1.98804	1.34064
AC004925.1	273	1.9928	1.24303	1.98444	1.2857
AC004965.1	414	1.97535	1.24363	1.98561	1.32136
AC004971.1	132	1.95796	1.1471	1.98815	1.18912
AC004980.1	501	1.94476	1.26329	1.97251	1.30616
AC005006.1	186	1.97585	1.27394	1.98584	1.25629
AC005008.2	186	1.98494	1.23685	1.9901	1.24725
AC005008.2	360	1.97594	1.26779	1.98815	1.31887
AC005008.2	99	1.93952	1.11115	1.94916	1.08453
AC005014.4	174	1.9867	1.24348	1.98544	1.23423
AC005014.4	864	1.9699	1.31833	1.98825	1.35009
AC005035.1	582	1.97186	1.26521	1.98712	1.33842
AC005071.2	477	1.99261	1.26176	1.99538	1.32763
AC005076.1	789	1.91457	1.2663	1.96153	1.32399
AC005082.1	261	1.94981	1.20888	1.96278	1.25847
AC005082.2	249	1.97212	1.18969	1.97656	1.26248
AC005105.2	279	1.97205	1.22532	1.99129	1.27923
AC005138.1	195	1.0665	0.60612	1.38572	0.81307
AC005184.1	378	0.96754	0.56763	1.41385	0.839453
AC005197.1	753	1.98187	1.28072	1.98317	1.34397
AC005197.3	219	1.98673	1.25153	1.98452	1.27498
AC005197.4	219	1.97925	1.20934	1.97983	1.27454
AC005277.1	2418	1.98167	1.31595	1.9927	1.36524
AC005277.1	2439	1.98198	1.31665	1.99173	1.36378
AC005277.1	2457	1.98219	1.31701	1.99217	1.36502
AC005323.1	228	1.99765	1.16682	1.97999	1.24253
AC005324.2	753	1.98771	1.31252	1.98858	1.34727
AC005332.1	504	1.97794	1.27708	1.97892	1.31386
AC005332.1	762	1.98445	1.30412	1.98224	1.33434
AC005332.2	219	1.90144	1.10026	1.9883	1.25996
AC005336.1	1365	1.9903	1.30962	1.99909	1.36425
AC005336.1	1575	1.98879	1.31159	1.99888	1.36717
AC005342.1	774	1.86632	1.03229	1.97303	1.29732
AC005392.1	366	1.98167	1.27722	1.98617	1.30656
AC005392.2	522	1.96262	1.24655	1.98978	1.32736
AC005481.5	351	1.97976	1.26455	1.98935	1.31483
AC005493.1	84	1.9197	1.04824	1.93847	0.997332
AC005512.2	405	1.89527	0.8531	1.94837	1.09466
AC005512.3	120	1.99529	0.74816	1.99017	0.96907
AC005544.1	651	1.98846	1.28171	1.99059	1.33532
AC005594.1	717	1.92454	1.24142	1.96547	1.32522
AC005609.17	579	1.92931	1.24838	1.98533	1.33398
AC005632.1	1743	1.98451	1.33168	1.99687	1.36799
AC005632.5	576	1.99341	1.31895	1.99748	1.34107
AC005702.1	1038	1.98321	1.33951	1.99269	1.35748
AC005726.4	153	1.9923	1.23843	1.98977	1.20721
AC005726.4	333	1.99632	1.27612	1.99418	1.31473
AC005726.6	516	1.98268	1.26312	1.99184	1.33301
AC005726.6	825	1.99284	1.29941	1.99796	1.34803
AC005726.7	168	1.98759	1.23098	1.97738	1.21326
AC005756.1	423	1.67878	0.54722	1.85279	0.957295
AC005768.1	1905	1.91852	1.28052	1.97652	1.34772
AC005774.2	1128	1.9838	1.33224	1.98834	1.34236
AC005774.2	1179	1.98021	1.32989	1.98735	1.34579
AC005774.2	1188	1.98126	1.32582	1.98677	1.34785
AC005774.2	1209	1.98485	1.33242	1.98962	1.34955
AC005774.2	1257	1.98451	1.33686	1.98852	1.35135
AC005774.2	768	1.98637	1.31995	1.98602	1.34036
AC005795.1	879	1.98539	1.31141	1.99294	1.35321
AC005829.1	456	1.98561	1.24915	1.99286	1.3259
AC005838.2	732	1.99277	1.31627	1.98922	1.34486
AC005840.1	747	1.9804	1.26547	1.98444	1.32916
AC005841.1	918	1.96199	1.27776	1.99023	1.34192
AC005863.1	366	1.98989	1.22519	1.99742	1.31511
AC005868.1	516	1.99415	1.27688	1.99275	1.33144
AC005962.1	933	1.97976	1.29234	1.97891	1.34494
AC006003.1	372	1.65643	0.689282	1.79771	1.02337
AC006021.1	345	1.89347	1.21713	1.95803	1.28486
AC006050.2	399	1.98475	1.24981	1.97868	1.29932
AC006116.2	1254	1.97808	1.27548	1.98802	1.33853
AC006116.2	726	1.97495	1.24926	1.98661	1.31279
AC006156.1	765	1.97253	1.27545	1.9947	1.34656
AC006156.1	765	1.98083	1.27612	1.99225	1.33406
AC006156.1	780	1.97922	1.27853	1.99177	1.33565
AC006156.4	777	1.97493	1.28557	1.99143	1.34319
AC006205.2	1065	1.63173	0.55768	1.75617	1.08358
AC006207.1	1332	1.98225	1.33478	1.98957	1.35566
AC006271.3	678	1.97951	1.26725	1.98545	1.34045
AC006273.1	2160	1.87258	1.25772	1.99162	1.36494
AC006273.1	2241	1.87197	1.25832	1.99042	1.3646
AC006273.1	981	1.78059	1.18128	1.96103	1.31936
AC006276.1	615	1.99036	1.27498	1.99796	1.33809
AC006357.1	483	1.99695	1.29571	1.99454	1.33242
AC006367.1	294	1.98521	1.27033	1.99502	1.29792
AC006372.1	2052	1.80204	1.12289	1.91989	1.31472
AC006372.2	492	1.97557	1.29167	1.98394	1.32286
AC006385.2	963	1.99394	1.29151	1.99852	1.35768
AC006390.1	804	1.97195	1.29429	1.96822	1.32873
AC006432.1	1236	1.96973	1.31872	1.98524	1.35416
AC006432.1	1500	1.97609	1.32151	1.98793	1.35698
AC006432.1	1746	1.97851	1.32254	1.99012	1.35704
AC006435.1	474	1.97974	1.27465	1.98241	1.32196
AC006443.3	666	1.9888	1.30831	1.99427	1.34648
AC006455.1	447	1.85412	1.20091	1.94144	1.30531
AC006465.3	309	1.99252	1.28015	1.99433	1.31089
AC006465.3	414	1.9878	1.28758	1.99285	1.32151
AC006486.1	456	1.97222	1.28874	1.98479	1.3094
AC006517.4	567	1.90567	1.24569	1.93393	1.28772
AC006946.15	198	1.95681	1.22377	1.98484	1.26893
AC006946.15	321	1.96415	1.23377	1.97783	1.29721
AC007050.1	2565	1.98287	1.32297	1.9965	1.36969
AC007130.1	195	1.95906	1.14689	1.97514	1.24139
AC007216.2	1143	1.9839	1.31489	1.98053	1.34583
AC007249.3	186	1.99446	1.11445	1.9753	1.21532
AC007276.4	468	1.89023	1.19089	1.94531	1.27685
AC007279.2	1191	1.99522	1.30705	1.9969	1.36509
AC007319.1	246	1.97567	1.28195	1.98718	1.29025
AC007342.2	1200	1.91559	1.23662	1.95561	1.31174
AC007346.1	375	1.27028	0.6795	1.37604	0.83282
AC007346.2	351	1.19147	0.77866	1.38795	0.86833
AC007385.1	75	1.82308	0.98801	1.89844	1.0231
AC007390.5	243	1.94659	1.1709	1.9647	1.25474
AC007401.2	228	1.99346	1.18595	1.99653	1.26433
AC007405.2	813	1.89243	1.2568	1.95296	1.31484
AC007405.7	1308	1.98766	1.32067	1.9879	1.35148
AC007405.7	471	1.90373	1.19797	1.93652	1.26689
AC007431.1	462	1.96745	1.27478	1.98555	1.30697
AC007455.8	387	1.79638	1.02693	1.96552	1.21776
AC007546.1	306	1.9926	1.22135	1.9749	1.28744
AC007551.1	324	1.98166	1.24189	1.98878	1.30575
AC007557.1	294	1.98572	1.20839	1.98461	1.28582
AC007601.1	585	1.95718	1.24475	1.96834	1.31845
AC007608.1	423	1.99347	1.30776	1.99482	1.32922
AC007616.1	225	1.18033	0.65848	1.56473	0.92474
AC007623.2	510	1.46324	0.42297	1.80429	0.89444
AC007652.1	429	1.97948	1.28094	1.98948	1.32307
AC007663.2	420	1.9047	1.11853	1.95559	1.29074
AC007688.3	1629	1.90287	1.27681	1.96818	1.34352
AC007785.1	828	1.99384	1.30982	1.99257	1.35516
AC007952.1	150	1.95238	1.03745	1.98831	1.19888
AC007952.1	156	1.95339	1.06684	1.98825	1.21341
AC007952.5	345	1.97903	1.24783	1.98931	1.30017
AC007952.5	393	1.98107	1.25818	1.9917	1.30994
AC007952.5	456	1.95648	1.22175	1.97225	1.30762
AC007952.5	504	1.96124	1.23843	1.97935	1.31274
AC007952.6	342	1.97643	1.25305	1.99051	1.29923
AC007952.6	390	1.98076	1.27423	1.99385	1.31715
AC007952.6	453	1.95425	1.21934	1.96938	1.29656
AC007956.2	411	1.98312	1.28688	1.98053	1.31633
AC007972.1	663	1.17078	0.77583	1.53219	0.982047
AC008013.3	285	1.97469	1.25273	1.98124	1.29829
AC008013.3	4299	1.98135	1.32685	1.99226	1.36789
AC008021.1	2058	1.95208	1.30201	1.98242	1.35728
AC008026.3	1317	1.96321	1.28939	1.98428	1.34843
AC008026.3	1473	1.95978	1.28995	1.98229	1.3491
AC008038.1	621	1.99569	1.27325	1.99564	1.34028
AC008060.7	321	1.90489	1.16687	1.95155	1.26689
AC008062.1	294	1.23048	0.537077	1.39302	0.810248
AC008073.5	378	1.95086	1.24926	1.96904	1.29855
AC008073.8	321	1.8962	1.20044	1.96806	1.28141
AC008073.8	411	1.97329	1.22523	1.98169	1.3112
AC008073.8	621	1.9689	1.2737	1.98354	1.32977
AC008074.1	234	1.99248	1.24962	1.99467	1.28221
AC008074.1	303	1.99565	1.2777	1.98782	1.29863
AC008074.1	519	1.99836	1.30581	1.99825	1.34047
AC008080.1	240	1.36574	0.555689	1.36344	0.73098
AC008103.1	378	1.97821	1.28237	1.98169	1.31415
AC008103.1	723	1.97806	1.24635	1.9748	1.31366
AC008132.13	1389	1.95925	1.27767	1.98322	1.35357
AC008132.2	1305	1.96832	1.23522	1.98075	1.33205
AC008132.2	384	1.97697	1.23636	1.97775	1.31645
AC008162.1	867	1.8748	1.23759	1.94805	1.30393
AC008175.3	216	1.98808	1.19335	1.99257	1.2683
AC008175.3	444	1.99885	1.254	1.99373	1.33036
AC008394.1	414	1.98791	1.27209	1.99354	1.3146
AC008429.1	459	1.98679	1.29066	1.98799	1.31764
AC008537.1	1434	1.9969	1.3316	1.9956	1.35915
AC008537.1	1437	1.9984	1.32555	1.99535	1.35707
AC008537.1	510	1.98341	1.29634	1.99481	1.33652
AC008537.2	315	1.97789	1.21701	1.97028	1.27854
AC008537.2	330	1.99638	1.23327	1.99125	1.27389
AC008537.2	654	1.99287	1.28173	1.98799	1.32965
AC008572.1	192	1.95698	1.22041	1.97029	1.2198
AC008573.1	426	1.06049	0.663822	1.50946	0.91583
AC008590.1	645	1.99449	1.26857	1.98758	1.33675
AC008655.1	2274	1.88972	1.26958	1.98943	1.36266
AC008676.1	516	1.99706	1.26601	1.99783	1.32898
AC008686.1	384	1.99859	1.26961	1.99314	1.32284
AC008686.2	384	1.99703	1.23531	1.99397	1.29796
AC008686.2	384	1.99754	1.23582	1.99604	1.30254
AC008687.2	783	1.88615	1.26124	1.95984	1.32694
AC008734.1	1341	1.97737	1.25145	1.99412	1.3579
AC008734.2	1338	1.97031	1.24158	1.99524	1.35721
AC008734.2	1404	1.96783	1.24252	1.99341	1.35593
AC008735.1	4722	1.91824	1.25691	1.97082	1.34977
AC008735.15	1077	1.91906	1.2212	1.9814	1.34617
AC008735.15	909	1.91021	1.21983	1.97974	1.33811
AC008735.2	1323	1.84455	1.21952	1.98092	1.33883
AC008740.3	1248	1.98594	1.32111	1.99497	1.36183
AC008740.3	1683	1.98362	1.32933	1.99629	1.36694
AC008740.5	666	1.98419	1.28643	1.97889	1.32435
AC008740.5	750	1.98634	1.29734	1.98182	1.33304
AC008743.7	597	1.9217	1.24671	1.99356	1.34005
AC008749.1	864	1.99766	1.30244	1.99499	1.35634
AC008749.2	306	1.98592	1.2195	1.98521	1.30595
AC008763.1	231	1.97795	1.26746	1.96604	1.25194
AC008813.1	48	1.9604	0.83122	1.95889	0.811284
AC008969.1	1155	1.93604	1.30057	1.97248	1.3412
AC008984.1	798	1.96888	1.23415	1.995	1.34767
AC008984.2	762	1.97198	1.23637	1.99669	1.35182
AC008993.1	600	1.97773	1.26163	1.96969	1.32427
AC009041.3	132	1.83421	1.02692	1.89384	1.12737
AC009053.1	786	1.99499	1.29815	1.9925	1.34637
AC009053.1	876	1.9963	1.30149	1.99505	1.35246
AC009060.2	2214	1.98062	1.32427	1.99495	1.36969
AC009060.3	1746	1.99753	1.31704	1.99737	1.36386
AC009060.3	2640	1.99714	1.32926	1.99575	1.37032
AC009063.1	432	1.8919	0.5497	1.92347	0.94345
AC009063.1	582	1.85731	0.68502	1.91064	0.98863
AC009065.2	537	1.96038	1.25434	1.98756	1.32423
AC009086.3	597	1.96475	1.2869	1.98841	1.34064
AC009086.4	426	1.98822	1.30223	1.99069	1.32075
AC009086.4	480	1.98996	1.29857	1.98596	1.32746
AC009113.1	1218	1.96565	0.96803	1.98854	1.29885
AC009113.2	1677	1.86359	1.21655	1.96873	1.33431
AC009113.3	726	1.89871	1.20172	1.95482	1.31099
AC009121.3	120	1.6239	0.90537	1.8758	1.07998
AC009133.4	405	1.86793	1.17935	1.93748	1.27463
AC009171.3	378	1.96806	1.26066	1.98223	1.30523
AC009235.1	354	1.00393	0.59777	1.44875	0.858069
AC009237.1	540	1.99078	1.27022	1.99521	1.33888
AC009271.1	444	1.98562	1.27851	1.9925	1.32581
AC009303.1	276	1.45249	0.401273	1.59099	0.831168
AC009336.1	465	1.96148	1.27315	1.97607	1.31054
AC009365.3	453	1.99976	1.27911	1.99496	1.33705
AC009403.2	219	1.97772	1.19904	1.98487	1.26303
AC009509.1	1017	1.98169	1.31217	1.9891	1.35616
AC009532.1	90	1.92765	1.04503	1.9346	1.05656
AC009542.1	279	1.94478	1.23272	1.986	1.28347
AC009563.1	810	1.97699	1.29213	1.99504	1.3492
AC009707.1	405	1.99177	1.27889	1.9971	1.31294
AC009729.1	1110	1.99799	1.28472	1.99532	1.35182
AC009758.1	900	1.98003	1.27212	1.99012	1.34756
AC009779.1	318	1.98894	1.23711	1.99062	1.29451
AC009785.1	1170	1.05822	0.531552	1.24596	0.785084
AC009879.2	108	1.97961	1.14342	1.97339	1.151
AC009892.10	201	1.98564	1.19561	1.98314	1.24222
AC009948.1	867	1.97097	1.30363	1.98581	1.34916
AC009967.2	225	1.75398	0.641382	1.87775	0.972934
AC009967.3	219	1.74381	0.609774	1.86025	0.951891
AC009976.6	1626	1.97535	1.31667	1.98495	1.35959
AC009976.6	1668	1.97757	1.31575	1.98604	1.35863
AC009996.1	363	1.91305	1.24389	1.9572	1.30092
AC010086.2	549	1.97644	1.28419	1.9834	1.32886
AC010133.1	228	1.01858	0.59012	1.43331	0.856656
AC010133.1	324	1.18729	0.72837	1.51187	0.946131
AC010176.1	597	1.86305	1.09444	1.89102	1.18184
AC010198.1	375	1.87967	1.2009	1.95108	1.27896
AC010201.1	552	1.94841	1.24454	1.98539	1.32296
AC010203.1	426	1.95288	1.13522	1.97181	1.27002
AC010300.1	1446	1.19341	0.74848	1.60526	1.01137
AC010325.1	303	1.89486	1.24435	1.95087	1.27488
AC010325.3	819	1.96228	1.28	1.98949	1.34834
AC010326.2	369	1.99619	1.27115	1.99512	1.31138
AC010336.3	1851	1.80899	1.18146	1.89557	1.28608
AC010411.1	507	1.9779	1.29879	1.98579	1.33023
AC010442.1	441	1.9069	1.16015	1.94689	1.2697
AC010487.1	84	1.98523	1.01189	1.97982	1.04304
AC010487.3	141	1.99382	1.05509	1.99293	1.2116
AC010491.1	348	1.99743	1.26505	1.99627	1.32326
AC010507.2	402	1.92055	1.18288	1.95834	1.28003
AC010507.3	1158	1.89397	1.19424	1.96151	1.3226
AC010522.2	1209	1.98267	1.2687	1.99291	1.34479
AC010522.2	1296	1.97765	1.24653	1.98991	1.32456
AC010531.1	477	1.92955	1.23657	1.96974	1.31342
AC010536.1	798	1.81872	1.1098	1.94577	1.31208
AC010536.1	876	1.93852	1.25798	1.97137	1.32687
AC010547.1	690	1.99159	1.31442	1.99878	1.34862
AC010606.1	624	1.96172	1.26604	1.98165	1.33325
AC010606.1	627	1.96116	1.2639	1.97758	1.33398
AC010606.2	627	1.96391	1.2734	1.98425	1.33678
AC010606.3	378	1.6651	0.6469	1.83666	0.924735
AC010606.4	627	1.96184	1.27273	1.98157	1.32929
AC010616.1	333	1.98658	1.28041	1.98611	1.30351
AC010619.1	477	1.98216	1.27545	1.96609	1.30886
AC010624.1	369	1.96281	1.29766	1.98425	1.31563
AC010645.1	159	1.97505	1.14479	1.97994	1.2098
AC010645.1	267	1.99908	1.24716	1.99214	1.29748
AC010724.2	627	1.95435	1.24121	1.96642	1.31714
AC010724.3	408	1.98521	1.32885	1.97025	1.31365
AC010724.4	225	1.95588	1.09971	1.9919	1.26459
AC010724.5	1143	1.92451	1.20849	1.95638	1.30373
AC010724.5	1299	1.9324	1.22053	1.95909	1.31485
AC010724.7	1323	1.96617	1.23778	1.9987	1.35986
AC010733.2	48	1.97686	0.749227	1.94495	0.826111
AC010872.2	5805	1.91944	1.29536	1.98389	1.36242
AC010904.1	93	1.57204	0.38332	1.78186	0.747194
AC010928.3	1338	1.96573	1.30658	1.98901	1.35397
AC010930.1	300	1.97825	1.27392	1.99165	1.30563
AC010931.1	597	1.97532	1.26696	1.99674	1.33192
AC010973.1	2346	1.91506	1.26862	1.98837	1.35903
AC010997.1	627	1.85839	1.22633	1.94622	1.30276
AC011195.1	1023	1.98551	1.33162	1.97959	1.34209
AC011239.1	462	1.97438	1.22099	1.98451	1.3178
AC011260.2	375	1.99125	1.24303	1.99547	1.31337
AC011294.3	318	1.94417	1.22068	1.98899	1.28802
AC011295.1	1572	1.91449	1.17152	1.9487	1.29746
AC011295.2	225	1.95588	1.09971	1.99023	1.26315
AC011295.3	240	1.84949	1.12292	1.91049	1.18969
AC011295.5	1323	1.96617	1.23778	1.99862	1.36083
AC011298.2	234	1.93422	1.1708	1.97268	1.26902
AC011322.1	300	1.85494	1.18696	1.96367	1.27008
AC011427.1	204	1.97624	1.2619	1.97061	1.23529
AC011427.1	216	1.97707	1.20865	1.9861	1.27029
AC011427.1	474	1.95992	1.27037	1.99106	1.32644
AC011427.1	774	1.97126	1.31515	1.99446	1.34983
AC011427.1	876	1.95724	1.28526	1.99216	1.35005
AC011427.1	936	1.96953	1.31562	1.99468	1.35757
AC011443.1	1317	1.97478	1.3258	1.99814	1.36362
AC011445.1	342	1.99426	1.26141	1.99251	1.294
AC011447.2	228	1.96044	1.23408	1.9641	1.25534
AC011447.2	237	1.94606	1.20134	1.97465	1.25535
AC011450.1	372	1.97649	1.23241	1.98578	1.31843
AC011455.1	756	1.8162	0.94057	1.92312	1.28249
AC011466.1	630	1.98426	1.29193	1.99022	1.34257
AC011467.3	684	1.95371	1.19812	1.98419	1.33124
AC011467.5	363	1.93355	1.14518	1.96393	1.26512
AC011472.1	372	1.91141	1.1722	1.97272	1.28463
AC011472.1	597	1.92725	1.2267	1.98462	1.32559
AC011472.1	756	1.93406	1.24409	1.98957	1.34198
AC011475.1	81	1.87817	0.85395	1.98011	0.957785
AC011477.1	351	1.9807	1.21281	1.99518	1.31106
AC011477.3	132	1.97328	1.14739	1.97319	1.15126
AC011479.3	588	1.96842	1.27294	1.99587	1.34402
AC011479.3	759	1.97444	1.29206	1.99467	1.34904
AC011483.1	492	1.99542	1.29987	1.98783	1.32261
AC011484.1	612	1.89653	1.22	1.96682	1.32282
AC011484.2	507	1.98136	1.27232	1.98928	1.32246
AC011487.2	375	1.97088	1.24605	1.9829	1.31604
AC011498.1	1524	1.92084	1.26533	1.9724	1.32929
AC011498.1	2028	1.89502	1.25408	1.95742	1.32057
AC011498.1	2031	1.89483	1.25362	1.95563	1.31871
AC011500.1	468	1.97992	1.2374	1.98969	1.32583
AC011500.2	1041	1.91908	1.25256	1.96597	1.32937
AC011500.2	1041	1.91981	1.2528	1.97009	1.33099
AC011500.2	1041	1.92083	1.25195	1.96876	1.33046
AC011501.2	720	1.9973	1.30829	1.99882	1.35253
AC011611.2	198	1.98568	1.29475	1.98119	1.24923
AC011767.1	717	1.95423	1.27605	1.97598	1.328
AC011815.1	636	1.95716	1.16765	1.96424	1.31539
AC011890.1	369	1.05326	0.55067	1.42696	0.821333
AC011944.1	480	1.89951	1.20651	1.9353	1.28962
AC011997.1	261	1.99814	1.309	1.99609	1.29897
AC012100.1	1563	1.97202	1.31729	1.99063	1.362
AC012123.1	567	1.88865	1.23858	1.97244	1.3165
AC012215.1	417	1.93554	1.25064	1.96565	1.30416
AC012313.3	816	1.75415	1.15493	1.94816	1.31176
AC012313.4	462	1.78066	1.05391	1.92245	1.25534
AC012366.2	198	1.90571	1.16627	1.96277	1.22572
AC012414.1	528	1.82541	0.89125	1.92927	1.19056
AC012414.2	1635	1.95768	1.30118	1.97306	1.34367
AC012414.2	906	1.98051	1.30697	1.98524	1.34375
AC012493.1	291	1.96457	1.22835	1.94336	1.246
AC012555.1	1101	1.97412	1.30163	1.98517	1.3419
AC012555.1	1551	1.96116	1.30453	1.98337	1.35124
AC012596.1	390	1.14958	0.742457	1.56302	0.967332
AC012621.2	2976	1.95042	1.30364	1.98298	1.35709
AC012621.2	3039	1.95252	1.30469	1.98403	1.35929
AC012651.1	930	1.97882	1.29039	1.9722	1.33715
AC012652.1	588	1.99166	1.30058	1.98497	1.32479
AC013269.5	450	1.97926	1.29082	1.99819	1.32026
AC013269.5	870	1.96738	1.28798	1.99588	1.35099
AC013275.1	564	1.96988	1.30678	1.98595	1.34263
AC013283.2	483	1.99493	1.25279	1.98827	1.31979
AC013356.1	207	1.99016	1.2016	1.99496	1.25136
AC013356.2	255	1.98887	1.24486	1.99118	1.29717
AC013418.1	885	1.99533	1.30727	1.99517	1.35119
AC013460.1	402	1.68851	0.597481	1.86231	0.954673
AC013460.1	564	1.72474	0.697391	1.8644	1.00424
AC013461.1	1368	1.98101	1.30841	1.98648	1.35133
AC013461.1	2250	1.98688	1.32014	1.99315	1.36555
AC013461.1	2403	1.98682	1.32216	1.99183	1.36557
AC013461.1	2403	1.98691	1.3222	1.99245	1.36675
AC013468.2	48	1.98296	0.84213	1.95213	0.836943
AC013480.1	396	1.99501	1.23905	1.99609	1.32165
AC013480.1	441	1.97521	1.2358	1.98786	1.31818
AC013480.1	510	1.9893	1.25518	1.99336	1.32898
AC013486.3	309	1.98614	1.21301	1.98379	1.29548
AC013553.1	387	1.98732	1.21126	1.99319	1.30609
AC015631.1	1113	1.98635	1.31066	1.98092	1.34074
AC015688.1	204	1.94464	1.18581	1.98927	1.25751
AC015723.1	285	1.93221	1.21929	1.97434	1.28033
AC015724.1	1182	1.97172	1.31249	1.99584	1.3594
AC015802.1	375	1.96143	1.25776	1.97203	1.30569
AC015804.2	465	1.94245	0.95868	1.94795	1.18305
AC015871.1	288	1.95839	1.21163	1.98216	1.27311
AC015910.1	981	1.97825	1.27552	1.99691	1.35722
AC015976.3	1008	1.99629	1.3362	1.999	1.36103
AC015976.3	447	1.98727	1.29505	1.99589	1.33421
AC015987.2	255	1.9083	1.20738	1.96171	1.25466
AC015989.1	81	1.5826	0.66328	1.8476	0.883766
AC016251.1	381	1.98302	1.27507	1.99059	1.31126
AC016585.2	981	1.97519	1.30979	1.98232	1.34608
AC016705.1	678	1.68501	0.9403	1.86089	1.1877
AC016722.1	165	1.97235	1.16279	1.98975	1.23512
AC016722.1	198	1.97042	1.15971	1.98861	1.24772
AC016722.1	384	1.98483	1.2235	1.99581	1.31353
AC016745.1	438	1.9542	1.28181	1.98266	1.32193
AC016757.1	372	1.96187	1.20436	1.97657	1.29296
AC016757.3	432	1.95018	1.24241	1.96203	1.29173
AC016757.3	441	1.95279	1.24783	1.97186	1.30211
AC016757.3	501	1.95187	1.24215	1.96585	1.30655
AC017028.1	264	1.84554	1.08699	1.88785	1.2026
AC017076.1	225	1.68024	0.498763	1.83026	0.886357
AC018413.1	354	1.94738	1.27919	1.98787	1.30519
AC018506.1	522	1.84627	1.22239	1.95021	1.30049
AC018552.1	582	1.93995	1.21895	1.93529	1.26491
AC018554.1	1026	1.97251	1.27604	1.98509	1.34338
AC018558.1	450	1.94483	1.2154	1.9823	1.30933
AC018558.1	501	1.93294	1.20975	1.97509	1.31878
AC018638.2	549	1.95959	1.18899	1.96575	1.29743
AC018720.1	501	1.94292	1.26007	1.97052	1.30324
AC018737.1	1068	1.55921	0.623077	1.6521	0.891785
AC018755.2	867	1.86895	1.23635	1.97688	1.3408
AC018755.3	789	1.98699	1.28848	1.99604	1.34433
AC018755.5	369	1.91318	1.23944	1.98976	1.31644
AC018793.1	585	1.99453	1.27612	1.99387	1.33069
AC018793.2	585	1.99398	1.27366	1.99297	1.33027
AC018793.3	585	1.99522	1.2806	1.99483	1.33709
AC018793.4	99	1.97859	1.05021	1.98174	1.10528
AC018793.5	585	1.99453	1.27315	1.99327	1.3343
AC018816.3	144	1.97092	1.1613	1.98426	1.21987
AC018816.3	261	1.99819	1.22499	1.99851	1.29409
AC018867.1	48	1.41904	0.74918	1.72109	0.848383
AC018867.2	57	1.57275	0.788912	1.74099	0.813298
AC019016.1	147	1.8527	1.14383	1.94608	1.18802
AC019043.2	375	1.7969	0.673412	1.89443	1.05182
AC019102.1	237	1.11458	0.586985	1.34944	0.804466
AC019172.1	585	1.99515	1.30027	1.99346	1.32398
AC019294.1	432	1.89688	1.1402	1.95119	1.26647
AC019294.1	792	1.95784	1.29039	1.96563	1.32073
AC019294.3	852	1.94792	1.24869	1.98123	1.33303
AC019294.4	597	1.97279	1.24137	1.97574	1.31657
AC019322.3	306	1.97485	1.22287	1.97107	1.2845
AC019322.5	1896	1.95595	1.27413	1.96882	1.33589
AC020658.1	1143	1.82897	1.22717	1.9607	1.32978
AC020659.1	348	1.89446	1.15552	1.95461	1.28319
AC020698.1	357	1.6947	0.716626	1.85759	1.05445
AC020763.1	435	1.95656	1.23021	1.98369	1.31006
AC020907.2	447	1.97445	1.26327	1.99349	1.31616
AC020907.3	498	1.95898	1.27685	1.98564	1.3262
AC020907.4	270	1.96613	1.15288	1.96438	1.26151
AC020922.1	531	1.71924	1.10896	1.94942	1.28616
AC020928.3	1386	1.98024	1.26654	1.99022	1.34095
AC020937.1	528	1.95974	1.27526	1.98906	1.32676
AC021016.2	993	1.90478	1.21916	1.9782	1.33505
AC021016.3	45	1.79087	0.801156	1.85498	0.774052
AC021016.4	36	1.83992	0.79446	1.96987	0.762136
AC021054.1	879	1.92027	1.28159	1.95792	1.32619
AC021066.1	1455	1.94048	1.28169	1.99022	1.35532
AC021066.1	768	1.95028	1.25815	1.97251	1.32753
AC021106.2	276	1.95934	1.26649	1.98566	1.27909
AC021107.1	162	1.98089	1.12867	1.97997	1.19636
AC021171.1	600	1.84548	1.20017	1.89992	1.24776
AC021218.2	1371	1.97281	1.29547	1.98557	1.3562
AC021218.2	897	1.97078	1.28589	1.98113	1.34984
AC021224.2	627	1.97072	1.25512	1.98408	1.33384
AC021224.2	804	1.97539	1.28988	1.98487	1.34138
AC021534.1	1053	1.94965	1.3016	1.98533	1.34623
AC021534.1	1077	1.94229	1.29734	1.98135	1.34344
AC021534.1	939	1.9413	1.29194	1.98399	1.33889
AC021558.1	201	1.91765	1.15814	1.93845	1.21274
AC021593.2	5073	1.98156	1.31337	1.98655	1.35636
AC021593.2	5181	1.98205	1.31397	1.98732	1.35641
AC021593.3	321	1.96786	1.23222	1.97829	1.29012
AC021636.1	243	1.70281	0.583612	1.86227	0.906028
AC021860.1	543	1.88313	1.19558	1.96106	1.29265
AC022034.1	321	1.9854	1.22754	1.98882	1.30589
AC022098.2	1308	1.86452	1.24554	1.94284	1.32157
AC022098.3	1086	1.83355	1.21107	1.9592	1.31886
AC022148.2	372	1.94642	1.27	1.96243	1.29117
AC022164.1	192	1.25598	0.67809	1.3734	0.83964
AC022387.1	123	1.84285	0.74513	1.94668	1.06998
AC022389.1	762	1.96779	1.25269	1.99336	1.34158
AC022415.6	1848	1.96237	1.27029	1.98426	1.32804
AC022415.6	780	1.97037	1.24892	1.9833	1.31247
AC022415.6	912	1.96934	1.26001	1.98563	1.31215
AC022431.2	384	1.99731	1.24566	1.99512	1.31967
AC022498.1	252	1.95744	1.20149	1.96318	1.25087
AC022498.2	375	1.9268	1.24535	1.97536	1.30898
AC022506.2	366	1.97229	1.2315	1.98714	1.29606
AC022616.1	561	1.93268	1.2277	1.97285	1.31513
AC022692.1	396	1.97671	1.27161	1.99182	1.31959
AC022748.1	327	1.97419	1.2345	1.99657	1.30388
AC022762.1	813	1.97249	1.27703	1.98482	1.34424
AC023024.2	570	1.97782	1.27315	1.97232	1.31468
AC023157.1	402	1.96711	1.2516	1.99038	1.32881
AC023165.1	465	1.98087	1.29076	1.97333	1.30891
AC023469.1	276	1.9858	1.27153	1.98936	1.28782
AC023481.2	372	1.23563	0.588471	1.58296	0.94505
AC023632.1	246	1.90325	1.20392	1.94792	1.24886
AC023632.1	900	1.956	1.30092	1.97748	1.34274
AC023824.2	474	1.94008	1.24921	1.98421	1.30956
AC023830.2	3126	1.97552	1.29761	1.99088	1.363
AC023830.2	720	1.98368	1.25853	1.99208	1.33924
AC024270.1	612	1.93667	1.27201	1.94753	1.29502
AC024405.1	165	1.93778	1.072	1.94498	1.15115
AC024575.1	1032	1.9148	1.27382	1.98358	1.35156
AC024575.1	1284	1.90062	1.26774	1.97512	1.34789
AC024580.3	717	1.88465	0.94558	1.91824	1.22307
AC024580.3	942	1.88422	0.97669	1.91078	1.22181
AC024940.1	480	1.93971	1.28332	1.97643	1.31867
AC025016.1	738	1.97614	1.28005	1.9803	1.34391
AC025165.7	1743	1.98255	1.29397	1.99336	1.36318
AC025165.7	1860	1.97926	1.29559	1.99158	1.36156
AC025165.7	921	1.99196	1.31029	1.99427	1.34906
AC025181.1	63	1.74597	0.875585	1.87045	0.912207
AC025187.1	333	1.78912	0.704912	1.8866	1.04965
AC025260.1	363	1.98984	1.26205	1.992	1.31746
AC025278.1	615	1.96109	1.26593	1.97954	1.33232
AC025279.1	582	1.94898	1.25043	1.99489	1.33914
AC025287.1	420	1.94724	1.23626	1.97551	1.28913
AC025287.4	195	1.90939	1.12745	1.96409	1.23061
AC025423.2	81	1.98989	1.09636	1.98628	1.05242
AC025572.1	255	1.1008	0.644257	1.41675	0.828492
AC025647.3	177	1.91829	1.17063	1.96654	1.21251
AC026150.2	888	1.95184	1.25986	1.967	1.3213
AC026150.3	528	1.93143	1.20623	1.97358	1.31413
AC026150.4	744	1.64414	0.8549	1.70605	1.04974
AC026241.1	1371	1.96854	1.30661	1.99107	1.35782
AC026271.7	168	1.95754	1.09306	1.97211	1.20671
AC026396.1	321	1.69195	0.55381	1.81961	0.91012
AC026403.1	300	1.98773	1.23618	1.99074	1.2966
AC026449.1	63	1.82616	0.929798	1.9141	0.931161
AC026468.1	987	1.9854	1.31534	1.98621	1.34568
AC026740.1	648	1.96843	1.13425	1.98072	1.30259
AC026740.1	648	1.96882	1.1304	1.98478	1.30414
AC026748.1	327	1.90161	1.06605	1.94946	1.23867
AC026786.1	1635	1.94546	1.25562	1.97398	1.3393
AC027045.1	705	1.97694	1.27963	1.99165	1.3481
AC027097.1	465	1.98727	1.30198	1.99344	1.33588
AC027139.2	1410	1.99254	1.32152	1.99868	1.36359
AC027139.3	285	1.9709	1.22897	1.98048	1.27621
AC027277.1	537	1.98144	1.24673	1.988	1.33663
AC027288.2	393	1.92711	1.1656	1.91892	1.19793
AC027369.1	933	1.97852	1.28435	1.98541	1.34198
AC027369.2	1359	1.98999	1.29737	1.99423	1.3569
AC027369.2	1401	1.98742	1.30743	1.99252	1.3533
AC027667.2	2277	1.97734	1.33781	1.99298	1.36728
AC027763.2	174	1.96875	1.14261	1.97999	1.21887
AC027763.2	177	1.97181	1.14377	1.98483	1.23941
AC027763.2	231	1.99055	1.25949	1.99567	1.27886
AC027763.2	234	1.9917	1.25837	1.99289	1.27489
AC027807.1	219	1.97273	1.27614	1.99163	1.25963
AC034102.1	354	1.99527	1.30481	1.97553	1.30138
AC036111.1	954	1.97156	1.29408	1.97743	1.34504
AC037199.1	405	1.8882	1.14742	1.95032	1.28818
AC037487.1	621	1.98803	1.29852	1.99249	1.33968
AC040160.1	543	1.94782	1.1735	1.99071	1.31898
AC040169.1	525	1.80626	0.72881	1.87282	1.05881
AC040934.1	471	1.98328	1.30898	1.99192	1.3242
AC044797.1	4212	1.98791	1.32749	1.99401	1.36789
AC044797.2	1188	1.97008	1.31734	1.99739	1.35895
AC044797.3	3726	1.9847	1.3252	1.9933	1.36639
AC044802.1	2184	1.94482	1.2994	1.98125	1.35538
AC044839.1	363	1.93739	1.20098	1.96771	1.29395
AC044860.1	261	1.92786	1.1572	1.97581	1.27265
AC044860.1	396	1.91676	1.19355	1.95685	1.28776
AC044860.2	1323	1.96573	1.24083	1.99832	1.36011
AC044860.4	390	1.95039	1.23375	1.954	1.27704
AC046134.3	474	1.97154	1.30082	1.99825	1.33854
AC046176.2	1539	1.98535	1.32095	1.98755	1.35649
AC046176.5	1476	1.98686	1.31919	1.98661	1.35661
AC051635.2	51	1.89348	0.86289	1.93336	0.879603
AC051635.3	3006	1.90075	1.2886	1.98127	1.35366
AC051635.3	891	1.95976	1.29756	1.99741	1.35776
AC051642.2	150	1.97519	1.16871	1.98294	1.19646
AC053481.1	1500	1.97929	1.32501	1.99281	1.3605
AC053481.1	975	1.98027	1.31015	1.99584	1.35327
AC053481.2	1041	1.98284	1.33444	1.99322	1.35583
AC055717.1	498	1.97791	1.26975	1.97889	1.31346
AC055839.2	4128	1.98918	1.30382	1.99924	1.37216
AC055839.2	4290	1.98841	1.30143	1.99926	1.37056
AC055839.2	4332	1.98941	1.30542	1.99933	1.37149
AC055839.2	4422	1.98915	1.30402	1.9991	1.37046
AC055876.1	717	1.9545	1.27333	1.97351	1.32836
AC055876.2	654	1.99457	1.31733	1.99371	1.34508
AC055876.4	585	1.93577	1.20913	1.9596	1.29192
AC055876.4	882	1.95101	1.24208	1.96398	1.31467
AC055876.5	1527	1.98777	1.32112	1.99758	1.36822
AC055876.5	2538	1.99862	1.33595	1.99833	1.37314
AC062017.1	168	1.94949	1.20495	1.97993	1.23542
AC063965.1	537	1.946	1.28605	1.97922	1.32105
AC063977.1	834	1.99013	1.29788	1.99901	1.36021
AC063977.1	861	1.98484	1.29084	1.99573	1.35533
AC064807.1	507	1.9871	1.24094	1.98849	1.33347
AC064874.1	171	1.97225	1.15172	1.98469	1.23153
AC064874.1	210	1.94766	1.2214	1.98062	1.26131
AC067904.1	933	1.9773	1.27751	1.98742	1.33573
AC067930.1	702	1.83233	0.830281	1.91851	1.13594
AC067941.1	357	1.1014	0.659324	1.54258	0.950109
AC068020.1	393	1.96889	1.26038	1.99737	1.32699
AC068020.1	858	1.98154	1.31321	1.9992	1.36334
AC068020.3	444	1.99761	1.28051	1.99745	1.32839
AC068228.5	234	1.95786	1.22414	1.97312	1.25821
AC068338.3	309	1.98625	1.19437	1.98151	1.28929
AC068353.1	4209	1.9377	1.28348	1.99067	1.36421
AC068389.1	318	1.00738	0.638359	1.57179	0.90306
AC068473.1	543	1.92279	1.26818	1.96946	1.31698
AC068539.1	6282	1.98524	1.31765	1.99602	1.36962
AC068539.2	2409	1.99017	1.3221	1.99387	1.36304
AC068580.3	393	1.9595	1.26019	1.98764	1.32262
AC068580.3	687	1.92795	1.27054	1.99602	1.34761
AC068584.1	618	1.86368	0.89886	1.952	1.14723
AC068587.1	450	1.99264	1.28661	1.99576	1.33197
AC068620.2	390	1.93046	1.23349	1.96841	1.30596
AC068657.1	267	1.84037	1.07778	1.85258	1.15411
AC068775.1	1401	1.98367	1.33843	1.99332	1.36533
AC068870.1	540	1.94918	1.23587	1.9658	1.28544
AC069063.1	66	1.80242	0.973631	1.91227	0.976114
AC069113.1	714	1.15012	0.705271	1.33271	0.826474
AC069154.2	1512	1.97884	1.32312	1.98686	1.34945
AC069154.2	1665	1.98108	1.32356	1.98366	1.34715
AC069154.2	231	1.96086	1.21203	1.98861	1.27604
[truncated: 55,266 more rows]

## Sheet: A thaliana
CDS	Length, bp	Entropy of		Average Entropy of
[truncated: 32,938 more rows]
